# Supplementary material for: Constraint-based modeling identifies new putative targets to fight colistin-resistant A. baumannii infections
Source: Sci Rep. 2017 Jun 16;7:3706. doi: 10.1038/s41598-017-03416-2 (PMC5473915; doi:10.1038/s41598-017-03416-2)
Supplement: Supplementary file 2 — SM2 [file 41598_2017_3416_MOESM2_ESM.zip › SM2.xlsx]

## Sheet: Foglio1
rxn08750_c0	(HMPREF0010_02882 and HMPREF0010_02881) and HMPREF0010_01972
rxn00225_c0	HMPREF0010_01745
rxn10215_c0	HMPREF0010_03707
rxn02483_c0	HMPREF0010_00445 or HMPREF0010_02346 or HMPREF0010_01046
rxn00802_c0	HMPREF0010_01969
rxn03638_c0	HMPREF0010_03440 and HMPREF0010_03440
rxn08851_c0	HMPREF0010_00301 or HMPREF0010_00020 or HMPREF0010_00241 or HMPREF0010_02333
rxn06078_c0	HMPREF0010_00689 or HMPREF0010_036673
rxn00868_c0	(HMPREF0010_03222 or HMPREF0010_00052 or HMPREF0010_03728 or HMPREF0010_02655 or HMPREF0010_00458 or HMPREF0010_02347) or (HMPREF0010_00193 or HMPREF0010_01033 or HMPREF0010_03230 or HMPREF0010_01022)
rxn12636_c0	(HMPREF0010_02353 or HMPREF0010_00388) or HMPREF0010_01998 or HMPREF0010_00057 or (HMPREF0010_02326 or HMPREF0010_00248)
rxn12644_c0	HMPREF0010_00057 or (HMPREF0010_02326 or HMPREF0010_00248) or (HMPREF0010_02353 or HMPREF0010_00388) or HMPREF0010_01998
rxn05536_c0	(HMPREF0010_00771 or HMPREF0010_00770) or (HMPREF0010_02965 or HMPREF0010_00767)
rxn03422_c0	HMPREF0010_02576
rxn08800_c0	HMPREF0010_00301 or HMPREF0010_00020 or HMPREF0010_00241 or HMPREF0010_02333
rxn06729_c0	HMPREF0010_00357
rxn01387_c0	HMPREF0010_02226 or HMPREF0010_02224
rxn08823_c0	HMPREF0010_00301 or HMPREF0010_00020 or HMPREF0010_00241 or HMPREF0010_02333
rxn05544_c0	(HMPREF0010_00771 or HMPREF0010_00770) or (HMPREF0010_02965 or HMPREF0010_00767)
rxn03061_c0	HMPREF0010_00212
rxn03910_c0	HMPREF0010_00340
rxn05616_c0	HMPREF0010_02609 or HMPREF0010_01877
rxn04713_c0	HMPREF0010_01019 and Unknown1
rxn02345_c0	HMPREF0010_01929 or HMPREF0010_02769
rxn08527_c0	(HMPREF0010_02910 and HMPREF0010_02909) or (Unknown2 and HMPREF0010_02908 and Unknown3 and HMPREF0010_02907 and Unknown4 and Unknown5) or HMPREF0010_02909
rxn12848_c0	(HMPREF0010_00771 or HMPREF0010_00770) or (HMPREF0010_02965 or HMPREF0010_00767)
rxn08471_c0	HMPREF0010_03360
rxn02212_c0	HMPREF0010_02520
rxn03419_c0	HMPREF0010_02319
rxn05408_c0	HMPREF0010_00949 or HMPREF0010_01319
rxn10125_c0	(HMPREF0010_01685 and (HMPREF0010_00753 or HMPREF0010_01686)) or HMPREF0010_02349
rxn05614_c0	(HMPREF0010_00153 or HMPREF0010_00893 or HMPREF0010_00892 or HMPREF0010_03008) and (HMPREF0010_00895 or HMPREF0010_00151) and Unknown6
rxn03052_c0	HMPREF0010_01234
rxn09692_c0	HMPREF0010_01347 or (HMPREF0010_01464 or HMPREF0010_01463 or HMPREF0010_03536)
rxn10304_c0	HMPREF0010_02722
rxn05557_c0	HMPREF0010_00547
rxn00883_c0	HMPREF0010_02601
rxn01923_c0	HMPREF0010_00193 or HMPREF0010_01033 or HMPREF0010_03230 or HMPREF0010_01022
rxn00248_c0	HMPREF0010_02683
rxn05734_c0	HMPREF0010_0275909 or HMPREF0010_02252 or HMPREF0010_01051 or HMPREF0010_00239 or HMPREF0010_01491
rxn01302_c0	HMPREF0010_01988 or HMPREF0010_00667
rxn05422_c0	HMPREF0010_01489 or HMPREF0010_00472 or HMPREF0010_01320 or HMPREF0010_00288 or HMPREF0010_01502
rxn05448_c0	HMPREF0010_01715
rxn00048_c0	HMPREF0010_02002
rxn05217_c0	HMPREF0010_01809
rxn05298_c0	HMPREF0010_00104 or HMPREF0010_00912
rxn03906_c0	HMPREF0010_03477
rxn01258_c0	HMPREF0010_02312
rxn05229_c0	HMPREF0010_03665 and HMPREF0010_03664
rxn12637_c0	HMPREF0010_00057 or (HMPREF0010_02326 or HMPREF0010_00248) or (HMPREF0010_02353 or HMPREF0010_00388) or HMPREF0010_01998
rxn00321_c0	HMPREF0010_02281
rxn09104_c0	HMPREF0010_03441
rxn10011_c0	HMPREF0010_03222 or HMPREF0010_00052 or HMPREF0010_03728 or HMPREF0010_02655 or HMPREF0010_00458 or HMPREF0010_02347
rxn08807_c0	HMPREF0010_00301 or HMPREF0010_00020 or HMPREF0010_00241 or HMPREF0010_02333
rxn08297_c0	HMPREF0010_03762
rxn00902_c0	HMPREF0010_01755
rxn00952_c0	HMPREF0010_00689 or HMPREF0010_036673
rxn00503_c0	HMPREF0010_00831
rxn10266_c0	HMPREF0010_03441
rxn03909_c0	HMPREF0010_02600
rxn05187_c0	Unknown7 and HMPREF0010_00546 and HMPREF0010_00545
rxn04745_c0	HMPREF0010_03477
rxn05328_c0	HMPREF0010_01715
rxn02853_c0	HMPREF0010_0275909 or HMPREF0010_02252 or HMPREF0010_01051 or HMPREF0010_00239 or HMPREF0010_01491
rxn10230_c0	HMPREF0010_02688
rxn00999_c0	HMPREF0010_03419
rxn02056_c0	HMPREF0010_02891
rxn05372_c0	HMPREF0010_01489 or HMPREF0010_00472 or HMPREF0010_01320 or HMPREF0010_00288 or HMPREF0010_01502
rxn00459_c0	HMPREF0010_00435
rxn02949_c0	HMPREF0010_02157 or HMPREF0010_01929 or HMPREF0010_01476 or HMPREF0010_01030 or HMPREF0010_01680 or HMPREF0010_03229
rxn10225_c0	HMPREF0010_00350
rxn10259_c0	HMPREF0010_01923
rxn01011_c0	HMPREF0010_00080
rxn00929_c0	HMPREF0010_01643 or HMPREF0010_03618
rxn08311_c0	HMPREF0010_00350
rxn01492_c0	Unknown8 and HMPREF0010_00381
rxn01101_c0	HMPREF0010_02556
rxn01753_c0	HMPREF0010_00534
rxn08844_c0	HMPREF0010_00301 or HMPREF0010_00020 or HMPREF0010_00241 or HMPREF0010_02333
rxn10193_c0	HMPREF0010_02722
rxn00302_c0	HMPREF0010_02319
rxn05621_c0	(HMPREF0010_03359 or HMPREF0010_03358) and HMPREF0010_03361 and HMPREF0010_03362
rxn05315_c0	HMPREF0010_02497 or HMPREF0010_02951 or HMPREF0010_03680
rxn01277_c0	HMPREF0010_00080
rxn05145_c0	HMPREF0010_02259 and HMPREF0010_02257 and HMPREF0010_02258 and HMPREF0010_02256
rxn05341_c0	HMPREF0010_01489 or HMPREF0010_00472 or HMPREF0010_01320 or HMPREF0010_00288 or HMPREF0010_01502
rxn00886_c0	HMPREF0010_02574
rxn02944_c0	HMPREF0010_02574
rxn02155_c0
rxn02331_c0	HMPREF0010_00434
rxn02988_c0	HMPREF0010_01216
rxn05460_c0	HMPREF0010_03645 and Unknown9
rxn04139_c0	HMPREF0010_02948
rxn00290_c0	HMPREF0010_00644
rxn10199_c0	HMPREF0010_02513 or HMPREF0010_00047
rxn03241_c0	HMPREF0010_02157 or HMPREF0010_01929 or HMPREF0010_01476 or HMPREF0010_01030 or HMPREF0010_01680 or HMPREF0010_03229
rxn09200_c0	HMPREF0010_03455
rxn02937_c0	HMPREF0010_02131
rxn00649_c0	HMPREF0010_01678 or HMPREF0010_02037
rxn10806_c0	(HMPREF0010_00942 or HMPREF0010_00404) or HMPREF0010_00172 or HMPREF0010_00175 or (HMPREF0010_00943 or HMPREF0010_02906 or HMPREF0010_00403) or HMPREF0010_00173 or HMPREF0010_00174 or HMPREF0010_02907
rxn05579_c0	HMPREF0010_01347
rxn12851_c0	(HMPREF0010_00771 or HMPREF0010_00770) or (HMPREF0010_02965 or HMPREF0010_00767)
rxn05153_c0	HMPREF0010_02170 and HMPREF0010_02168 and HMPREF0010_02172 and HMPREF0010_02169
rxn01446_c0	HMPREF0010_03418
rxn05346_c0	(HMPREF0010_03645 and Unknown10) or (HMPREF0010_01357 or HMPREF0010_03253)
rxn00671_c0	HMPREF0010_00091 or HMPREF0010_033411
rxn00558_c0	HMPREF0010_03273
rxn10340_c0	HMPREF0010_00607 or HMPREF0010_03706
rxn00512_c0	HMPREF0010_00080 and HMPREF0010_00080
rxn10122_c0	HMPREF0010_01262 and HMPREF0010_01263 and HMPREF0010_01261 and HMPREF0010_01265 and HMPREF0010_01256 and HMPREF0010_01259 and HMPREF0010_01254 and HMPREF0010_01260 and HMPREF0010_01264 and HMPREF0010_01257 and HMPREF0010_01258 and HMPREF0010_01255 and HMPREF0010_01253 and HMPREF0010_01255
rxn00143_c0	HMPREF0010_03364 or HMPREF0010_01284
rxn00324_c0	HMPREF0010_00080 and HMPREF0010_00080
rxn00187_c0	HMPREF0010_02330
rxn05305_c0	HMPREF0010_02464 or HMPREF0010_00985 or HMPREF0010_02952 or HMPREF0010_00101
rxn00737_c0	HMPREF0010_02829 or HMPREF0010_00414
rxn01200_c0	HMPREF0010_00839 or HMPREF0010_01505 or HMPREF0010_01504
rxn03841_c0	HMPREF0010_02173
rxn00193_c0	HMPREF0010_0275979 or HMPREF0010_03438
rxn05561_c0	HMPREF0010_01469
rxn01834_c0	HMPREF0010_02276
rxn00327_c0	HMPREF0010_03475
rxn00160_c0	HMPREF0010_01346 and HMPREF0010_01346
rxn01073_c0	HMPREF0010_02032 or HMPREF0010_02745 or HMPREF0010_02070
rxn02971_c0	HMPREF0010_00485
rxn08294_c0	HMPREF0010_03762
rxn12844_c0	HMPREF0010_00057 or (HMPREF0010_02326 or HMPREF0010_00248) or (HMPREF0010_02353 or HMPREF0010_00388) or HMPREF0010_01998
rxn01678_c0	HMPREF0010_01731
rxn08814_c0	HMPREF0010_00301 or HMPREF0010_00020 or HMPREF0010_00241 or HMPREF0010_02333
rxn01332_c0	Unknown11 and (HMPREF0010_00714 or HMPREF0010_00424) and Unknown12
rxn01858_c0	HMPREF0010_01217 or HMPREF0010_03071
rxn08816_c0	HMPREF0010_00301 or HMPREF0010_00020 or HMPREF0010_00241 or HMPREF0010_02333
rxn09103_c0	HMPREF0010_03441
rxn09208_c0	HMPREF0010_02688
rxn05567_c0	Unknown13 and Unknown14 and HMPREF0010_00382 and Unknown15 and Unknown16
rxn10060_c0	HMPREF0010_00048
rxn05683_c0	HMPREF0010_00645
rxn06377_c0	HMPREF0010_02039 or HMPREF0010_02921
rxn00206_c0	HMPREF0010_02564 or HMPREF0010_02336
rxn07295_c0	HMPREF0010_01399
rxn02933_c0	(HMPREF0010_01929 or HMPREF0010_01025 or HMPREF0010_02769 or HMPREF0010_01161) and HMPREF0010_02769
rxn00100_c0	HMPREF0010_01909
rxn01018_c0	HMPREF0010_03156
rxn05656_c0	(HMPREF0010_03359 or HMPREF0010_03358) and HMPREF0010_03361 and HMPREF0010_03362
rxn00806_c0	HMPREF0010_02717
rxn02834_c0	HMPREF0010_031640 and HMPREF0010_031640
rxn10121_c0	(HMPREF0010_00316 or HMPREF0010_00315) or HMPREF0010_00317
rxn00656_c0	HMPREF0010_00090
rxn02341_c0	HMPREF0010_02706 and HMPREF0010_02706
rxn09310_c0	Unknown17 and HMPREF0010_00062 and HMPREF0010_00972 and Unknown18 and Unknown19 and HMPREF0010_00063
rxn03175_c0	HMPREF0010_036660
rxn00990_c0	HMPREF0010_01019 and Unknown20
rxn10152_c0	HMPREF0010_00148 or HMPREF0010_00051
rxn10945_c0	HMPREF0010_00116 or HMPREF0010_01494
rxn05649_c0	HMPREF0010_02098 or HMPREF0010_033413 or HMPREF0010_033414 or HMPREF0010_02099
rxn10219_c0	HMPREF0010_03707
rxn00786_c0	HMPREF0010_00813
rxn01637_c0	HMPREF0010_00392
rxn00605_c0	HMPREF0010_01305
rxn00379_c0	HMPREF0010_01537 or HMPREF0010_01538
rxn08803_c0	HMPREF0010_00301 or HMPREF0010_00020 or HMPREF0010_00241 or HMPREF0010_02333
rxn09674_c0	HMPREF0010_02785
rxn00689_c0	HMPREF0010_02756 and HMPREF0010_02756
rxn05164_c0	HMPREF0010_00028 or HMPREF0010_00030 or HMPREF0010_00031 or HMPREF0010_00029
rxn12640_c0	HMPREF0010_00057 or (HMPREF0010_02326 or HMPREF0010_00248) or (HMPREF0010_02353 or HMPREF0010_00388) or HMPREF0010_01998
rxn10206_c0	HMPREF0010_02616
rxn05376_c0	HMPREF0010_01489 or HMPREF0010_00472 or HMPREF0010_01320 or HMPREF0010_00288 or HMPREF0010_01502
rxn05342_c0	HMPREF0010_01489 or HMPREF0010_00472 or HMPREF0010_01320 or HMPREF0010_00288 or HMPREF0010_01502
rxn06510_c0	HMPREF0010_01930 or HMPREF0010_02770 or HMPREF0010_02780 or HMPREF0010_00646 or HMPREF0010_00287
rxn05596_c0	HMPREF0010_00412 or HMPREF0010_00413
rxn02866_c0	HMPREF0010_01007
rxn05733_c0	HMPREF0010_02037
rxn05350_c0	(HMPREF0010_03645 and Unknown21) or (HMPREF0010_01357 or HMPREF0010_03253)
rxn00262_c0	HMPREF0010_02177
rxn02404_c0	HMPREF0010_03552
rxn10255_c0	HMPREF0010_03762
rxn02166_c0	HMPREF0010_01764
rxn00704_c0	HMPREF0010_01381
rxn00183_c0	HMPREF0010_00831
rxn04750_c0	(HMPREF0010_01929 or HMPREF0010_01025 or HMPREF0010_02769 or HMPREF0010_01161) and HMPREF0010_02769
rxn00710_c0	HMPREF0010_00783
rxn05539_c0	(HMPREF0010_00771 or HMPREF0010_00770) or (HMPREF0010_02965 or HMPREF0010_00767)
rxn05437_c0	HMPREF0010_01715
rxn01833_c0	HMPREF0010_00476
rxn01642_c0	HMPREF0010_03434
rxn08840_c0	HMPREF0010_00301 or HMPREF0010_00020 or HMPREF0010_00241 or HMPREF0010_02333
rxn05249_c0	HMPREF0010_02019 or HMPREF0010_01005 or HMPREF0010_0275960
rxn02897_c0	HMPREF0010_00718
rxn01649_c0	HMPREF0010_03418
rxn00330_c0	HMPREF0010_00778
rxn01301_c0	HMPREF0010_01988 or HMPREF0010_00667
rxn05396_c0	HMPREF0010_03645 and Unknown22
rxn10334_c0	HMPREF0010_00607 or HMPREF0010_03706
rxn00910_c0	HMPREF0010_00554
rxn03407_c0	HMPREF0010_02330
rxn02286_c0	HMPREF0010_03497
rxn03159_c0	HMPREF0010_00708
rxn05363_c0	HMPREF0010_03645 and Unknown23
rxn01682_c0	HMPREF0010_02754 and HMPREF0010_02749
rxn02474_c0	HMPREF0010_02004
rxn05324_c0	HMPREF0010_01715
rxn10302_c0	HMPREF0010_02722
rxn05464_c0	HMPREF0010_01715
rxn08822_c0	HMPREF0010_00301 or HMPREF0010_00020 or HMPREF0010_00241 or HMPREF0010_02333
rxn05359_c0	HMPREF0010_03645 and Unknown24
rxn00898_c0	HMPREF0010_03379
rxn10203_c0	HMPREF0010_02616
rxn01069_c0	HMPREF0010_01989
rxn05322_c0	HMPREF0010_01715
rxn00117_c0	HMPREF0010_01731
rxn05458_c0	HMPREF0010_00949 or HMPREF0010_01319
rxn05453_c0	HMPREF0010_00949 or HMPREF0010_01319
rxn00555_c0	HMPREF0010_03439
rxn05541_c0	(HMPREF0010_00771 or HMPREF0010_00770) or (HMPREF0010_02965 or HMPREF0010_00767)
rxn08298_c0	HMPREF0010_03762
rxn00260_c0	HMPREF0010_00911 or HMPREF0010_02195 or HMPREF0010_03398 or HMPREF0010_00961 or HMPREF0010_02010
rxn05219_c0	(HMPREF0010_00153 or HMPREF0010_00893 or HMPREF0010_00892 or HMPREF0010_03008) and (HMPREF0010_00895 or HMPREF0010_00151) and Unknown25
rxn02484_c0	HMPREF0010_01323
rxn05337_c0	HMPREF0010_01489 or HMPREF0010_00472 or HMPREF0010_01320 or HMPREF0010_00288 or HMPREF0010_01502
rxn05367_c0	HMPREF0010_03645 and Unknown26
rxn00527_c0	HMPREF0010_03266 or (HMPREF0010_01191 and Unknown27)
rxn08549_c0	HMPREF0010_02616
rxn13783_c0	HMPREF0010_02109 and HMPREF0010_03690 and HMPREF0010_01336 and Unknown28 and Unknown29 and HMPREF0010_01711 and HMPREF0010_00914 and HMPREF0010_01300 and HMPREF0010_03547 and HMPREF0010_01313 and Unknown30 and HMPREF0010_00800 and HMPREF0010_01314 and HMPREF0010_03473 and HMPREF0010_01800 and HMPREF0010_03687 and (HMPREF0010_00293 or HMPREF0010_03409) and Unknown31 and HMPREF0010_03688 and HMPREF…
rxn09111_c0	HMPREF0010_01923
rxn09188_c0	HMPREF0010_00831
rxn08847_c0	HMPREF0010_00301 or HMPREF0010_00020 or HMPREF0010_00241 or HMPREF0010_02333
rxn01974_c0	HMPREF0010_02102
rxn03244_c0	(HMPREF0010_01929 or HMPREF0010_01025 or HMPREF0010_02769 or HMPREF0010_01161) and HMPREF0010_02769
rxn01274_c0	HMPREF0010_00150
rxn12645_c0	HMPREF0010_00057 or (HMPREF0010_02326 or HMPREF0010_00248) or (HMPREF0010_02353 or HMPREF0010_00388) or HMPREF0010_01998
rxn02008_c0	HMPREF0010_01982
rxn05385_c0	HMPREF0010_01489 or HMPREF0010_00472 or HMPREF0010_01320 or HMPREF0010_00288 or HMPREF0010_01502
rxn05443_c0	HMPREF0010_01715
rxn00166_c0	HMPREF0010_01509
rxn00915_c0	HMPREF0010_03677
rxn00299_c0	HMPREF0010_02319
rxn00839_c0	HMPREF0010_01731
rxn00461_c0	HMPREF0010_01188
rxn03395_c0	HMPREF0010_03352
rxn08089_c0	HMPREF0010_03707
rxn05434_c0	HMPREF0010_01715
rxn00283_c0	HMPREF0010_033416 or HMPREF0010_00166
rxn10212_c0	HMPREF0010_03707
rxn10337_c0	HMPREF0010_00607 or HMPREF0010_03706
rxn10235_c0	HMPREF0010_03455
rxn00137_c0	HMPREF0010_00763
rxn01715_c0	HMPREF0010_00476
rxn08812_c0	HMPREF0010_00301 or HMPREF0010_00020 or HMPREF0010_00241 or HMPREF0010_02333
rxn05417_c0	HMPREF0010_03645 and Unknown33
rxn00938_c0	HMPREF0010_03415
rxn10305_c0	HMPREF0010_02722
rxn12822_c0	HMPREF0010_00302
rxn10221_c0	HMPREF0010_00350
rxn09177_c0	HMPREF0010_02706
rxn03437_c0	HMPREF0010_03379
rxn09199_c0	HMPREF0010_03455
rxn02320_c0	HMPREF0010_01191 and Unknown34
rxn00882_c0	HMPREF0010_02601
rxn01364_c0	HMPREF0010_00451
rxn10014_c0	HMPREF0010_03222 or HMPREF0010_00052 or HMPREF0010_03728 or HMPREF0010_02655 or HMPREF0010_00458 or HMPREF0010_02347
rxn10126_c0	(HMPREF0010_02910 and HMPREF0010_02909) or HMPREF0010_02907 or HMPREF0010_02908
rxn12405_c0	HMPREF0010_00637
rxn08083_c0	HMPREF0010_03707
rxn02507_c0	HMPREF0010_02323
rxn02071_c0	HMPREF0010_01094
rxn03933_c0	HMPREF0010_03496
rxn00669_c0	Unknown35 and HMPREF0010_03525
rxn05202_c0	HMPREF0010_02787
rxn05297_c0	HMPREF0010_00912 or HMPREF0010_01809
rxn00601_c0	HMPREF0010_03025
rxn05537_c0	(HMPREF0010_00771 or HMPREF0010_00770) or (HMPREF0010_02965 or HMPREF0010_00767)
rxn10209_c0	HMPREF0010_02616
rxn09105_c0	HMPREF0010_03441
rxn01333_c0	HMPREF0010_00284
rxn08806_c0	HMPREF0010_00301 or HMPREF0010_00020 or HMPREF0010_00241 or HMPREF0010_02333
rxn00714_c0	HMPREF0010_00697
rxn08291_c0	HMPREF0010_033417 or HMPREF0010_00338
rxn05737_c0	HMPREF0010_03360
rxn06865_c0	HMPREF0010_01168 or HMPREF0010_01807 or HMPREF0010_01807
rxn00303_c0	HMPREF0010_02534 or HMPREF0010_01675
rxn01434_c0	HMPREF0010_02972
rxn00693_c0	HMPREF0010_01506
rxn00122_c0	HMPREF0010_03366 and HMPREF0010_03366
rxn01116_c0	HMPREF0010_01207
rxn05585_c0	(HMPREF0010_03359 or HMPREF0010_03358) and HMPREF0010_03361 and HMPREF0010_03362
rxn03908_c0	HMPREF0010_03466
rxn05436_c0	HMPREF0010_01715
rxn08551_c0	HMPREF0010_02616
rxn08308_c0	HMPREF0010_00350
rxn00409_c0	HMPREF0010_01731
rxn06526_c0	HMPREF0010_03486
rxn08841_c0	HMPREF0010_00301 or HMPREF0010_00020 or HMPREF0010_00241 or HMPREF0010_02333
rxn10154_c0	HMPREF0010_00148 or HMPREF0010_00051
rxn02213_c0	HMPREF0010_00448 or HMPREF0010_00310
rxn08669_c0	HMPREF0010_02032 or HMPREF0010_02745 or HMPREF0010_02070
rxn02200_c0	HMPREF0010_02054
rxn05397_c0	HMPREF0010_01489 or HMPREF0010_00472 or HMPREF0010_01320 or HMPREF0010_00288 or HMPREF0010_01502
rxn00616_c0	HMPREF0010_02063
rxn04308_c0	HMPREF0010_00349
rxn03062_c0	HMPREF0010_01820
rxn01973_c0	HMPREF0010_02814
rxn00506_c0	HMPREF0010_0275909 or HMPREF0010_02252 or HMPREF0010_01051 or HMPREF0010_00239 or HMPREF0010_01491
rxn01388_c0	(HMPREF0010_00212 and HMPREF0010_01696) or HMPREF0010_00212
rxn05421_c0	HMPREF0010_03645 and Unknown36
rxn10214_c0	HMPREF0010_03707
rxn01791_c0	HMPREF0010_01668
rxn03245_c0	HMPREF0010_02157 or HMPREF0010_01929 or HMPREF0010_01476 or HMPREF0010_01030 or HMPREF0010_01680 or HMPREF0010_03229
rxn03446_c0	HMPREF0010_01989
rxn01519_c0	HMPREF0010_01380
rxn00029_c0	HMPREF0010_01400
rxn03060_c0	HMPREF0010_03262
rxn00242_c0	HMPREF0010_01675 or HMPREF0010_02534
rxn10338_c0	HMPREF0010_00607 or HMPREF0010_03706
rxn04413_c0	HMPREF0010_00719
rxn10263_c0	HMPREF0010_01923
rxn05647_c0	Unknown37 and Unknown38 and HMPREF0010_00382 and Unknown39 and Unknown40
rxn01964_c0	HMPREF0010_02754 and HMPREF0010_02749
rxn10113_c0	HMPREF0010_00174 or HMPREF0010_00172 or HMPREF0010_00175 or ((HMPREF0010_00942 or HMPREF0010_00404) and (HMPREF0010_00943 or HMPREF0010_02906 or HMPREF0010_00403)) or (Unknown41 and Unknown42 and Unknown43 and Unknown44 and HMPREF0010_02907) or HMPREF0010_00173
rxn10341_c0	HMPREF0010_00607 or HMPREF0010_03706
rxn00208_c0	HMPREF0010_03514
rxn03537_c0	HMPREF0010_00719
rxn10269_c0	HMPREF0010_03441
rxn12510_c0	HMPREF0010_01296
rxn05392_c0	HMPREF0010_03645 and Unknown45
rxn05176_c0	HMPREF0010_02172 or HMPREF0010_02168
rxn00161_c0	HMPREF0010_02340
rxn05231_c0	HMPREF0010_01246 or HMPREF0010_01248
rxn08900_c0	HMPREF0010_01459
rxn09207_c0	HMPREF0010_02688
rxn01477_c0	HMPREF0010_01744
rxn02380_c0	HMPREF0010_03273
rxn00474_c0	HMPREF0010_02754 and HMPREF0010_02749
rxn09114_c0	HMPREF0010_01923
rxn05268_c0	HMPREF0010_01923
rxn05306_c0	HMPREF0010_00369 and (HMPREF0010_02255 or HMPREF0010_03424 or HMPREF0010_02856)
rxn05582_c0	HMPREF0010_01347 or (HMPREF0010_02098 or HMPREF0010_033413 or HMPREF0010_033414 or HMPREF0010_02099)
rxn03435_c0	HMPREF0010_01705
rxn01635_c0	HMPREF0010_01098
rxn00584_c0	HMPREF0010_03641
rxn08815_c0	HMPREF0010_00301 or HMPREF0010_00020 or HMPREF0010_00241 or HMPREF0010_02333
rxn01673_c0	HMPREF0010_01731
rxn12845_c0	HMPREF0010_00057 or (HMPREF0010_02326 or HMPREF0010_00248) or (HMPREF0010_02353 or HMPREF0010_00388) or HMPREF0010_01998
rxn00085_c0	HMPREF0010_02523 and HMPREF0010_02522
rxn05340_c0	HMPREF0010_01489 or HMPREF0010_00472 or HMPREF0010_01320 or HMPREF0010_00288 or HMPREF0010_01502
rxn00832_c0	HMPREF0010_00155 and HMPREF0010_00155
rxn01746_c0	HMPREF0010_03476
rxn08817_c0	HMPREF0010_00301 or HMPREF0010_00020 or HMPREF0010_00241 or HMPREF0010_02333
rxn00251_c0	HMPREF0010_03384
rxn00295_c0	HMPREF0010_00333 or HMPREF0010_03272
rxn02187_c0	HMPREF0010_01705
rxn08467_c0	HMPREF0010_03360
rxn01219_c0	HMPREF0010_00787
rxn01270_c0	HMPREF0010_03266
rxn10160_c0	HMPREF0010_01486
rxn08799_c0	HMPREF0010_00301 or HMPREF0010_00020 or HMPREF0010_00241 or HMPREF0010_02333
rxn01021_c0	HMPREF0010_03364 and HMPREF0010_01284
rxn05543_c0	(HMPREF0010_00771 or HMPREF0010_00770) or (HMPREF0010_02965 or HMPREF0010_00767)
rxn01127_c0	HMPREF0010_01560
rxn05484_c0	HMPREF0010_00645
rxn08309_c0	HMPREF0010_00350
rxn01437_c0	HMPREF0010_00370
rxn05461_c0	HMPREF0010_01489 or HMPREF0010_00472 or HMPREF0010_01320 or HMPREF0010_00288 or HMPREF0010_01502
rxn08312_c0	HMPREF0010_00350
rxn00291_c0	HMPREF0010_02578
rxn12849_c0	(HMPREF0010_00771 or HMPREF0010_00770) or (HMPREF0010_02965 or HMPREF0010_00767)
rxn00772_c0	HMPREF0010_00408
rxn00410_c0	HMPREF0010_00433
rxn00544_c0	HMPREF0010_02254
rxn05152_c0	HMPREF0010_00884 and HMPREF0010_00886 and HMPREF0010_00887 and HMPREF0010_00885
rxn02792_c0	HMPREF0010_01404
rxn05368_c0	HMPREF0010_01489 or HMPREF0010_00472 or HMPREF0010_01320 or HMPREF0010_00288 or HMPREF0010_01502
rxn05221_c0	HMPREF0010_00829
rxn00568_c0	HMPREF0010_00317 and Unknown46 and (HMPREF0010_00316 or HMPREF0010_00315)
rxn01013_c0	HMPREF0010_00080
rxn00872_c0	HMPREF0010_01007
rxn09210_c0	HMPREF0010_02688
rxn12224_c0	HMPREF0010_02947
rxn02405_c0	HMPREF0010_00801
rxn00782_c0	HMPREF0010_02202
rxn10256_c0	HMPREF0010_03762
rxn01000_c0	HMPREF0010_00054
rxn00675_c0	HMPREF0010_03525
rxn03630_c0	HMPREF0010_00932
rxn01138_c0	HMPREF0010_03418
rxn01867_c0	HMPREF0010_01461
rxn02305_c0	HMPREF0010_02238
rxn00589_c0	HMPREF0010_03477
rxn03384_c0	HMPREF0010_02314
rxn05533_c0	(HMPREF0010_00771 or HMPREF0010_00770) or (HMPREF0010_02965 or HMPREF0010_00767)
rxn01507_c0	HMPREF0010_00617
rxn10211_c0	HMPREF0010_03707
rxn08838_c0	HMPREF0010_00301 or HMPREF0010_00020 or HMPREF0010_00241 or HMPREF0010_02333
rxn12641_c0	HMPREF0010_00057 or (HMPREF0010_02326 or HMPREF0010_00248) or (HMPREF0010_02353 or HMPREF0010_00388) or HMPREF0010_01998
rxn10116_c0	HMPREF0010_02775
rxn08821_c0	HMPREF0010_00301 or HMPREF0010_00020 or HMPREF0010_00241 or HMPREF0010_02333
rxn10205_c0	HMPREF0010_02616
rxn00239_c0	HMPREF0010_02536
rxn00612_c0	HMPREF0010_00071
rxn05418_c0	HMPREF0010_01489 or HMPREF0010_00472 or HMPREF0010_01320 or HMPREF0010_00288 or HMPREF0010_01502
rxn00711_c0	HMPREF0010_01266 and Unknown47
rxn00991_c0	HMPREF0010_01011
rxn12633_c0	HMPREF0010_00057 or (HMPREF0010_02326 or HMPREF0010_00248) or (HMPREF0010_02353 or HMPREF0010_00388) or HMPREF0010_01998
rxn04113_c0	HMPREF0010_02537
rxn05250_c0	HMPREF0010_02019 or HMPREF0010_01005 or HMPREF0010_0275960
rxn00499_c0	HMPREF0010_03268
rxn10151_c0	HMPREF0010_00148 or HMPREF0010_00051
rxn08850_c0	HMPREF0010_00301 or HMPREF0010_00020 or HMPREF0010_00241 or HMPREF0010_02333
rxn03174_c0	HMPREF0010_02319
rxn00146_c0	HMPREF0010_03267
rxn00763_c0	HMPREF0010_00242 or HMPREF0010_00296 or HMPREF0010_02896 or HMPREF0010_03399 or HMPREF0010_00543 or HMPREF0010_00602
rxn05393_c0	HMPREF0010_01489 or HMPREF0010_00472 or HMPREF0010_01320 or HMPREF0010_00288 or HMPREF0010_01502
rxn00138_c0	HMPREF0010_01353
rxn00338_c0	HMPREF0010_02177
rxn10298_c0	HMPREF0010_02722
rxn03136_c0	HMPREF0010_02263
rxn01137_c0	HMPREF0010_01217 or HMPREF0010_03071
rxn05165_c0	HMPREF0010_01228
rxn05440_c0	HMPREF0010_01715
rxn00988_c0	(HMPREF0010_01005 or HMPREF0010_0275960) or ((HMPREF0010_02019 or HMPREF0010_01005 or HMPREF0010_0275960) and Unknown48)
rxn08557_c0	HMPREF0010_02063
rxn05605_c0	HMPREF0010_01469
rxn05617_c0	Unknown49 and Unknown50 and HMPREF0010_00382 and Unknown51 and Unknown52
rxn04996_c0	HMPREF0010_02537
rxn02835_c0	HMPREF0010_031640 and HMPREF0010_031640
rxn02373_c0	HMPREF0010_01739
rxn00726_c0	HMPREF0010_02327 and HMPREF0010_01955
rxn05345_c0	(HMPREF0010_03645 and Unknown53) or (HMPREF0010_01357 or HMPREF0010_03253)
rxn10218_c0	HMPREF0010_03707
rxn03147_c0	HMPREF0010_03412
rxn00095_c0	HMPREF0010_03712
rxn02911_c0	HMPREF0010_02157 or HMPREF0010_01929 or HMPREF0010_01476 or HMPREF0010_01030 or HMPREF0010_01680 or HMPREF0010_03229
rxn01211_c0	HMPREF0010_02058 and HMPREF0010_02058
rxn03884_c0	HMPREF0010_01743 and HMPREF0010_01743
rxn08802_c0	HMPREF0010_00301 or HMPREF0010_00020 or HMPREF0010_00241 or HMPREF0010_02333
rxn01602_c0	HMPREF0010_0275901
rxn00670_c0	HMPREF0010_01746
rxn10335_c0	HMPREF0010_00607 or HMPREF0010_03706
rxn02782_c0	HMPREF0010_00486
rxn00371_c0	HMPREF0010_02090 or HMPREF0010_02092
rxn00539_c0	HMPREF0010_00236 or HMPREF0010_00237
rxn01924_c0	HMPREF0010_00739
rxn11946_c0	HMPREF0010_03352
rxn00184_c0	HMPREF0010_01564 or HMPREF0010_02573
rxn08848_c0	HMPREF0010_00301 or HMPREF0010_00020 or HMPREF0010_00241 or HMPREF0010_02333
rxn05444_c0	HMPREF0010_01715
rxn00941_c0	HMPREF0010_00552
rxn00537_c0	HMPREF0010_01035
rxn00650_c0	HMPREF0010_00057 or (HMPREF0010_02326 or HMPREF0010_00248) or (HMPREF0010_02353 or HMPREF0010_00388) or HMPREF0010_01998
rxn01241_c0	HMPREF0010_02690 or HMPREF0010_02914 or HMPREF0010_00675
rxn10229_c0	HMPREF0010_02688
rxn01522_c0	HMPREF0010_02320 and HMPREF0010_02321 and HMPREF0010_02320
rxn01117_c0	HMPREF0010_03553
rxn08300_c0	HMPREF0010_03762
rxn00836_c0	HMPREF0010_03677
rxn00776_c0	((HMPREF0010_01815 or HMPREF0010_02225) and HMPREF0010_02551) or (Unknown54 and Unknown55 and (HMPREF0010_02241 or HMPREF0010_03245) and HMPREF0010_01338 and HMPREF0010_01312 and HMPREF0010_0275958)
rxn09110_c0	HMPREF0010_01923
rxn12646_c0	HMPREF0010_00057 or (HMPREF0010_02326 or HMPREF0010_00248) or (HMPREF0010_02353 or HMPREF0010_00388) or HMPREF0010_01998
rxn09296_c0	HMPREF0010_01647 or HMPREF0010_02694
rxn01255_c0	HMPREF0010_00683
rxn03194_c0	HMPREF0010_01707 and HMPREF0010_01706
rxn01360_c0	HMPREF0010_00075
rxn08552_c0	HMPREF0010_02616
rxn02927_c0	HMPREF0010_02577
rxn03958_c0	HMPREF0010_00351
rxn12500_c0	HMPREF0010_01225 and HMPREF0010_01226
rxn10267_c0	HMPREF0010_03441
rxn05433_c0	HMPREF0010_01715
rxn10236_c0	HMPREF0010_03455
rxn05465_c0	HMPREF0010_00949 or HMPREF0010_01319
rxn10306_c0	HMPREF0010_02722
rxn05452_c0	HMPREF0010_00949 or HMPREF0010_01319
rxn10010_c0	HMPREF0010_03222 or HMPREF0010_00052 or HMPREF0010_03728 or HMPREF0010_02655 or HMPREF0010_00458 or HMPREF0010_02347
rxn10222_c0	HMPREF0010_00350
rxn00392_c0	HMPREF0010_03366 and HMPREF0010_03366
rxn02400_c0	HMPREF0010_00617
rxn01280_c0	HMPREF0010_00539
rxn00758_c0	HMPREF0010_02032 or HMPREF0010_02745 or HMPREF0010_02070
rxn00328_c0	HMPREF0010_01743 and HMPREF0010_01743
rxn01670_c0	HMPREF0010_00617
rxn00305_c0	HMPREF0010_02064
rxn05336_c0	HMPREF0010_01489 or HMPREF0010_00472 or HMPREF0010_01320 or HMPREF0010_00288 or HMPREF0010_01502
rxn02287_c0	HMPREF0010_02891
rxn02475_c0	HMPREF0010_02004 and HMPREF0010_02004
rxn08295_c0	HMPREF0010_03762
rxn00147_c0	HMPREF0010_00177
rxn05312_c0	HMPREF0010_01508
rxn02774_c0	HMPREF0010_02891 or HMPREF0010_02891
rxn05325_c0	HMPREF0010_01715
rxn05172_c0	HMPREF0010_00934 or HMPREF0010_00933 or HMPREF0010_00935 or ((HMPREF0010_03359 or HMPREF0010_03358) and HMPREF0010_03361 and HMPREF0010_03362)
rxn10303_c0	HMPREF0010_02722
rxn00646_c0	HMPREF0010_03466
rxn09240_c0	HMPREF0010_01537 and HMPREF0010_01538
rxn03408_c0	HMPREF0010_03496
rxn09203_c0	HMPREF0010_03455
rxn04748_c0	HMPREF0010_03477
rxn05156_c0	HMPREF0010_00975
rxn00441_c0	HMPREF0010_02912
rxn01485_c0	HMPREF0010_03513 or HMPREF0010_03513
rxn13784_c0	Unknown56 and HMPREF0010_02900 and HMPREF0010_03685 and Unknown57 and HMPREF0010_02652 and Unknown58 and HMPREF0010_02547 and HMPREF0010_02699 and HMPREF0010_01946 and Unknown59 and HMPREF0010_029422 and HMPREF0010_01947 and HMPREF0010_01902
rxn10184_c0	Unknown60 and HMPREF0010_00382 and Unknown61 and Unknown62 and Unknown63
rxn01987_c0	HMPREF0010_00408
rxn05540_c0	(HMPREF0010_00771 or HMPREF0010_00770) or (HMPREF0010_02965 or HMPREF0010_00767)
rxn00363_c0	HMPREF0010_00617
rxn01629_c0	HMPREF0010_02239
rxn10204_c0	HMPREF0010_02616
rxn00269_c0	HMPREF0010_01399
rxn05669_c0	HMPREF0010_00387
rxn08086_c0	HMPREF0010_03707
rxn05151_c0	HMPREF0010_00975
rxn01548_c0	HMPREF0010_03418
rxn05449_c0	HMPREF0010_01715
rxn01450_c0	HMPREF0010_02254
rxn05459_c0	HMPREF0010_00949 or HMPREF0010_01319
rxn02946_c0	HMPREF0010_01094
rxn05313_c0	HMPREF0010_01665
rxn00966_c0	HMPREF0010_02331
rxn01451_c0	(HMPREF0010_01929 or HMPREF0010_01025 or HMPREF0010_02769 or HMPREF0010_01161) and HMPREF0010_02769
rxn00785_c0	HMPREF0010_00839 or HMPREF0010_01505 or HMPREF0010_01504
rxn08842_c0	HMPREF0010_00301 or HMPREF0010_00020 or HMPREF0010_00241 or HMPREF0010_02333
rxn05323_c0	HMPREF0010_01715
rxn03084_c0	Unknown64 and HMPREF0010_02152 and HMPREF0010_02152
rxn00011_c0	(HMPREF0010_01707 and HMPREF0010_01706) or HMPREF0010_03505 or HMPREF0010_02254
rxn02222_c0	HMPREF0010_00567 or HMPREF0010_01609 or HMPREF0010_01609 or HMPREF0010_01609
rxn00292_c0	HMPREF0010_02213
rxn05252_c0	HMPREF0010_02019 or HMPREF0010_01005 or HMPREF0010_0275960
rxn00196_c0	HMPREF0010_01089 or HMPREF0010_00493
rxn05466_c0	HMPREF0010_02006 or HMPREF0010_02869
rxn08707_c0	HMPREF0010_00171
rxn10161_c0	HMPREF0010_01196
rxn00708_c0	HMPREF0010_00617 or HMPREF0010_02271 or HMPREF0010_01157
rxn01513_c0	HMPREF0010_02175 or HMPREF0010_03007
rxn02476_c0	HMPREF0010_00055
rxn02112_c0	HMPREF0010_00673
rxn01870_c0	HMPREF0010_00813
rxn04954_c0	HMPREF0010_00554 or HMPREF0010_02343
rxn01575_c0	HMPREF0010_02717
rxn09206_c0	HMPREF0010_02688
rxn02342_c0	HMPREF0010_03505
rxn00781_c0	HMPREF0010_03140
rxn00973_c0	Unknown65 and HMPREF0010_00212 and HMPREF0010_00212 and Unknown66 and HMPREF0010_01696
rxn05181_c0	HMPREF0010_01228
rxn01985_c0	HMPREF0010_03418
rxn00775_c0	HMPREF0010_01977
rxn00364_c0	HMPREF0010_00787
rxn00515_c0	HMPREF0010_01731
rxn02011_c0	HMPREF0010_02508
rxn02186_c0	HMPREF0010_01705
rxn10227_c0	HMPREF0010_02688
rxn09113_c0	HMPREF0010_01923
rxn01828_c0	HMPREF0010_00490
rxn03536_c0	HMPREF0010_00719
rxn12846_c0	HMPREF0010_00057 or (HMPREF0010_02326 or HMPREF0010_00248) or (HMPREF0010_02353 or HMPREF0010_00388) or HMPREF0010_01998
rxn01218_c0	HMPREF0010_00617
rxn01297_c0	HMPREF0010_02320 or HMPREF0010_02321 or HMPREF0010_02320
rxn05239_c0	HMPREF0010_02845 and HMPREF0010_02845
rxn08547_c0	HMPREF0010_02616
rxn05201_c0	HMPREF0010_03070
rxn10233_c0	HMPREF0010_03455
rxn08976_c0	HMPREF0010_00501 or HMPREF0010_02221
rxn02789_c0	HMPREF0010_0275942 or HMPREF0010_01823
rxn05383_c0	HMPREF0010_00949 or HMPREF0010_01319
rxn08180_c0	HMPREF0010_00851
rxn01331_c0	HMPREF0010_03140
rxn00800_c0	HMPREF0010_02263
rxn01520_c0	HMPREF0010_0275900
rxn00189_c0	HMPREF0010_01496
rxn08783_c0	HMPREF0010_03267
rxn05441_c0	HMPREF0010_01715
rxn10342_c0	HMPREF0010_00607 or HMPREF0010_03706
rxn08792_c0	HMPREF0010_03268
rxn05426_c0	HMPREF0010_01489 or HMPREF0010_00472 or HMPREF0010_01320 or HMPREF0010_00288 or HMPREF0010_01502
rxn08818_c0	HMPREF0010_00301 or HMPREF0010_00020 or HMPREF0010_00241 or HMPREF0010_02333
rxn02314_c0	Unknown67 and HMPREF0010_00381
rxn00179_c0	HMPREF0010_02206
rxn05307_c0	HMPREF0010_02098 or HMPREF0010_033413 or HMPREF0010_033414 or HMPREF0010_02099
rxn03991_c0	HMPREF0010_02622
rxn01465_c0	HMPREF0010_02970 or HMPREF0010_03157
rxn05654_c0	HMPREF0010_01469
rxn02761_c0	HMPREF0010_00931
rxn05364_c0	HMPREF0010_01489 or HMPREF0010_00472 or HMPREF0010_01320 or HMPREF0010_00288 or HMPREF0010_01502
rxn00863_c0	HMPREF0010_01190
rxn00209_c0	HMPREF0010_03514
rxn03150_c0	HMPREF0010_00717
rxn10217_c0	HMPREF0010_03707
rxn09449_c0	HMPREF0010_02019 or HMPREF0010_01005 or HMPREF0010_0275960
rxn02167_c0	HMPREF0010_02157 or HMPREF0010_01929 or HMPREF0010_01476 or HMPREF0010_01030 or HMPREF0010_01680 or HMPREF0010_03229
rxn10168_c0	HMPREF0010_00200 or HMPREF0010_00202 or HMPREF0010_00201
rxn01504_c0	HMPREF0010_01009
rxn03436_c0	HMPREF0010_01705
rxn08756_c0	HMPREF0010_02537
rxn00423_c0	HMPREF0010_00916 or HMPREF0010_00970
rxn11934_c0	HMPREF0010_00659 and HMPREF0010_00660
rxn05430_c0	HMPREF0010_01489 or HMPREF0010_00472 or HMPREF0010_01320 or HMPREF0010_00288 or HMPREF0010_01502
rxn00615_c0	HMPREF0010_02062
rxn08810_c0	HMPREF0010_00301 or HMPREF0010_00020 or HMPREF0010_00241 or HMPREF0010_02333
rxn03248_c0	HMPREF0010_01930 or HMPREF0010_02770 or HMPREF0010_02780 or HMPREF0010_00646 or HMPREF0010_00287
rxn08307_c0	HMPREF0010_00350
rxn10153_c0	HMPREF0010_00148 or HMPREF0010_00051
rxn02201_c0	HMPREF0010_02054
rxn05555_c0	HMPREF0010_01984
rxn02159_c0	HMPREF0010_01190
rxn02160_c0
rxn10067_c0	HMPREF0010_03360
rxn00727_c0	HMPREF0010_02327 and HMPREF0010_01955
rxn06076_c0	HMPREF0010_01246 or HMPREF0010_01248
rxn05413_c0	HMPREF0010_03645 and Unknown68
rxn10299_c0	HMPREF0010_02722
rxn02914_c0	HMPREF0010_02119
rxn01300_c0	HMPREF0010_02471 or HMPREF0010_02846
rxn00175_c0	HMPREF0010_03525
rxn10013_c0	HMPREF0010_03222 or HMPREF0010_00052 or HMPREF0010_03728 or HMPREF0010_02655 or HMPREF0010_00458 or HMPREF0010_02347
rxn00950_c0	HMPREF0010_02624
rxn10264_c0	HMPREF0010_01923
rxn10208_c0	HMPREF0010_02616
rxn05445_c0	HMPREF0010_01715
rxn01313_c0	HMPREF0010_00230 or HMPREF0010_02086
rxn01647_c0	HMPREF0010_03418
rxn12642_c0	HMPREF0010_00057 or (HMPREF0010_02326 or HMPREF0010_00248) or (HMPREF0010_02353 or HMPREF0010_00388) or HMPREF0010_01998
rxn00875_c0	HMPREF0010_01019 and Unknown69
rxn01192_c0	HMPREF0010_00446 or HMPREF0010_00447
rxn00881_c0	HMPREF0010_02601
rxn05247_c0	HMPREF0010_02019 or HMPREF0010_01005 or HMPREF0010_0275960
rxn00986_c0	HMPREF0010_03525 or HMPREF0010_00194
rxn00501_c0	HMPREF0010_00091 or HMPREF0010_033411
rxn03898_c0	(HMPREF0010_03639 or HMPREF0010_00626) or (HMPREF0010_00470 or HMPREF0010_03638 or HMPREF0010_00625)
rxn05594_c0	(HMPREF0010_03359 or HMPREF0010_03358) and HMPREF0010_03361 and HMPREF0010_03362
rxn02504_c0	HMPREF0010_00198
rxn01672_c0	HMPREF0010_01287
rxn05493_c0	HMPREF0010_02061
rxn10473_c0	HMPREF0010_01148
rxn08975_c0	HMPREF0010_00501 or HMPREF0010_02221
rxn05215_c0	HMPREF0010_02827
rxn05534_c0	(HMPREF0010_00771 or HMPREF0010_00770) or (HMPREF0010_02965 or HMPREF0010_00767)
rxn05732_c0	HMPREF0010_03222 or HMPREF0010_00052 or HMPREF0010_03728 or HMPREF0010_02655 or HMPREF0010_00458 or HMPREF0010_02347
rxn08556_c0	HMPREF0010_02063
rxn00912_c0	HMPREF0010_01669
rxn05446_c0	HMPREF0010_01715
rxn05435_c0	HMPREF0010_01715
rxn01358_c0	HMPREF0010_03418
rxn00692_c0	HMPREF0010_00022
rxn09108_c0	HMPREF0010_01923
rxn03068_c0	HMPREF0010_01705
rxn00566_c0	HMPREF0010_02624
rxn08299_c0	HMPREF0010_03762
rxn00002_c0	HMPREF0010_01131 or (HMPREF0010_01150 and HMPREF0010_01150)
rxn08971_c0	HMPREF0010_00501 or HMPREF0010_02221
rxn01303_c0	HMPREF0010_01756
rxn12634_c0	HMPREF0010_00057 or (HMPREF0010_02326 or HMPREF0010_00248) or (HMPREF0010_02353 or HMPREF0010_00388) or HMPREF0010_01998
rxn05456_c0	HMPREF0010_00949 or HMPREF0010_01319
rxn10261_c0	HMPREF0010_01923
rxn10232_c0	HMPREF0010_03455
rxn00300_c0	HMPREF0010_03445 or HMPREF0010_02599
rxn02288_c0	HMPREF0010_02314
rxn00907_c0	HMPREF0010_02058 and HMPREF0010_02058
rxn08345_c0	Unknown70 and HMPREF0010_03394
rxn05410_c0	HMPREF0010_01489 or HMPREF0010_00472 or HMPREF0010_01320 or HMPREF0010_00288 or HMPREF0010_01502
rxn01269_c0	HMPREF0010_00055
rxn00205_c0	HMPREF0010_03181 or HMPREF0010_00909
rxn06673_c0	HMPREF0010_02755 and HMPREF0010_01645
rxn00790_c0	HMPREF0010_00077
rxn08296_c0	HMPREF0010_03762
rxn08805_c0	HMPREF0010_00301 or HMPREF0010_00020 or HMPREF0010_00241 or HMPREF0010_02333
rxn00060_c0	HMPREF0010_01966
rxn00006_c0	HMPREF0010_01059 or HMPREF0010_00992 or HMPREF0010_00604 or HMPREF0010_03451 or HMPREF0010_0275951
rxn09202_c0	HMPREF0010_03455
rxn03239_c0	(HMPREF0010_01929 or HMPREF0010_01025 or HMPREF0010_02769 or HMPREF0010_01161) and HMPREF0010_02769
rxn02473_c0	HMPREF0010_036664
rxn00834_c0	HMPREF0010_00393 or HMPREF0010_03512
rxn05293_c0	HMPREF0010_01727
rxn12639_c0	HMPREF0010_00057 or (HMPREF0010_02326 or HMPREF0010_00248) or (HMPREF0010_02353 or HMPREF0010_00388) or HMPREF0010_01998
rxn03080_c0	HMPREF0010_03444
rxn05039_c0
rxn01285_c0	HMPREF0010_01346 and HMPREF0010_01346
rxn05150_c0	HMPREF0010_03194 and HMPREF0010_03192 and HMPREF0010_03195
rxn02297_c0	HMPREF0010_01309
rxn01639_c0	HMPREF0010_03435
rxn05040_c0	(HMPREF0010_03445 or HMPREF0010_02599) and (HMPREF0010_03445 or HMPREF0010_01325)
rxn01204_c0	HMPREF0010_02436
rxn00105_c0	HMPREF0010_02158
rxn00350_c0	HMPREF0010_01404
rxn05326_c0	HMPREF0010_01715
rxn10300_c0	HMPREF0010_02722
rxn08813_c0	HMPREF0010_00301 or HMPREF0010_00020 or HMPREF0010_00241 or HMPREF0010_02333
rxn09562_c0	HMPREF0010_02536
rxn00799_c0	HMPREF0010_00334 or HMPREF0010_01747
rxn00313_c0	HMPREF0010_02101
rxn09197_c0	HMPREF0010_03455
rxn02369_c0	HMPREF0010_00442
rxn02791_c0	HMPREF0010_01404
rxn05455_c0	HMPREF0010_00949 or HMPREF0010_01319
rxn01972_c0	HMPREF0010_02148
rxn11944_c0	HMPREF0010_01234
rxn11268_c0	HMPREF0010_01508
rxn05344_c0	(HMPREF0010_03645 and Unknown71) or (HMPREF0010_01357 or HMPREF0010_03253)
rxn00676_c0	HMPREF0010_01930 or HMPREF0010_02770 or HMPREF0010_02780 or HMPREF0010_00646 or HMPREF0010_00287
rxn01281_c0	HMPREF0010_00539
rxn10339_c0	HMPREF0010_00607 or HMPREF0010_03706
rxn10226_c0	HMPREF0010_02688
rxn03246_c0	(HMPREF0010_01929 or HMPREF0010_01025 or HMPREF0010_02769 or HMPREF0010_01161) and HMPREF0010_02769
rxn10237_c0	HMPREF0010_03455
rxn05248_c0	HMPREF0010_02019 or HMPREF0010_01005 or HMPREF0010_0275960
rxn08901_c0	HMPREF0010_01459
rxn08796_c0	HMPREF0010_00301 or HMPREF0010_00020 or HMPREF0010_00241 or HMPREF0010_02333
rxn03433_c0	HMPREF0010_03228 or HMPREF0010_00790
rxn03242_c0	(HMPREF0010_01929 or HMPREF0010_01025 or HMPREF0010_02769 or HMPREF0010_01161) and HMPREF0010_02769
rxn10223_c0	HMPREF0010_00350
rxn01459_c0	HMPREF0010_0275909 or HMPREF0010_02252 or HMPREF0010_01051 or HMPREF0010_00239 or HMPREF0010_01491
rxn10210_c0	HMPREF0010_02616
rxn00256_c0	HMPREF0010_02906
rxn02503_c0	HMPREF0010_00199 or HMPREF0010_01670
rxn09101_c0	HMPREF0010_03441
rxn05349_c0	HMPREF0010_03645 and Unknown72
rxn00285_c0	HMPREF0010_02915 and HMPREF0010_02916
rxn08845_c0	HMPREF0010_00301 or HMPREF0010_00020 or HMPREF0010_00241 or HMPREF0010_02333
rxn04143_c0	HMPREF0010_01346 and HMPREF0010_01346
rxn01334_c0	HMPREF0010_00813
rxn01847_c0	HMPREF0010_01346 and HMPREF0010_01346
rxn08087_c0	HMPREF0010_03707
rxn03146_c0	HMPREF0010_03502
rxn00770_c0	HMPREF0010_00551 or HMPREF0010_01331
rxn00192_c0	HMPREF0010_03357 or HMPREF0010_01215 or HMPREF0010_00959
rxn00611_c0	HMPREF0010_00071
rxn00145_c0	HMPREF0010_03268
rxn00588_c0	HMPREF0010_00484
rxn00182_c0	HMPREF0010_02573
rxn00289_c0	HMPREF0010_03264
rxn05388_c0	HMPREF0010_03645 and Unknown73
rxn04783_c0	HMPREF0010_00904
rxn08849_c0	HMPREF0010_00301 or HMPREF0010_00020 or HMPREF0010_00241 or HMPREF0010_02333
rxn02085_c0	HMPREF0010_03431
rxn05429_c0	HMPREF0010_03645 and Unknown74
rxn01739_c0	HMPREF0010_02519
rxn00543_c0	HMPREF0010_00242 or HMPREF0010_00296 or HMPREF0010_02896 or HMPREF0010_03399 or HMPREF0010_00543 or HMPREF0010_00602
rxn00347_c0	HMPREF0010_00651
rxn10052_c0	HMPREF0010_01560
rxn05206_c0	HMPREF0010_03523 or HMPREF0010_01639
rxn05552_c0	(HMPREF0010_03359 or HMPREF0010_03358) and HMPREF0010_03361 and HMPREF0010_03362
rxn00102_c0	HMPREF0010_01520 or HMPREF0010_036671
rxn01521_c0	HMPREF0010_00617 or (HMPREF0010_00574 or HMPREF0010_02271) or HMPREF0010_01157
rxn00097_c0	HMPREF0010_01560
rxn06591_c0	HMPREF0010_01335
rxn00126_c0	HMPREF0010_00840
rxn00414_c0	HMPREF0010_02048 and HMPREF0010_02047
rxn05547_c0	(HMPREF0010_00771 or HMPREF0010_00770) or (HMPREF0010_02965 or HMPREF0010_00767)
rxn05937_c0	HMPREF0010_01269 or HMPREF0010_00037
rxn00980_c0	HMPREF0010_01324 or HMPREF0010_01956
rxn05244_c0	HMPREF0010_00387
rxn02900_c0	HMPREF0010_01036
rxn03445_c0	HMPREF0010_02119
rxn00159_c0	HMPREF0010_03198
rxn01868_c0	HMPREF0010_01461
rxn05546_c0	(HMPREF0010_00771 or HMPREF0010_00770) or (HMPREF0010_02965 or HMPREF0010_00767)
rxn02508_c0	HMPREF0010_02748
rxn05638_c0	HMPREF0010_00116 or HMPREF0010_01494
rxn08801_c0	HMPREF0010_00301 or HMPREF0010_00020 or HMPREF0010_00241 or HMPREF0010_02333
rxn01840_c0	HMPREF0010_00478
rxn05251_c0	HMPREF0010_02019 or HMPREF0010_01005 or HMPREF0010_0275960
rxn05516_c0	HMPREF0010_03635
rxn02938_c0	HMPREF0010_03664 or HMPREF0010_03665
rxn05439_c0	HMPREF0010_01715
rxn01256_c0	HMPREF0010_00256
rxn05339_c0	HMPREF0010_01489 or HMPREF0010_00472 or HMPREF0010_01320 or HMPREF0010_00288 or HMPREF0010_01502
rxn10268_c0	HMPREF0010_03441
rxn00224_c0	HMPREF0010_0275977
rxn00569_c0	HMPREF0010_00316 or HMPREF0010_00315
rxn05451_c0	HMPREF0010_00949 or HMPREF0010_01319
rxn05736_c0	HMPREF0010_02019 or HMPREF0010_01005 or HMPREF0010_0275960
rxn05527_c0	HMPREF0010_01049 or HMPREF0010_00862
rxn10253_c0	HMPREF0010_03762
rxn00931_c0	HMPREF0010_01643 or HMPREF0010_03618
rxn03904_c0	HMPREF0010_02510
rxn02465_c0	HMPREF0010_00419
rxn08335_c0	HMPREF0010_00075
rxn09205_c0	HMPREF0010_02688
rxn05957_c0	HMPREF0010_00689 or HMPREF0010_036673
rxn00549_c0	HMPREF0010_02140
rxn08468_c0	HMPREF0010_03360
rxn08820_c0	HMPREF0010_00301 or HMPREF0010_00020 or HMPREF0010_00241 or HMPREF0010_02333
rxn01871_c0	HMPREF0010_00676 or HMPREF0010_03506
rxn01257_c0	HMPREF0010_01192 or HMPREF0010_02327 or HMPREF0010_02327
rxn05401_c0	HMPREF0010_01489 or HMPREF0010_00472 or HMPREF0010_01320 or HMPREF0010_00288 or HMPREF0010_01502
rxn05613_c0	(HMPREF0010_00153 or HMPREF0010_00893 or HMPREF0010_00892 or HMPREF0010_03008) and (HMPREF0010_00895 or HMPREF0010_00151) and Unknown75
rxn01265_c0	HMPREF0010_03453
rxn01740_c0	HMPREF0010_02597
rxn08548_c0	HMPREF0010_02616
rxn08546_c0	HMPREF0010_02616
rxn12847_c0	HMPREF0010_00057 or (HMPREF0010_02326 or HMPREF0010_00248) or (HMPREF0010_02353 or HMPREF0010_00388) or HMPREF0010_01998
rxn03130_c0	HMPREF0010_00232
rxn03250_c0	HMPREF0010_02157 or HMPREF0010_01929 or HMPREF0010_01476 or HMPREF0010_01030 or HMPREF0010_01680 or HMPREF0010_03229
rxn05371_c0	HMPREF0010_03645 and Unknown76
rxn00083_c0	(HMPREF0010_00753 or HMPREF0010_01686) or HMPREF0010_01685 or HMPREF0010_02349
rxn05347_c0	(HMPREF0010_03645 and Unknown77) or (HMPREF0010_01357 or HMPREF0010_03253)
rxn05338_c0	HMPREF0010_01489 or HMPREF0010_00472 or HMPREF0010_01320 or HMPREF0010_00288 or HMPREF0010_01502
rxn00165_c0	HMPREF0010_01087 and HMPREF0010_01087
rxn09112_c0	HMPREF0010_01923
rxn00903_c0	HMPREF0010_02717
rxn00947_c0	HMPREF0010_02019 or HMPREF0010_01005 or HMPREF0010_0275960
rxn03394_c0	HMPREF0010_01889
rxn05400_c0	HMPREF0010_03645 and Unknown78
rxn05599_c0	(HMPREF0010_03359 or HMPREF0010_03358) and HMPREF0010_03361 and HMPREF0010_03362
rxn08088_c0	HMPREF0010_03707
rxn10343_c0	HMPREF0010_03635
rxn05188_c0	HMPREF0010_02300 and Unknown79 and HMPREF0010_02297
rxn08793_c0	HMPREF0010_03268
rxn02360_c0	HMPREF0010_01095
rxn05512_c0	(HMPREF0010_03359 or HMPREF0010_03358) and HMPREF0010_03361 and HMPREF0010_03362
rxn05233_c0	HMPREF0010_01246 or HMPREF0010_01248
rxn05442_c0	HMPREF0010_01715
rxn08819_c0	HMPREF0010_00301 or HMPREF0010_00020 or HMPREF0010_00241 or HMPREF0010_02333
rxn00838_c0	HMPREF0010_03143
rxn10265_c0	HMPREF0010_03441
rxn00297_c0	HMPREF0010_02213
rxn00065_c0	HMPREF0010_02236 or HMPREF0010_00753
rxn00141_c0	HMPREF0010_02344
rxn05651_c0	HMPREF0010_00372
rxn09102_c0	HMPREF0010_03441
rxn03990_c0	HMPREF0010_02622
rxn05425_c0	HMPREF0010_03645 and Unknown80
rxn10234_c0	HMPREF0010_03455
rxn01314_c0	HMPREF0010_00230 or HMPREF0010_02086
rxn01859_c0	HMPREF0010_03418
rxn10202_c0	HMPREF0010_02616
rxn00337_c0	HMPREF0010_03076
rxn01452_c0	HMPREF0010_01025
rxn00777_c0	HMPREF0010_00415
rxn02889_c0	HMPREF0010_01010 or (HMPREF0010_01008 and Unknown81)
rxn05602_c0	HMPREF0010_03270
rxn01512_c0	HMPREF0010_01731
rxn01466_c0	Unknown82 and Unknown83 and Unknown84 and HMPREF0010_02858
rxn02185_c0	HMPREF0010_01707 and HMPREF0010_01706
rxn03406_c0	HMPREF0010_02330
rxn00500_c0	HMPREF0010_03267
rxn05358_c0	HMPREF0010_00949 or HMPREF0010_01319
rxn01106_c0	HMPREF0010_01995
rxn08811_c0	HMPREF0010_00301 or HMPREF0010_00020 or HMPREF0010_00241 or HMPREF0010_02333
rxn00361_c0	HMPREF0010_01538
rxn02804_c0	HMPREF0010_01930 or HMPREF0010_02770 or HMPREF0010_02780 or HMPREF0010_00646 or HMPREF0010_00287
rxn10162_c0	HMPREF0010_01196
rxn00293_c0	HMPREF0010_03440 and HMPREF0010_03440
rxn05542_c0	(HMPREF0010_00771 or HMPREF0010_00770) or (HMPREF0010_02965 or HMPREF0010_00767)
rxn01480_c0	HMPREF0010_033410 or (HMPREF0010_01929 or HMPREF0010_01025 or HMPREF0010_02769 or HMPREF0010_01161)
rxn03181_c0	HMPREF0010_00802
rxn05620_c0	(HMPREF0010_03359 or HMPREF0010_03358) and HMPREF0010_03361 and HMPREF0010_03362
rxn00974_c0	(HMPREF0010_00212 and HMPREF0010_01696) or HMPREF0010_00212
rxn05108_c0	HMPREF0010_03462
rxn05485_c0	Unknown85 and Unknown86 and HMPREF0010_00382 and Unknown87
rxn04070_c0	HMPREF0010_029426
rxn01646_c0	HMPREF0010_03418
rxn02004_c0	HMPREF0010_01306
rxn03004_c0	HMPREF0010_02130
rxn02925_c0	HMPREF0010_00090
rxn02277_c0	HMPREF0010_01311
rxn10147_c0	HMPREF0010_02747 and Unknown88 and HMPREF0010_00546 and HMPREF0010_00545
rxn09657_c0	HMPREF0010_01049 or HMPREF0010_00862
rxn05735_c0	HMPREF0010_0275909 or HMPREF0010_02252 or HMPREF0010_01051 or HMPREF0010_00239 or HMPREF0010_01491
rxn00691_c0	HMPREF0010_0275907
rxn12638_c0	HMPREF0010_00057 or (HMPREF0010_02326 or HMPREF0010_00248) or (HMPREF0010_02353 or HMPREF0010_00388) or HMPREF0010_01998
rxn12643_c0	HMPREF0010_00057 or (HMPREF0010_02326 or HMPREF0010_00248) or (HMPREF0010_02353 or HMPREF0010_00388) or HMPREF0010_01998
rxn10207_c0	HMPREF0010_02616
rxn05663_c0	HMPREF0010_02255 or HMPREF0010_03424 or HMPREF0010_02856
rxn08558_c0	HMPREF0010_02063
rxn02264_c0	HMPREF0010_01965
rxn01225_c0	HMPREF0010_03675
rxn03903_c0	HMPREF0010_02510
rxn01188_c0	HMPREF0010_00449
rxn00985_c0	HMPREF0010_01745
rxn03897_c0	(HMPREF0010_03639 or HMPREF0010_00626) or (HMPREF0010_00470 or HMPREF0010_03638 or HMPREF0010_00625)
rxn00623_c0	HMPREF0010_02776 and Unknown89
rxn00452_c0	HMPREF0010_01457
rxn05627_c0	HMPREF0010_02351 or HMPREF0010_02351 or HMPREF0010_00491 or HMPREF0010_00521 or HMPREF0010_00538
rxn05447_c0	HMPREF0010_01715
rxn08352_c0	HMPREF0010_02537
rxn08306_c0	HMPREF0010_00350
rxn05535_c0	(HMPREF0010_00771 or HMPREF0010_00770) or (HMPREF0010_02965 or HMPREF0010_00767)
rxn05360_c0	HMPREF0010_01489 or HMPREF0010_00472 or HMPREF0010_01320 or HMPREF0010_00288 or HMPREF0010_01502
rxn08804_c0	HMPREF0010_00301 or HMPREF0010_00020 or HMPREF0010_00241 or HMPREF0010_02333
rxn00913_c0	HMPREF0010_00617
rxn00214_c0	HMPREF0010_00333 or HMPREF0010_03272
rxn00874_c0	(HMPREF0010_01930 or HMPREF0010_02770 or HMPREF0010_02780 or HMPREF0010_00646 or HMPREF0010_00287) or (HMPREF0010_01930 or HMPREF0010_02770 or HMPREF0010_02780 or HMPREF0010_01026 or HMPREF0010_00646 or HMPREF0010_00287 or HMPREF0010_00481 or HMPREF0010_00441)
rxn05197_c0	HMPREF0010_03383 or (HMPREF0010_01049 or HMPREF0010_00862)
rxn06600_c0	HMPREF0010_00827 and Unknown90
R361
rxn05438_c0	HMPREF0010_01715
rxn08085_c0	HMPREF0010_03707
rxn09109_c0	HMPREF0010_01923
rxn08839_c0	HMPREF0010_00301 or HMPREF0010_00020 or HMPREF0010_00241 or HMPREF0010_02333
rxn10258_c0	HMPREF0010_03762
rxn05289_c0	HMPREF0010_01368
rxn10228_c0	HMPREF0010_02688
rxn01977_c0	HMPREF0010_03273
rxn03249_c0	(HMPREF0010_01929 or HMPREF0010_01025 or HMPREF0010_02769 or HMPREF0010_01161) and HMPREF0010_02769
rxn09448_c0	HMPREF0010_02019 or HMPREF0010_01005 or HMPREF0010_0275960
rxn01851_c0	HMPREF0010_0275909 or HMPREF0010_02252 or HMPREF0010_01051 or HMPREF0010_00239 or HMPREF0010_01491
rxn03421_c0	HMPREF0010_02319
rxn08843_c0	HMPREF0010_00301 or HMPREF0010_00020 or HMPREF0010_00241 or HMPREF0010_02333
rxn00867_c0	HMPREF0010_03432
rxn12635_c0	HMPREF0010_00057 or (HMPREF0010_02326 or HMPREF0010_00248) or (HMPREF0010_02353 or HMPREF0010_00388) or HMPREF0010_01998
rxn00213_c0	HMPREF0010_03275
rxn05409_c0	HMPREF0010_03645 and Unknown91
rxn02934_c0	(HMPREF0010_02157 or HMPREF0010_01929 or HMPREF0010_01476 or HMPREF0010_01030 or HMPREF0010_01680 or HMPREF0010_03229) or HMPREF0010_02769
rxn10131_c0	HMPREF0010_01456
rxn00743_c0	HMPREF0010_01764
rxn05200_c0
rxn00493_c0	HMPREF0010_03266 or (HMPREF0010_01191 and Unknown92)
rxn00173_c0	HMPREF0010_01746
rxn01509_c0	HMPREF0010_02536
rxn03240_c0	HMPREF0010_02157 or HMPREF0010_01929 or HMPREF0010_01476 or HMPREF0010_01030 or HMPREF0010_01680 or HMPREF0010_03229
rxn05414_c0	HMPREF0010_01489 or HMPREF0010_00472 or HMPREF0010_01320 or HMPREF0010_00288 or HMPREF0010_01502
rxn00789_c0	HMPREF0010_01189 or (Unknown93 and HMPREF0010_03142)
rxn10481_c0	HMPREF0010_03635
rxn06077_c0	HMPREF0010_0275903
rxn02895_c0	HMPREF0010_00154
rxn10216_c0	HMPREF0010_03707
rxn09211_c0	HMPREF0010_02688
rxn02312_c0	HMPREF0010_01308
rxn05256_c0	HMPREF0010_02845 and HMPREF0010_02845
rxn06075_c0	HMPREF0010_01246 or HMPREF0010_01248
rxn00438_c0	HMPREF0010_03442
rxn05405_c0	HMPREF0010_01489 or HMPREF0010_00472 or HMPREF0010_01320 or HMPREF0010_00288 or HMPREF0010_01502
rxn00679_c0	HMPREF0010_03263
rxn04724_c0	HMPREF0010_03477
rxn03951_c0	HMPREF0010_03714
rxn05327_c0	HMPREF0010_01715
rxn10344_c0	HMPREF0010_03635
rxn12206_c0	Unknown94 and Unknown95 and HMPREF0010_00952 and HMPREF0010_00953 and Unknown96 and HMPREF0010_00955 and HMPREF0010_00951
rxn10474_c0	HMPREF0010_02609 or HMPREF0010_01877
rxn05404_c0	HMPREF0010_03645 and Unknown97
rxn08798_c0	HMPREF0010_00301 or HMPREF0010_00020 or HMPREF0010_00241 or HMPREF0010_02333
rxn08797_c0	HMPREF0010_00301 or HMPREF0010_00020 or HMPREF0010_00241 or HMPREF0010_02333
rxn01102_c0	HMPREF0010_02089
rxn08550_c0	HMPREF0010_02616
rxn02144_c0	HMPREF0010_00480 or HMPREF0010_00443
rxn10336_c0	HMPREF0010_00607 or HMPREF0010_03706
rxn01643_c0	HMPREF0010_01811
rxn01275_c0	HMPREF0010_01741
rxn10257_c0	HMPREF0010_03762
rxn01930_c0	HMPREF0010_00368
rxn09209_c0	HMPREF0010_02688
rxn02005_c0	Unknown98 and Unknown99 and HMPREF0010_00382 and Unknown100
rxn01653_c0	HMPREF0010_01572
rxn09198_c0	HMPREF0010_03455
rxn01362_c0	HMPREF0010_03492
rxn09106_c0	HMPREF0010_03441
rxn10270_c0	HMPREF0010_03441
rxn08846_c0	HMPREF0010_00301 or HMPREF0010_00020 or HMPREF0010_00241 or HMPREF0010_02333
rxn05450_c0	HMPREF0010_01715
rxn06493_c0	HMPREF0010_02690 or (HMPREF0010_00827 and Unknown101 and Unknown102) or (HMPREF0010_00827 and (HMPREF0010_02039 or HMPREF0010_02921))
rxn02402_c0	HMPREF0010_03295
rxn03243_c0	HMPREF0010_01930 or HMPREF0010_02770 or HMPREF0010_02780 or HMPREF0010_00646 or HMPREF0010_00287
rxn03040_c0	HMPREF0010_00244
rxn05375_c0	HMPREF0010_03645 and Unknown103
rxn10224_c0	HMPREF0010_00350
rxn00351_c0	HMPREF0010_03495
rxn10231_c0	HMPREF0010_02688
rxn02811_c0	HMPREF0010_01823 and HMPREF0010_0275942
rxn10262_c0	HMPREF0010_01923
rxn01286_c0	HMPREF0010_0275909 or HMPREF0010_02252 or HMPREF0010_01051 or HMPREF0010_00239 or HMPREF0010_01491
rxn08469_c0	HMPREF0010_03360
rxn05610_c0	Unknown104 and Unknown105 and Unknown106 and HMPREF0010_00382 and Unknown107
rxn00199_c0	HMPREF0010_02226 or HMPREF0010_02224
rxn01019_c0	HMPREF0010_00342
rxn00412_c0	HMPREF0010_00433
rxn03167_c0	HMPREF0010_01764
rxn05457_c0	HMPREF0010_00949 or HMPREF0010_01319
rxn08310_c0	HMPREF0010_00350
rxn03135_c0	HMPREF0010_02470 and HMPREF0010_036663
rxn05655_c0	Unknown108 and HMPREF0010_00382 and Unknown109 and Unknown110
rxn12512_c0	HMPREF0010_02706
rxn09272_c0	(HMPREF0010_02910 and HMPREF0010_02909) or (Unknown111 and HMPREF0010_02908 and Unknown112 and HMPREF0010_02907 and Unknown113 and Unknown114) or HMPREF0010_02909
rxn00686_c0	HMPREF0010_0275901
rxn00791_c0	HMPREF0010_02324
rxn09201_c0	HMPREF0010_03455
rxn05494_c0	((HMPREF0010_02098 or HMPREF0010_033413 or HMPREF0010_033414 or HMPREF0010_02099) and Unknown115) or (HMPREF0010_02098 or HMPREF0010_033413 or HMPREF0010_033414 or HMPREF0010_02099)
rxn12432_c0	HMPREF0010_00947 and HMPREF0010_00948
rxn08084_c0	HMPREF0010_03707
rxn10120_c0	HMPREF0010_00317
rxn01636_c0	HMPREF0010_01215
rxn02303_c0	HMPREF0010_02598
rxn12850_c0	(HMPREF0010_00771 or HMPREF0010_00770) or (HMPREF0010_02965 or HMPREF0010_00767)
rxn03843_c0	HMPREF0010_00349
rxn10260_c0	HMPREF0010_01923
rxn06672_c0	(HMPREF0010_01149 or HMPREF0010_00309) and (HMPREF0010_01149 or HMPREF0010_00308) and Unknown116 and Unknown117
rxn01329_c0	HMPREF0010_03271 or HMPREF0010_01381
rxn01353_c0	HMPREF0010_01731
rxn00077_c0	HMPREF0010_00048
rxn05379_c0	HMPREF0010_03645 and Unknown118
rxn05667_c0
rxn09450_c0	HMPREF0010_02019 or HMPREF0010_01005 or HMPREF0010_0275960
rxn10301_c0	HMPREF0010_02722
rxn01213_c0	Unknown120 and Unknown121 and Unknown122 and HMPREF0010_02858
rxn05384_c0	HMPREF0010_03645 and Unknown123
rxn01917_c0	HMPREF0010_01382
rxn01100_c0	HMPREF0010_00815
rxn05389_c0	HMPREF0010_01489 or HMPREF0010_00472 or HMPREF0010_01320 or HMPREF0010_00288 or HMPREF0010_01502
rxn01603_c0	HMPREF0010_02756 and HMPREF0010_02756
rxn05515_c0	Unknown124 and HMPREF0010_00546 and HMPREF0010_00545
rxn03247_c0	HMPREF0010_02157 or HMPREF0010_01929 or HMPREF0010_01476 or HMPREF0010_01030 or HMPREF0010_01680 or HMPREF0010_03229
rxn05607_c0	Unknown125 and HMPREF0010_00382 and Unknown126 and Unknown127
rxn06777_c0	(HMPREF0010_01929 or HMPREF0010_01025 or HMPREF0010_02769 or HMPREF0010_01161) and HMPREF0010_02769
rxn02939_c0	HMPREF0010_02094
rxn00178_c0	(HMPREF0010_01930 or HMPREF0010_02770 or HMPREF0010_02780 or HMPREF0010_00646 or HMPREF0010_00287) or (HMPREF0010_01930 or HMPREF0010_02770 or HMPREF0010_02780 or HMPREF0010_01026 or HMPREF0010_00646 or HMPREF0010_00287 or HMPREF0010_00481 or HMPREF0010_00441)
rxn01015_c0	HMPREF0010_01682
rxn10254_c0	HMPREF0010_03762
rxn05545_c0	(HMPREF0010_00771 or HMPREF0010_00770) or (HMPREF0010_02965 or HMPREF0010_00767)
rxn02339_c0	HMPREF0010_00911 or HMPREF0010_02195 or HMPREF0010_03398 or HMPREF0010_00961 or HMPREF0010_02010
rxn02175_c0	HMPREF0010_01342
rxn10163_c0	HMPREF0010_01196
rxn01544_c0	HMPREF0010_03677 or HMPREF0010_02674
rxn00288_c0	HMPREF0010_02907 or (HMPREF0010_02910 and Unknown128 and HMPREF0010_02909) or HMPREF0010_02908
rxn10012_c0	HMPREF0010_03222 or HMPREF0010_00052 or HMPREF0010_03728 or HMPREF0010_02655 or HMPREF0010_00458 or HMPREF0010_02347
rxn00132_c0	HMPREF0010_00617
rxn05183_c0	(HMPREF0010_00153 or HMPREF0010_00893 or HMPREF0010_00892 or HMPREF0010_03008) and (HMPREF0010_00895 or HMPREF0010_00151) and Unknown129
rxn01790_c0	HMPREF0010_01705
rxn00935_c0	HMPREF0010_01459
rxn03075_c0	HMPREF0010_00245
rxn05528_c0	HMPREF0010_03635
rxn00747_c0	HMPREF0010_01905
rxn01872_c0	HMPREF0010_02913
rxn05538_c0	(HMPREF0010_00771 or HMPREF0010_00770) or (HMPREF0010_02965 or HMPREF0010_00767)
rxn02359_c0	HMPREF0010_00831
rxn05682_c0	HMPREF0010_01049 or HMPREF0010_00862
rxn00707_c0	HMPREF0010_00787
rxn03893_c0	HMPREF0010_02332
rxn02270_c0	HMPREF0010_00739
rxn02285_c0	HMPREF0010_00299
rxn03108_c0	HMPREF0010_01323
rxn05564_c0	HMPREF0010_036619 or HMPREF0010_00092
rxn05146_c0	HMPREF0010_00884 and HMPREF0010_00886 and HMPREF0010_00887 and HMPREF0010_00885
rxn10213_c0	HMPREF0010_03707
rxn01799_c0	HMPREF0010_03418
rxn02632_c0	HMPREF0010_00673 or HMPREF0010_00674
rxn05380_c0	HMPREF0010_01489 or HMPREF0010_00472 or HMPREF0010_01320 or HMPREF0010_00288 or HMPREF0010_01502
rxn10118_c0	(HMPREF0010_00942 or HMPREF0010_00404) and Unknown130 and Unknown131 and Unknown132 and Unknown133 and Unknown134 and Unknown135 and Unknown136 and Unknown137 and Unknown138
rxn00237_c0	HMPREF0010_01731
rxn05517_c0	HMPREF0010_02497 or HMPREF0010_02951 or HMPREF0010_03680
rxn00420_c0	HMPREF0010_01828 or HMPREF0010_02207 or HMPREF0010_02846 or HMPREF0010_02665 or HMPREF0010_03447
rxn06723_c0	HMPREF0010_00355
rxn01268_c0	HMPREF0010_00055
rxn07438_c0	HMPREF0010_00910
rxn08336_c0	HMPREF0010_00075
rxn01961_c0	HMPREF0010_00617
rxn10770_c0	HMPREF0010_01460
rxn01210_c0	HMPREF0010_02756 and HMPREF0010_02756
rxn05501_c0	Unknown139 and Unknown140 and HMPREF0010_00382 and Unknown141 and Unknown142
rxn10220_c0	HMPREF0010_00350
rxn03907_c0	HMPREF0010_00438
rxn09953_c0	HMPREF0010_00675 and HMPREF0010_00676 and HMPREF0010_00677 and HMPREF0010_00678
rxn00851_c0	HMPREF0010_03498
rxn02268_c0	(HMPREF0010_03222 or HMPREF0010_00052 or HMPREF0010_03728 or HMPREF0010_02655 or HMPREF0010_00458 or HMPREF0010_02347) or (HMPREF0010_00193 or HMPREF0010_01033 or HMPREF0010_03230 or HMPREF0010_01022)
rxn00346_c0	HMPREF0010_01328
rxn00831_c0	HMPREF0010_00617
rxn00407_c0	HMPREF0010_01287
rxn05454_c0	HMPREF0010_00949 or HMPREF0010_01319
rxn05625_c0	HMPREF0010_02351 or HMPREF0010_02351 or HMPREF0010_00491 or HMPREF0010_00521 or HMPREF0010_00538
rxn00190_c0	HMPREF0010_01353
rxn00101_c0	(HMPREF0010_01548 and HMPREF0010_01553 and HMPREF0010_01554 and HMPREF0010_01552) or (HMPREF0010_01550 and HMPREF0010_01549 and HMPREF0010_01551)
rxn02376_c0	HMPREF0010_02912
rxn02680_c0	HMPREF0010_01930 or HMPREF0010_02770 or HMPREF0010_02780 or HMPREF0010_00646 or HMPREF0010_00287
rxn05301_c0	HMPREF0010_02255 or HMPREF0010_03424 or HMPREF0010_02856
rxn08470_c0	HMPREF0010_03360
rxn05343_c0	(HMPREF0010_03645 and Unknown143) or (HMPREF0010_01357 or HMPREF0010_03253)
rxn00336_c0	HMPREF0010_01544
rxn05243_c0	HMPREF0010_00387
rxn10571_c0	Unknown144
rxn05195_c0	Unknown145
rxn01208_c0	Unknown146
rxn04132_c0	Unknown147
rxn04133_c0	Unknown148
rxn05319_c0	Unknown149
rxn05467_c0
rxn05468_c0
rxn02374_c0	Unknown152
rxn05116_c0	Unknown153
rxn03012_c0	Unknown154
rxn05064_c0	Unknown155
rxn02666_c0	Unknown156
rxn04457_c0	Unknown157
rxn04456_c0	Unknown158
rxn01664_c0	Unknown159
rxn02916_c0	Unknown160
EX_cofactors
rxn12664_c0
EX_cpd00049_e0
EX_cpd00049_c0
EX_cpd02882_e0
EX_cpd02882_c0
EX_cpd00215_e0
EX_cpd00215_c0
EX_cofactors_e0
EX_cpd11606_e0
EX_cpd11574
EX_cpd11574_e0
EX_cpd00100_e0
EX_cpd00030
EX_cpd00030_e0
EX_cpd00712
EX_cpd00712_e0
EX_cpd00010
EX_cpd00010_e0
EX_cpd00060
EX_cpd02555
EX_cpd02555_e0
EX_cpd00180
EX_cpd00180_e0
EX_cpd02884
EX_cpd02884_e0
EX_cpd11590_e0
EX_cpd11583_e0
EX_cpd00254_e0
EX_cpd15603_e0
EX_cpd00067_e0
EX_cpd11576_e0
EX_cpd00098_e0
EX_cpd10516_e0
EX_cpd00137_e0
EX_cpd00041_e0
EX_cpd00971_e0
EX_cpd00023_e0
EX_cpd03424_e0
EX_cpd08023_e0
EX_cpd00205_e0
EX_cpd00034_e0
EX_cpd00009_e0
EX_cpd00540_e0
EX_cpd15606_e0
EX_cpd00048_e0
EX_cpd00039_e0
EX_cpd00106_e0
EX_cpd01171_e0
EX_cpd00211_e0
EX_cpd09878_e0
EX_cpd00129_e0
EX_cpd00550_e0
EX_cpd00119_e0
EX_cpd01017_e0
EX_cpd11586_e0
EX_cpd00060_e0
EX_cpd00209_e0
EX_cpd00797_e0
EX_cpd00309_e0
EX_cpd00027_e0
EX_cpd11589_e0
EX_cpd00082_e0
EX_cpd11578_e0
EX_cpd00036_e0
EX_cpd01030_e0
EX_cpd00268_e0
EX_cpd00066_e0
EX_cpd00033_e0
EX_cpd00653_e0
EX_cpd11584_e0
EX_cpd00142_e0
EX_cpd15604_e0
EX_cpd11593_e0
EX_cpd00001_e0
EX_cpd00222_e0
EX_cpd00130_e0
EX_cpd00314_e0
EX_cpd00210_e0
EX_cpd00064_e0
EX_cpd00588_e0
EX_cpd11587_e0
EX_cpd00156_e0
EX_cpd00013_e0
EX_cpd01080_e0
EX_cpd00226_e0
EX_cpd00054_e0
EX_cpd10515_e0
EX_cpd03048_e0
EX_cpd00024_e0
EX_cpd00099_e0
EX_cpd00035_e0
EX_cpd11592_e0
EX_cpd00276_e0
EX_cpd00012_e0
EX_cpd11579_e0
EX_cpd11580_e0
EX_cpd00322_e0
EX_cpd11581_e0
EX_cpd01012_e0
EX_cpd00307_e0
EX_cpd01914_e0
EX_cpd00395_e0
EX_cpd00531_e0
EX_cpd03724_e0
EX_cpd11596_e0
EX_cpd00159_e0
EX_cpd00214_e0
EX_cpd11585_e0
EX_cpd11575_e0
EX_cpd00122_e0
EX_cpd00635_e0
EX_cpd00305_e0
EX_cpd00065_e0
EX_cpd01015_e0
EX_cpd11591_e0
EX_cpd00092_e0
EX_cpd00051_e0
EX_cpd00058_e0
EX_cpd04097_e0
EX_cpd00149_e0
EX_cpd00794_e0
EX_cpd00138_e0
EX_cpd00076_e0
EX_cpd00308_e0
EX_cpd15605_e0
EX_cpd00073_e0
EX_cpd00423_e0
EX_cpd00179_e0
EX_cpd11582_e0
EX_cpd03847_e0
EX_cpd00637_e0
EX_cpd11588_e0
EX_cpd01092_e0
EX_cpd00281_e0
EX_cpd03696_e0
EX_cpd00075_e0
EX_cpd00069_e0
EX_cpd00107_e0
EX_cpd00011_e0
EX_cpd00007_e0
EX_cpd11416_c0
rxn07932_c0	HMPREF0010_00208
rxn07933_c0	HMPREF0010_00208
rxn07934_c0	HMPREF0010_00208
rxn07935_c0	HMPREF0010_00208
rxn07936_c0	HMPREF0010_00208
rxn07937_c0	HMPREF0010_00208
rxn07938_c0	HMPREF0010_00208
rxn07939_c0	HMPREF0010_00208
rxn07940_c0	HMPREF0010_00208
rxn07941_c0	HMPREF0010_00208
rxn07942_c0	HMPREF0010_00208
rxn07943_c0	HMPREF0010_00208
rxn07944_c0	HMPREF0010_00208
rxn07945_c0	HMPREF0010_00208
rxn07953_c0	HMPREF0010_00208
rxn07954_c0	HMPREF0010_00208
rxn07955_c0	HMPREF0010_00208
rxn07956_c0	HMPREF0010_00208
rxn07957_c0	HMPREF0010_00208
rxn07958_c0	HMPREF0010_00208
rxn07959_c0	HMPREF0010_00208
rxn07971_c0	HMPREF0010_02266
rxn05333_c0	HMPREF0010_00356
rxn05331_c0	HMPREF0010_00356
rxn07976_c0	HMPREF0010_00356
rxn05335_c0	HMPREF0010_00356
rxn07977_c0	HMPREF0010_00356
rxn10937_c0	gapfill1
R171
rxn05332_c0	HMPREF0010_00356
rxn07978_c0	HMPREF0010_00356
rxn07979_c0	HMPREF0010_00356
rxn07980_c0	HMPREF0010_00356
rxn05329_c0	HMPREF0010_00356
rxn05330_c0	HMPREF0010_00356
rxn05348_c0	HMPREF0010_01357 or HMPREF0010_03253
rxn08001_c0	HMPREF0010_01357
rxn00598_c0	HMPREF0010_01077
rxn08013_c0	HMPREF0010_01284
rxn06023_c0	HMPREF0010_01722
rxn08060_c0	HMPREF0010_02671
rxn08062_c0	HMPREF0010_03534
rxn03538_c0	HMPREF0010_00715
rxn08073_c0	HMPREF0010_03294
rxn08074_c0	HMPREF0010_01736
rxn08075_c0	HMPREF0010_02275
rxn08076_c0	HMPREF0010_03294
rxn08078_c0	HMPREF0010_01736
rxn08079_c0	HMPREF0010_02275
rxn08080_c0	HMPREF0010_01736
rxn08081_c0	HMPREF0010_02275
rxn08116_c0	HMPREF0010_00930
rxn08123_c0	HMPREF0010_03294
rxn08124_c0	HMPREF0010_03294
rxn08130_c0	HMPREF0010_01887
rxn08131_c0	HMPREF0010_01976
rxn08136_c0	HMPREF0010_03699
rxn08141_c0	HMPREF0010_03179
rxn00342_c0	HMPREF0010_01814 or HMPREF0010_00913
rxn08172_c0	HMPREF0010_029428
rxn08243_c0	HMPREF0010_00803
rxn01416_c0	HMPREF0010_00969
rxn01365_c0	HMPREF0010_01275
rxn08286_c0	HMPREF0010_00101 or HMPREF0010_02671
rxn01094_c0	HMPREF0010_00620
rxn01093_c0	HMPREF0010_02304
rxn02929_c0	HMPREF0010_03391
rxn01644_c0	HMPREF0010_03414
rxn03173_c0	HMPREF0010_02611
rxn08366_c0	HMPREF0010_03351 and HMPREF0010_03467
rxn08367_c0	HMPREF0010_03351 and HMPREF0010_03467
rxn08368_c0	HMPREF0010_01987
rxn08371_c0	HMPREF0010_029428
rxn08430_c0	HMPREF0010_01208
rxn08439_c0	HMPREF0010_02617
rxn08440_c0	HMPREF0010_02617
rxn08441_c0	HMPREF0010_02617
rxn08442_c0	HMPREF0010_02617
rxn00943_c0	HMPREF0010_02617
rxn08443_c0	HMPREF0010_02617
rxn08444_c0	HMPREF0010_02617
rxn08445_c0	HMPREF0010_02617
rxn08446_c0	HMPREF0010_02617
rxn08447_c0	HMPREF0010_02617
rxn08458_c0	HMPREF0010_00627
rxn08460_c0	HMPREF0010_00602
rxn01620_c0	HMPREF0010_02011
rxn08491_c0	HMPREF0010_00627
rxn08508_c0	HMPREF0010_01659
rxn00056_c0	HMPREF0010_01210
rxn03976_c0	HMPREF0010_00627
rxn08521	HMPREF0010_00627
rxn03974_c0	HMPREF0010_03529 or HMPREF0010_00627
rxn03975_c0	HMPREF0010_00627 or HMPREF0010_03529 or (HMPREF0010_02776 and HMPREF0010_02820)
rxn08533_c0	HMPREF0010_01088
rxn01675_c0	HMPREF0010_00809
rxn00610_c0	HMPREF0010_01208
rxn00220_c0	HMPREF0010_01208
rxn08582_c0	HMPREF0010_01499
rxn08603_c0	HMPREF0010_03017
rxn08604_c0	HMPREF0010_00205
rxn08607_c0	HMPREF0010_01180
rxn08608	HMPREF0010_03408
rxn08609_c0	HMPREF0010_01742
rxn08618	HMPREF0010_01808
rxn06437_c0	HMPREF0010_00234
rxn08652_c0	HMPREF0010_03534
rxn00917_c0	HMPREF0010_03207
rxn08670_c0	HMPREF0010_01720
rxn08687_c0	HMPREF0010_02467
rxn08701_c0	HMPREF0010_00444
rxn08722_c0	HMPREF0010_02555 or HMPREF0010_03196
rxn08725_c0	HMPREF0010_00444
rxn02177_c0	HMPREF0010_02305 or HMPREF0010_03526
rxn08760_c0	HMPREF0010_00803
rxn08770_c0	HMPREF0010_02562 or HMPREF0010_01872
rxn08772_c0	HMPREF0010_02110
rxn08779_c0	HMPREF0010_03179
rxn08788_c0	HMPREF0010_00803
rxn08787_c0	HMPREF0010_00803
rxn08796_p	HMPREF0010_01521
rxn08797_p	HMPREF0010_01521
rxn08798_p	HMPREF0010_01521
rxn08799_p	HMPREF0010_01521
rxn08800_p	HMPREF0010_01521
rxn08801_p	HMPREF0010_01521
rxn08802_p	HMPREF0010_01521
rxn08803_p	HMPREF0010_01521
rxn08804_p	HMPREF0010_01521
rxn08805_p	HMPREF0010_01521
rxn08806_p	HMPREF0010_01521
rxn08807_p	HMPREF0010_01521
rxn08809_p	HMPREF0010_01521
rxn08810_p	HMPREF0010_01521
rxn08811_p	HMPREF0010_01521
rxn08812_p	HMPREF0010_01521
rxn08813_p	HMPREF0010_01521
rxn08814_p	HMPREF0010_01521
rxn08815_p	HMPREF0010_01521
rxn08816_p	HMPREF0010_01521
rxn04137_c0	HMPREF0010_029428
rxn01133_c0	HMPREF0010_01180
rxn02230_c0	HMPREF0010_03454
rxn08887_p	HMPREF0010_02507 or HMPREF0010_01557
rxn08889_p	HMPREF0010_02507 or HMPREF0010_01557 or HMPREF0010_02513 or HMPREF0010_00047
rxn08890_p	HMPREF0010_02268
rxn08891_p	HMPREF0010_02268
rxn08892_p	HMPREF0010_02268
rxn08893_p	HMPREF0010_02268
rxn08894_p	HMPREF0010_02268
rxn08895_p	HMPREF0010_01990
rxn08896_p	HMPREF0010_01990
rxn08897_p	HMPREF0010_01990
rxn08898_p	HMPREF0010_01990
rxn08907_c0	HMPREF0010_03179
rxn08924_c0	HMPREF0010_00279
rxn08937_p	HMPREF0010_02681 or HMPREF0010_02363
rxn08938_p	HMPREF0010_02077 or HMPREF0010_02681 or HMPREF0010_02363
rxn08939_p	HMPREF0010_02077 or HMPREF0010_02681 or HMPREF0010_02363
rxn08940_p	HMPREF0010_02363 or HMPREF0010_02077 or HMPREF0010_02681
rxn08944_c0	HMPREF0010_02501
rxn08948_c0	HMPREF0010_01208
rxn08953_c0	HMPREF0010_03521
rxn03439_c0	HMPREF0010_03521
rxn08955_c0	HMPREF0010_00623 and HMPREF0010_00622 and HMPREF0010_00621
rxn00076_c0	HMPREF0010_02959
rxn08977_c0	HMPREF0010_02560
rxn08978_c0	HMPREF0010_02560
rxn08979_c0	HMPREF0010_02560
rxn08984_c0	HMPREF0010_02562
rxn08989_c0	HMPREF0010_00279
rxn08995_c0	HMPREF0010_01477
rxn01145_c0	HMPREF0010_02271 or HMPREF0010_01157 or HMPREF0010_00617
rxn00062_c0	HMPREF0010_01718
rxn00513_c0	HMPREF0010_01718
rxn00241_c0	HMPREF0010_01718
rxn00408_c0	HMPREF0010_01718
rxn01351_c0	HMPREF0010_02611 or HMPREF0010_01673
rxn01445_c0	HMPREF0010_02271 or HMPREF0010_00617
rxn02518_c0	HMPREF0010_01759
rxn01962_c0	HMPREF0010_01759
rxn00301_c0	HMPREF0010_02611 or HMPREF0010_01673
rxn01222_c0	HMPREF0010_01673
rxn00367_c0	HMPREF0010_01673
rxn09013_c0	HMPREF0010_01673
rxn00063_c0	HMPREF0010_01673
rxn09014_c0	HMPREF0010_01673
rxn00463_c0	HMPREF0010_01673
rxn00514_c0	HMPREF0010_01759
rxn01352_c0	HMPREF0010_02151
rxn09016_c0	HMPREF0010_02151
rxn09037_c0	HMPREF0010_02885
rxn09039_c0	HMPREF0010_01887
rxn09053_c0	HMPREF0010_00803
rxn09054_c0	HMPREF0010_00803
rxn09055_c0	HMPREF0010_00803
rxn09056_c0	HMPREF0010_00803
rxn09057_c0	HMPREF0010_00803
rxn09058_c0	HMPREF0010_00803
rxn09059_c0	HMPREF0010_00803
rxn00140_c0	HMPREF0010_02341
rxn00920_c0	HMPREF0010_02341
rxn09073_c0	HMPREF0010_00803
rxn09074_c0	HMPREF0010_00803
rxn09075_c0	HMPREF0010_00803
rxn09076_c0	HMPREF0010_00803
rxn09077_c0	HMPREF0010_00803
rxn09078_c0	HMPREF0010_00803
rxn09079_c0	HMPREF0010_00803
rxn09085_c0	HMPREF0010_00803
rxn09086_c0	HMPREF0010_00803
rxn09087_c0	HMPREF0010_00803
rxn09088_c0	HMPREF0010_00803
rxn09089_c0	HMPREF0010_00803
rxn09090_c0	HMPREF0010_00803
rxn09091_c0	HMPREF0010_00803
rxn01476_c0	HMPREF0010_00297
rxn09094_c0	HMPREF0010_00803
rxn09095_c0	HMPREF0010_00803
rxn09096_c0	HMPREF0010_00803
rxn09097_c0	HMPREF0010_00803
rxn09098_c0	HMPREF0010_00803
rxn09099_c0	HMPREF0010_00803
rxn09100_c0	HMPREF0010_00803
rxn09117_c0	HMPREF0010_00143
rxn09123_p	HMPREF0010_00411
rxn09124_p	HMPREF0010_00411
rxn09125_p	HMPREF0010_00411
rxn09126_p	HMPREF0010_00411
rxn09127_p	HMPREF0010_00411
rxn09128_p	HMPREF0010_00411
rxn09129_p	HMPREF0010_00411
rxn09130_p	HMPREF0010_00411
rxn09131_p	HMPREF0010_00411
rxn09132_p	HMPREF0010_00411
rxn09133_p	HMPREF0010_00411
rxn09134_p	HMPREF0010_00411
rxn09135_p	HMPREF0010_00411
rxn09136_p	HMPREF0010_00411
rxn09137_p	HMPREF0010_00411
rxn09138_p	HMPREF0010_00411
rxn09139_p	HMPREF0010_00411
rxn09140_p	HMPREF0010_00411
rxn09141_p	HMPREF0010_00411
rxn09142_p	HMPREF0010_00411
rxn09143_p	HMPREF0010_00411
rxn09144_p	HMPREF0010_00411
rxn09145_p	HMPREF0010_00411
rxn09146_p	HMPREF0010_00411
rxn09147_p	HMPREF0010_00411
rxn09148_p	HMPREF0010_00411
rxn09149_p	HMPREF0010_00411
rxn09150_p	HMPREF0010_00411
rxn09151_p	HMPREF0010_00411
rxn09152_p	HMPREF0010_00411
rxn09153_p	HMPREF0010_00411
rxn09154_p	HMPREF0010_00411
rxn09155_p	HMPREF0010_00411
rxn09156_c0	HMPREF0010_00411
rxn09158_p	HMPREF0010_00411
rxn09159_p	HMPREF0010_00411
rxn09160_p	HMPREF0010_00411
rxn09161_p	HMPREF0010_00411
rxn09162_p	HMPREF0010_00411
rxn09163_p	HMPREF0010_00411
rxn09164_p	HMPREF0010_00411
rxn00001_c0	HMPREF0010_02271 or HMPREF0010_02016 or HMPREF0010_01646
rxn00106_c0	HMPREF0010_01646 or HMPREF0010_02271
rxn09174_c0	HMPREF0010_036667
rxn00104_c0	HMPREF0010_01526
rxn09176_c0	HMPREF0010_01526
rxn09182_c0	HMPREF0010_00306
rxn06445_c0	HMPREF0010_02804
rxn09195_c0	HMPREF0010_01088
rxn09219_c0	HMPREF0010_02559
rxn09220_c0	HMPREF0010_02559
rxn09222_c0	HMPREF0010_01208
rxn09245_c0	HMPREF0010_03220
rxn09247_c0	HMPREF0010_00821
rxn00377_c0	HMPREF0010_01205
rxn09256_c0	HMPREF0010_03227
rxn00509_c0	HMPREF0010_01350
rxn09276_c0	(HMPREF0010_00623 and HMPREF0010_00622 and HMPREF0010_00621) or (HMPREF0010_02168 and HMPREF0010_02170 and HMPREF0010_02169 and HMPREF0010_02172)
rxn00436_c0	HMPREF0010_02266
rxn09304_c0	HMPREF0010_02555 or HMPREF0010_01371
rxn09306_c0	HMPREF0010_00821
rxn09320_c0	HMPREF0010_00954
rxn09326_c0	HMPREF0010_00143 or HMPREF0010_03424
rxn09333_c0	HMPREF0010_00623 and HMPREF0010_00622 and HMPREF0010_00621
rxn09338_c0	HMPREF0010_00143 or HMPREF0010_03424
rxn02377_c0	HMPREF0010_03287
rxn03901_c0	HMPREF0010_03670 or HMPREF0010_02852
rxn00211_c0	HMPREF0010_03274
rxn09354_c0	HMPREF0010_03284
rxn03164_c0	HMPREF0010_02509
rxn09358_c0	HMPREF0010_03668
rxn09360_c0	HMPREF0010_03668
rxn00119_c0	HMPREF0010_00347
rxn09374_c0	HMPREF0010_00902 and HMPREF0010_00901
rxn05294
rxn03137_c0	HMPREF0010_00155
rxn12832_c0
rxn11295_c0
rxn00416_c0
rxn06302_c0
R620
rxn06838_c0
rxn03409_c0	HMPREF0010_02330 or HMPREF0010_02329
rxn03087_c0	HMPREF0010_00906
rxn11298_c0
R172_c0	(HMPREF0010_00288 or HMPREF0010_00472 or HMPREF0010_00968 or HMPREF0010_01320) and HMPREF0010_01715 and HMPREF0010_01357 and HMPREF0010_03645 and HMPREF0010_00356
R177_c0	(HMPREF0010_00288 or HMPREF0010_00472 or HMPREF0010_00968 or HMPREF0010_01320) and HMPREF0010_01715 and HMPREF0010_01357 and HMPREF0010_03645 and HMPREF0010_00356
R178_c0	(HMPREF0010_00288 or HMPREF0010_00472 or HMPREF0010_00968 or HMPREF0010_01320) and HMPREF0010_01715 and HMPREF0010_01357 and HMPREF0010_03645 and HMPREF0010_00356
rxn13792_c0	HMPREF0010_00740
R179_c0	(HMPREF0010_00288 or HMPREF0010_00472 or HMPREF0010_00968 or HMPREF0010_01320) and HMPREF0010_01715 and HMPREF0010_01357 and HMPREF0010_03645 and HMPREF0010_00356
R175_c0	(HMPREF0010_00288 or HMPREF0010_00472 or HMPREF0010_00968 or HMPREF0010_01320) and HMPREF0010_01715 and HMPREF0010_01357 and HMPREF0010_03645 and HMPREF0010_00356
rxn01748_c0	HMPREF0010_03157
rxn12340_c0
rxn11297_c0
rxn12307_c0
rxn12214_c0
rxn01252_c0	HMPREF0010_03514
rxn00123_c0
rxn12305_c0
rxn13793_c0	HMPREF0010_00740
rxn01997_c0
rxn02000_c0
rxn00641_c0
rxn02003_c0
rxn01171_c0	HMPREF0010_01499
rxn07267_c0
rxn06043_c0	HMPREF0010_00350
rxn06139_c0	HMPREF0010_03762
rxn06079_c0	HMPREF0010_00294 or HMPREF0010_03297
rxn10107_c0	HMPREF0010_03441 or HMPREF0010_02883 or HMPREF0010_01733
rxn06045_c0	HMPREF0010_01923
R233_c0	HMPREF0010_00411
rxn06090_c0	HMPREF0010_03455
rxn06044_c0	HMPREF0010_02688
rxn05739_c0	HMPREF0010_02063
rxn05267_c0
rxn06831_c0	HMPREF0010_01887
rxn08528_c0	HMPREF0010_02907 and HMPREF0010_02908 and HMPREF0010_02909 and HMPREF0010_02910
R176_c0	(HMPREF0010_00288 or HMPREF0010_00472 or HMPREF0010_00968 or HMPREF0010_01320) and HMPREF0010_01715 and HMPREF0010_01357 and HMPREF0010_03645 and HMPREF0010_00356
rxn13675_c0
rxn05334_c0	HMPREF0010_00356
rxn07994_c0	HMPREF0010_01320
EX_cpd00117_e0
rxn08302_e0
EX_cpd00105_e0
rxn09228_e0
EX_cpd00029_e0
rxn08063_e0
EX_cpd00132_e0
rxn08162_e0
EX_cpd00094_e0
rxn12522_e0
EX_cpd00053_e0
rxn10928_e0
EX_cpd15548_e0
EX_cpd15548_c0
EX_cpd00182_e0
rxn11000_e0
EX_cpd00141_e0
rxn10836_e0
EX_cpd00161_e0
rxn09307_e0
EX_cpd00386_e0
rxn08864_e0
EX_cpd00020_e0
rxn10929_e0
EX_cpd01113_e0
rxn08732_e0
EX_cpd00136_e0
rxn12787_e0
EX_cpd00248_e0
rxn12452_e0
EX_cpd00118_e0
rxn13393_e0
EX_cpd00224_e0
rxn09695_e0
EX_cpd00709_e0
rxn08574_e0
rxn00734_c0	gapfill2
EX_cpd00047_e0
EX_cpd00249_e0
EX_cpd00139_e0
EX_cpd00040_e0
EX_cpd00246_e0
EX_cpd00374_e0
EX_cpd01107_e0
EX_cpd00666_e0
EX_cpd00227_e0
EX_cpd00157_e0
EX_cpd00184_e0
rxn10946_c0
rxn00962_c0	HMPREF0010_01042
rxn02143_c0	HMPREF0010_01020 and (HMPREF0010_00482 or HMPREF0010_00440)
rxn14316_c0	HMPREF0010_0275951
R02540_c0	HMPREF0010_00466
rxn01842_c0	HMPREF0010_01076
R09838_c0	HMPREF0010_01085 and HMPREF0010_01084 and HMPREF0010_01083 and HMPREF0010_01082 and HMPREF0010_01081
R09837_c0	HMPREF0010_01079
R09836_c0	HMPREF0010_01086
R09839_c0	HMPREF0010_01079 and HMPREF0010_01077
rxn04751_c0	HMPREF0010_01080
rxn10042_c0	HMPREF0010_03183 and HMPREF0010_03184 and HMPREF0010_03185 and HMPREF0010_03186 and HMPREF0010_03187 and HMPREF0010_03188 and HMPREF0010_03189 and HMPREF0010_03190
rxn03031_c0	HMPREF0010_02165
