# Supplementary material for: Constraint-based modeling identifies new putative targets to fight colistin-resistant A. baumannii infections
Source: Sci Rep. 2017 Jun 16;7:3706. doi: 10.1038/s41598-017-03416-2 (PMC5473915; doi:10.1038/s41598-017-03416-2)
Supplement: Supplementary file 3 — SM3 [file 41598_2017_3416_MOESM3_ESM.zip › SM3.xml]

<?xml version='1.0' encoding='UTF-8'?>
<sbml xmlns:fbc="http://www.sbml.org/sbml/level3/version1/fbc/version2" level="3" sboTerm="SBO:0000624" version="1" xmlns="http://www.sbml.org/sbml/level3/version1/core" fbc:required="false">
  <model fbc:strict="true" id="Acinetobacter_baumannii_ATCC_19606">
    <listOfUnitDefinitions>
      <unitDefinition id="mmol_per_gDW_per_hr">
        <listOfUnits>
          <unit exponent="1" kind="mole" multiplier="1" scale="-3"/>
          <unit exponent="-1" kind="gram" multiplier="1" scale="0"/>
          <unit exponent="-1" kind="second" multiplier="3600" scale="0"/>
        </listOfUnits>
      </unitDefinition>
    </listOfUnitDefinitions>
    <fbc:listOfObjectives fbc:activeObjective="obj">
      <fbc:objective fbc:id="obj" fbc:type="maximize">
        <fbc:listOfFluxObjectives>
          <fbc:fluxObjective fbc:reaction="R_EX_cpd11416_c0" fbc:coefficient="1"/>
        </fbc:listOfFluxObjectives>
      </fbc:objective>
    </fbc:listOfObjectives>
    <listOfParameters>
      <parameter constant="true" id="cobra_default_lb" sboTerm="SBO:0000626" units="mmol_per_gDW_per_hr" value="-1000"/>
      <parameter constant="true" id="cobra_default_ub" sboTerm="SBO:0000626" units="mmol_per_gDW_per_hr" value="1000"/>
      <parameter constant="true" id="cobra_0_bound" sboTerm="SBO:0000626" units="mmol_per_gDW_per_hr" value="0"/>
      <parameter constant="true" id="R_rxn13783_c0_lower_bound" sboTerm="SBO:0000625" units="mmol_per_gDW_per_hr" value="-10"/>
      <parameter constant="true" id="R_rxn13784_c0_lower_bound" sboTerm="SBO:0000625" units="mmol_per_gDW_per_hr" value="-10"/>
      <parameter constant="true" id="R_EX_cpd00049_e0_lower_bound" sboTerm="SBO:0000625" units="mmol_per_gDW_per_hr" value="-10"/>
      <parameter constant="true" id="R_EX_cpd02882_e0_lower_bound" sboTerm="SBO:0000625" units="mmol_per_gDW_per_hr" value="-10"/>
      <parameter constant="true" id="R_EX_cpd00215_e0_lower_bound" sboTerm="SBO:0000625" units="mmol_per_gDW_per_hr" value="-10"/>
      <parameter constant="true" id="R_EX_cofactors_e0_lower_bound" sboTerm="SBO:0000625" units="mmol_per_gDW_per_hr" value="-10"/>
      <parameter constant="true" id="R_EX_cpd11606_e0_lower_bound" sboTerm="SBO:0000625" units="mmol_per_gDW_per_hr" value="-10"/>
      <parameter constant="true" id="R_EX_cpd11574_e0_lower_bound" sboTerm="SBO:0000625" units="mmol_per_gDW_per_hr" value="-10"/>
      <parameter constant="true" id="R_EX_cpd00100_e0_lower_bound" sboTerm="SBO:0000625" units="mmol_per_gDW_per_hr" value="-10"/>
      <parameter constant="true" id="R_EX_cpd00030_e0_lower_bound" sboTerm="SBO:0000625" units="mmol_per_gDW_per_hr" value="-10"/>
      <parameter constant="true" id="R_EX_cpd00712_e0_lower_bound" sboTerm="SBO:0000625" units="mmol_per_gDW_per_hr" value="-10"/>
      <parameter constant="true" id="R_EX_cpd00010_e0_lower_bound" sboTerm="SBO:0000625" units="mmol_per_gDW_per_hr" value="-10"/>
      <parameter constant="true" id="R_EX_cpd02555_e0_lower_bound" sboTerm="SBO:0000625" units="mmol_per_gDW_per_hr" value="-10"/>
      <parameter constant="true" id="R_EX_cpd00180_e0_lower_bound" sboTerm="SBO:0000625" units="mmol_per_gDW_per_hr" value="-10"/>
      <parameter constant="true" id="R_EX_cpd02884_e0_lower_bound" sboTerm="SBO:0000625" units="mmol_per_gDW_per_hr" value="-10"/>
      <parameter constant="true" id="R_EX_cpd11590_e0_lower_bound" sboTerm="SBO:0000625" units="mmol_per_gDW_per_hr" value="-10"/>
      <parameter constant="true" id="R_EX_cpd11583_e0_lower_bound" sboTerm="SBO:0000625" units="mmol_per_gDW_per_hr" value="-10"/>
      <parameter constant="true" id="R_EX_cpd00254_e0_lower_bound" sboTerm="SBO:0000625" units="mmol_per_gDW_per_hr" value="-10"/>
      <parameter constant="true" id="R_EX_cpd15603_e0_lower_bound" sboTerm="SBO:0000625" units="mmol_per_gDW_per_hr" value="-10"/>
      <parameter constant="true" id="R_EX_cpd00067_e0_lower_bound" sboTerm="SBO:0000625" units="mmol_per_gDW_per_hr" value="-10"/>
      <parameter constant="true" id="R_EX_cpd11576_e0_lower_bound" sboTerm="SBO:0000625" units="mmol_per_gDW_per_hr" value="-10"/>
      <parameter constant="true" id="R_EX_cpd00098_e0_lower_bound" sboTerm="SBO:0000625" units="mmol_per_gDW_per_hr" value="-10"/>
      <parameter constant="true" id="R_EX_cpd10516_e0_lower_bound" sboTerm="SBO:0000625" units="mmol_per_gDW_per_hr" value="-10"/>
      <parameter constant="true" id="R_EX_cpd00137_e0_lower_bound" sboTerm="SBO:0000625" units="mmol_per_gDW_per_hr" value="-10"/>
      <parameter constant="true" id="R_EX_cpd00041_e0_lower_bound" sboTerm="SBO:0000625" units="mmol_per_gDW_per_hr" value="-10"/>
      <parameter constant="true" id="R_EX_cpd00971_e0_lower_bound" sboTerm="SBO:0000625" units="mmol_per_gDW_per_hr" value="-10"/>
      <parameter constant="true" id="R_EX_cpd00023_e0_lower_bound" sboTerm="SBO:0000625" units="mmol_per_gDW_per_hr" value="-10"/>
      <parameter constant="true" id="R_EX_cpd03424_e0_lower_bound" sboTerm="SBO:0000625" units="mmol_per_gDW_per_hr" value="-10"/>
      <parameter constant="true" id="R_EX_cpd08023_e0_lower_bound" sboTerm="SBO:0000625" units="mmol_per_gDW_per_hr" value="-10"/>
      <parameter constant="true" id="R_EX_cpd00205_e0_lower_bound" sboTerm="SBO:0000625" units="mmol_per_gDW_per_hr" value="-10"/>
      <parameter constant="true" id="R_EX_cpd00034_e0_lower_bound" sboTerm="SBO:0000625" units="mmol_per_gDW_per_hr" value="-10"/>
      <parameter constant="true" id="R_EX_cpd00009_e0_lower_bound" sboTerm="SBO:0000625" units="mmol_per_gDW_per_hr" value="-10"/>
      <parameter constant="true" id="R_EX_cpd00540_e0_lower_bound" sboTerm="SBO:0000625" units="mmol_per_gDW_per_hr" value="-10"/>
      <parameter constant="true" id="R_EX_cpd15606_e0_lower_bound" sboTerm="SBO:0000625" units="mmol_per_gDW_per_hr" value="-10"/>
      <parameter constant="true" id="R_EX_cpd00048_e0_lower_bound" sboTerm="SBO:0000625" units="mmol_per_gDW_per_hr" value="-10"/>
      <parameter constant="true" id="R_EX_cpd00039_e0_lower_bound" sboTerm="SBO:0000625" units="mmol_per_gDW_per_hr" value="-10"/>
      <parameter constant="true" id="R_EX_cpd00106_e0_lower_bound" sboTerm="SBO:0000625" units="mmol_per_gDW_per_hr" value="-10"/>
      <parameter constant="true" id="R_EX_cpd01171_e0_lower_bound" sboTerm="SBO:0000625" units="mmol_per_gDW_per_hr" value="-10"/>
      <parameter constant="true" id="R_EX_cpd00211_e0_lower_bound" sboTerm="SBO:0000625" units="mmol_per_gDW_per_hr" value="-10"/>
      <parameter constant="true" id="R_EX_cpd09878_e0_lower_bound" sboTerm="SBO:0000625" units="mmol_per_gDW_per_hr" value="-10"/>
      <parameter constant="true" id="R_EX_cpd00129_e0_lower_bound" sboTerm="SBO:0000625" units="mmol_per_gDW_per_hr" value="-10"/>
      <parameter constant="true" id="R_EX_cpd00550_e0_lower_bound" sboTerm="SBO:0000625" units="mmol_per_gDW_per_hr" value="-10"/>
      <parameter constant="true" id="R_EX_cpd00119_e0_lower_bound" sboTerm="SBO:0000625" units="mmol_per_gDW_per_hr" value="-10"/>
      <parameter constant="true" id="R_EX_cpd01017_e0_lower_bound" sboTerm="SBO:0000625" units="mmol_per_gDW_per_hr" value="-10"/>
      <parameter constant="true" id="R_EX_cpd11586_e0_lower_bound" sboTerm="SBO:0000625" units="mmol_per_gDW_per_hr" value="-10"/>
      <parameter constant="true" id="R_EX_cpd00060_e0_lower_bound" sboTerm="SBO:0000625" units="mmol_per_gDW_per_hr" value="-10"/>
      <parameter constant="true" id="R_EX_cpd00209_e0_lower_bound" sboTerm="SBO:0000625" units="mmol_per_gDW_per_hr" value="-10"/>
      <parameter constant="true" id="R_EX_cpd00797_e0_lower_bound" sboTerm="SBO:0000625" units="mmol_per_gDW_per_hr" value="-10"/>
      <parameter constant="true" id="R_EX_cpd00309_e0_lower_bound" sboTerm="SBO:0000625" units="mmol_per_gDW_per_hr" value="-10"/>
      <parameter constant="true" id="R_EX_cpd00027_e0_lower_bound" sboTerm="SBO:0000625" units="mmol_per_gDW_per_hr" value="-10"/>
      <parameter constant="true" id="R_EX_cpd11589_e0_lower_bound" sboTerm="SBO:0000625" units="mmol_per_gDW_per_hr" value="-10"/>
      <parameter constant="true" id="R_EX_cpd00082_e0_lower_bound" sboTerm="SBO:0000625" units="mmol_per_gDW_per_hr" value="-10"/>
      <parameter constant="true" id="R_EX_cpd11578_e0_lower_bound" sboTerm="SBO:0000625" units="mmol_per_gDW_per_hr" value="-10"/>
      <parameter constant="true" id="R_EX_cpd00036_e0_lower_bound" sboTerm="SBO:0000625" units="mmol_per_gDW_per_hr" value="-10"/>
      <parameter constant="true" id="R_EX_cpd01030_e0_lower_bound" sboTerm="SBO:0000625" units="mmol_per_gDW_per_hr" value="-10"/>
      <parameter constant="true" id="R_EX_cpd00268_e0_lower_bound" sboTerm="SBO:0000625" units="mmol_per_gDW_per_hr" value="-10"/>
      <parameter constant="true" id="R_EX_cpd00066_e0_lower_bound" sboTerm="SBO:0000625" units="mmol_per_gDW_per_hr" value="-10"/>
      <parameter constant="true" id="R_EX_cpd00033_e0_lower_bound" sboTerm="SBO:0000625" units="mmol_per_gDW_per_hr" value="-10"/>
      <parameter constant="true" id="R_EX_cpd00653_e0_lower_bound" sboTerm="SBO:0000625" units="mmol_per_gDW_per_hr" value="-10"/>
      <parameter constant="true" id="R_EX_cpd11584_e0_lower_bound" sboTerm="SBO:0000625" units="mmol_per_gDW_per_hr" value="-10"/>
      <parameter constant="true" id="R_EX_cpd00142_e0_lower_bound" sboTerm="SBO:0000625" units="mmol_per_gDW_per_hr" value="-10"/>
      <parameter constant="true" id="R_EX_cpd15604_e0_lower_bound" sboTerm="SBO:0000625" units="mmol_per_gDW_per_hr" value="-10"/>
      <parameter constant="true" id="R_EX_cpd11593_e0_lower_bound" sboTerm="SBO:0000625" units="mmol_per_gDW_per_hr" value="-10"/>
      <parameter constant="true" id="R_EX_cpd00001_e0_lower_bound" sboTerm="SBO:0000625" units="mmol_per_gDW_per_hr" value="-10"/>
      <parameter constant="true" id="R_EX_cpd00222_e0_lower_bound" sboTerm="SBO:0000625" units="mmol_per_gDW_per_hr" value="-10"/>
      <parameter constant="true" id="R_EX_cpd00130_e0_lower_bound" sboTerm="SBO:0000625" units="mmol_per_gDW_per_hr" value="-10"/>
      <parameter constant="true" id="R_EX_cpd00314_e0_lower_bound" sboTerm="SBO:0000625" units="mmol_per_gDW_per_hr" value="-10"/>
      <parameter constant="true" id="R_EX_cpd00210_e0_lower_bound" sboTerm="SBO:0000625" units="mmol_per_gDW_per_hr" value="-10"/>
      <parameter constant="true" id="R_EX_cpd00064_e0_lower_bound" sboTerm="SBO:0000625" units="mmol_per_gDW_per_hr" value="-10"/>
      <parameter constant="true" id="R_EX_cpd00588_e0_lower_bound" sboTerm="SBO:0000625" units="mmol_per_gDW_per_hr" value="-10"/>
      <parameter constant="true" id="R_EX_cpd11587_e0_lower_bound" sboTerm="SBO:0000625" units="mmol_per_gDW_per_hr" value="-10"/>
      <parameter constant="true" id="R_EX_cpd00156_e0_lower_bound" sboTerm="SBO:0000625" units="mmol_per_gDW_per_hr" value="-10"/>
      <parameter constant="true" id="R_EX_cpd00013_e0_lower_bound" sboTerm="SBO:0000625" units="mmol_per_gDW_per_hr" value="-10"/>
      <parameter constant="true" id="R_EX_cpd01080_e0_lower_bound" sboTerm="SBO:0000625" units="mmol_per_gDW_per_hr" value="-10"/>
      <parameter constant="true" id="R_EX_cpd00226_e0_lower_bound" sboTerm="SBO:0000625" units="mmol_per_gDW_per_hr" value="-10"/>
      <parameter constant="true" id="R_EX_cpd00054_e0_lower_bound" sboTerm="SBO:0000625" units="mmol_per_gDW_per_hr" value="-10"/>
      <parameter constant="true" id="R_EX_cpd10515_e0_lower_bound" sboTerm="SBO:0000625" units="mmol_per_gDW_per_hr" value="-10"/>
      <parameter constant="true" id="R_EX_cpd03048_e0_lower_bound" sboTerm="SBO:0000625" units="mmol_per_gDW_per_hr" value="-10"/>
      <parameter constant="true" id="R_EX_cpd00024_e0_lower_bound" sboTerm="SBO:0000625" units="mmol_per_gDW_per_hr" value="-10"/>
      <parameter constant="true" id="R_EX_cpd00099_e0_lower_bound" sboTerm="SBO:0000625" units="mmol_per_gDW_per_hr" value="-10"/>
      <parameter constant="true" id="R_EX_cpd00035_e0_lower_bound" sboTerm="SBO:0000625" units="mmol_per_gDW_per_hr" value="-10"/>
      <parameter constant="true" id="R_EX_cpd11592_e0_lower_bound" sboTerm="SBO:0000625" units="mmol_per_gDW_per_hr" value="-10"/>
      <parameter constant="true" id="R_EX_cpd00276_e0_lower_bound" sboTerm="SBO:0000625" units="mmol_per_gDW_per_hr" value="-10"/>
      <parameter constant="true" id="R_EX_cpd00012_e0_lower_bound" sboTerm="SBO:0000625" units="mmol_per_gDW_per_hr" value="-10"/>
      <parameter constant="true" id="R_EX_cpd11579_e0_lower_bound" sboTerm="SBO:0000625" units="mmol_per_gDW_per_hr" value="-10"/>
      <parameter constant="true" id="R_EX_cpd11580_e0_lower_bound" sboTerm="SBO:0000625" units="mmol_per_gDW_per_hr" value="-10"/>
      <parameter constant="true" id="R_EX_cpd00322_e0_lower_bound" sboTerm="SBO:0000625" units="mmol_per_gDW_per_hr" value="-10"/>
      <parameter constant="true" id="R_EX_cpd11581_e0_lower_bound" sboTerm="SBO:0000625" units="mmol_per_gDW_per_hr" value="-10"/>
      <parameter constant="true" id="R_EX_cpd01012_e0_lower_bound" sboTerm="SBO:0000625" units="mmol_per_gDW_per_hr" value="-10"/>
      <parameter constant="true" id="R_EX_cpd00307_e0_lower_bound" sboTerm="SBO:0000625" units="mmol_per_gDW_per_hr" value="-10"/>
      <parameter constant="true" id="R_EX_cpd01914_e0_lower_bound" sboTerm="SBO:0000625" units="mmol_per_gDW_per_hr" value="-10"/>
      <parameter constant="true" id="R_EX_cpd00395_e0_lower_bound" sboTerm="SBO:0000625" units="mmol_per_gDW_per_hr" value="-10"/>
      <parameter constant="true" id="R_EX_cpd00531_e0_lower_bound" sboTerm="SBO:0000625" units="mmol_per_gDW_per_hr" value="-10"/>
      <parameter constant="true" id="R_EX_cpd03724_e0_lower_bound" sboTerm="SBO:0000625" units="mmol_per_gDW_per_hr" value="-10"/>
      <parameter constant="true" id="R_EX_cpd11596_e0_lower_bound" sboTerm="SBO:0000625" units="mmol_per_gDW_per_hr" value="-10"/>
      <parameter constant="true" id="R_EX_cpd00159_e0_lower_bound" sboTerm="SBO:0000625" units="mmol_per_gDW_per_hr" value="-10"/>
      <parameter constant="true" id="R_EX_cpd00214_e0_lower_bound" sboTerm="SBO:0000625" units="mmol_per_gDW_per_hr" value="-10"/>
      <parameter constant="true" id="R_EX_cpd11585_e0_lower_bound" sboTerm="SBO:0000625" units="mmol_per_gDW_per_hr" value="-10"/>
      <parameter constant="true" id="R_EX_cpd11575_e0_lower_bound" sboTerm="SBO:0000625" units="mmol_per_gDW_per_hr" value="-10"/>
      <parameter constant="true" id="R_EX_cpd00122_e0_lower_bound" sboTerm="SBO:0000625" units="mmol_per_gDW_per_hr" value="-10"/>
      <parameter constant="true" id="R_EX_cpd00635_e0_lower_bound" sboTerm="SBO:0000625" units="mmol_per_gDW_per_hr" value="-10"/>
      <parameter constant="true" id="R_EX_cpd00305_e0_lower_bound" sboTerm="SBO:0000625" units="mmol_per_gDW_per_hr" value="-10"/>
      <parameter constant="true" id="R_EX_cpd00065_e0_lower_bound" sboTerm="SBO:0000625" units="mmol_per_gDW_per_hr" value="-10"/>
      <parameter constant="true" id="R_EX_cpd01015_e0_lower_bound" sboTerm="SBO:0000625" units="mmol_per_gDW_per_hr" value="-10"/>
      <parameter constant="true" id="R_EX_cpd11591_e0_lower_bound" sboTerm="SBO:0000625" units="mmol_per_gDW_per_hr" value="-10"/>
      <parameter constant="true" id="R_EX_cpd00092_e0_lower_bound" sboTerm="SBO:0000625" units="mmol_per_gDW_per_hr" value="-10"/>
      <parameter constant="true" id="R_EX_cpd00051_e0_lower_bound" sboTerm="SBO:0000625" units="mmol_per_gDW_per_hr" value="-10"/>
      <parameter constant="true" id="R_EX_cpd00058_e0_lower_bound" sboTerm="SBO:0000625" units="mmol_per_gDW_per_hr" value="-10"/>
      <parameter constant="true" id="R_EX_cpd04097_e0_lower_bound" sboTerm="SBO:0000625" units="mmol_per_gDW_per_hr" value="-10"/>
      <parameter constant="true" id="R_EX_cpd00149_e0_lower_bound" sboTerm="SBO:0000625" units="mmol_per_gDW_per_hr" value="-10"/>
      <parameter constant="true" id="R_EX_cpd00794_e0_lower_bound" sboTerm="SBO:0000625" units="mmol_per_gDW_per_hr" value="-10"/>
      <parameter constant="true" id="R_EX_cpd00138_e0_lower_bound" sboTerm="SBO:0000625" units="mmol_per_gDW_per_hr" value="-10"/>
      <parameter constant="true" id="R_EX_cpd00076_e0_lower_bound" sboTerm="SBO:0000625" units="mmol_per_gDW_per_hr" value="-10"/>
      <parameter constant="true" id="R_EX_cpd00308_e0_lower_bound" sboTerm="SBO:0000625" units="mmol_per_gDW_per_hr" value="-10"/>
      <parameter constant="true" id="R_EX_cpd15605_e0_lower_bound" sboTerm="SBO:0000625" units="mmol_per_gDW_per_hr" value="-10"/>
      <parameter constant="true" id="R_EX_cpd00073_e0_lower_bound" sboTerm="SBO:0000625" units="mmol_per_gDW_per_hr" value="-10"/>
      <parameter constant="true" id="R_EX_cpd00423_e0_lower_bound" sboTerm="SBO:0000625" units="mmol_per_gDW_per_hr" value="-10"/>
      <parameter constant="true" id="R_EX_cpd00179_e0_lower_bound" sboTerm="SBO:0000625" units="mmol_per_gDW_per_hr" value="-10"/>
      <parameter constant="true" id="R_EX_cpd11582_e0_lower_bound" sboTerm="SBO:0000625" units="mmol_per_gDW_per_hr" value="-10"/>
      <parameter constant="true" id="R_EX_cpd03847_e0_lower_bound" sboTerm="SBO:0000625" units="mmol_per_gDW_per_hr" value="-10"/>
      <parameter constant="true" id="R_EX_cpd00637_e0_lower_bound" sboTerm="SBO:0000625" units="mmol_per_gDW_per_hr" value="-10"/>
      <parameter constant="true" id="R_EX_cpd11588_e0_lower_bound" sboTerm="SBO:0000625" units="mmol_per_gDW_per_hr" value="-10"/>
      <parameter constant="true" id="R_EX_cpd01092_e0_lower_bound" sboTerm="SBO:0000625" units="mmol_per_gDW_per_hr" value="-10"/>
      <parameter constant="true" id="R_EX_cpd00281_e0_lower_bound" sboTerm="SBO:0000625" units="mmol_per_gDW_per_hr" value="-10"/>
      <parameter constant="true" id="R_EX_cpd03696_e0_lower_bound" sboTerm="SBO:0000625" units="mmol_per_gDW_per_hr" value="-10"/>
      <parameter constant="true" id="R_EX_cpd00075_e0_lower_bound" sboTerm="SBO:0000625" units="mmol_per_gDW_per_hr" value="-10"/>
      <parameter constant="true" id="R_EX_cpd00069_e0_lower_bound" sboTerm="SBO:0000625" units="mmol_per_gDW_per_hr" value="-10"/>
      <parameter constant="true" id="R_EX_cpd00107_e0_lower_bound" sboTerm="SBO:0000625" units="mmol_per_gDW_per_hr" value="-10"/>
      <parameter constant="true" id="R_EX_cpd00011_e0_lower_bound" sboTerm="SBO:0000625" units="mmol_per_gDW_per_hr" value="-10"/>
      <parameter constant="true" id="R_EX_cpd00007_e0_lower_bound" sboTerm="SBO:0000625" units="mmol_per_gDW_per_hr" value="-10"/>
      <parameter constant="true" id="R_EX_cpd11416_c0_lower_bound" sboTerm="SBO:0000625" units="mmol_per_gDW_per_hr" value="-10"/>
      <parameter constant="true" id="R_EX_cpd00117_e0_lower_bound" sboTerm="SBO:0000625" units="mmol_per_gDW_per_hr" value="-10"/>
      <parameter constant="true" id="R_EX_cpd00105_e0_lower_bound" sboTerm="SBO:0000625" units="mmol_per_gDW_per_hr" value="-10"/>
      <parameter constant="true" id="R_EX_cpd00029_e0_lower_bound" sboTerm="SBO:0000625" units="mmol_per_gDW_per_hr" value="-10"/>
      <parameter constant="true" id="R_EX_cpd00132_e0_lower_bound" sboTerm="SBO:0000625" units="mmol_per_gDW_per_hr" value="-10"/>
      <parameter constant="true" id="R_EX_cpd00094_e0_lower_bound" sboTerm="SBO:0000625" units="mmol_per_gDW_per_hr" value="-10"/>
      <parameter constant="true" id="R_EX_cpd00053_e0_lower_bound" sboTerm="SBO:0000625" units="mmol_per_gDW_per_hr" value="-10"/>
      <parameter constant="true" id="R_EX_cpd15548_e0_lower_bound" sboTerm="SBO:0000625" units="mmol_per_gDW_per_hr" value="-10"/>
      <parameter constant="true" id="R_EX_cpd00182_e0_lower_bound" sboTerm="SBO:0000625" units="mmol_per_gDW_per_hr" value="-10"/>
      <parameter constant="true" id="R_EX_cpd00141_e0_lower_bound" sboTerm="SBO:0000625" units="mmol_per_gDW_per_hr" value="-10"/>
      <parameter constant="true" id="R_EX_cpd00161_e0_lower_bound" sboTerm="SBO:0000625" units="mmol_per_gDW_per_hr" value="-10"/>
      <parameter constant="true" id="R_EX_cpd00386_e0_lower_bound" sboTerm="SBO:0000625" units="mmol_per_gDW_per_hr" value="-10"/>
      <parameter constant="true" id="R_EX_cpd00020_e0_lower_bound" sboTerm="SBO:0000625" units="mmol_per_gDW_per_hr" value="-10"/>
      <parameter constant="true" id="R_EX_cpd01113_e0_lower_bound" sboTerm="SBO:0000625" units="mmol_per_gDW_per_hr" value="-10"/>
      <parameter constant="true" id="R_EX_cpd00136_e0_lower_bound" sboTerm="SBO:0000625" units="mmol_per_gDW_per_hr" value="-10"/>
      <parameter constant="true" id="R_EX_cpd00248_e0_lower_bound" sboTerm="SBO:0000625" units="mmol_per_gDW_per_hr" value="-10"/>
      <parameter constant="true" id="R_EX_cpd00118_e0_lower_bound" sboTerm="SBO:0000625" units="mmol_per_gDW_per_hr" value="-10"/>
      <parameter constant="true" id="R_EX_cpd00224_e0_lower_bound" sboTerm="SBO:0000625" units="mmol_per_gDW_per_hr" value="-10"/>
      <parameter constant="true" id="R_EX_cpd00709_e0_lower_bound" sboTerm="SBO:0000625" units="mmol_per_gDW_per_hr" value="-10"/>
      <parameter constant="true" id="R_EX_cpd00047_e0_lower_bound" sboTerm="SBO:0000625" units="mmol_per_gDW_per_hr" value="-10"/>
      <parameter constant="true" id="R_EX_cpd00249_e0_lower_bound" sboTerm="SBO:0000625" units="mmol_per_gDW_per_hr" value="-10"/>
      <parameter constant="true" id="R_EX_cpd00139_e0_lower_bound" sboTerm="SBO:0000625" units="mmol_per_gDW_per_hr" value="-10"/>
      <parameter constant="true" id="R_EX_cpd00040_e0_lower_bound" sboTerm="SBO:0000625" units="mmol_per_gDW_per_hr" value="-10"/>
      <parameter constant="true" id="R_EX_cpd00246_e0_lower_bound" sboTerm="SBO:0000625" units="mmol_per_gDW_per_hr" value="-10"/>
      <parameter constant="true" id="R_EX_cpd00374_e0_lower_bound" sboTerm="SBO:0000625" units="mmol_per_gDW_per_hr" value="-10"/>
      <parameter constant="true" id="R_EX_cpd01107_e0_lower_bound" sboTerm="SBO:0000625" units="mmol_per_gDW_per_hr" value="-10"/>
      <parameter constant="true" id="R_EX_cpd00666_e0_lower_bound" sboTerm="SBO:0000625" units="mmol_per_gDW_per_hr" value="-10"/>
      <parameter constant="true" id="R_EX_cpd00227_e0_lower_bound" sboTerm="SBO:0000625" units="mmol_per_gDW_per_hr" value="-10"/>
      <parameter constant="true" id="R_EX_cpd00157_e0_lower_bound" sboTerm="SBO:0000625" units="mmol_per_gDW_per_hr" value="-10"/>
      <parameter constant="true" id="R_EX_cpd00184_e0_lower_bound" sboTerm="SBO:0000625" units="mmol_per_gDW_per_hr" value="-10"/>
    </listOfParameters>
    <listOfCompartments>
      <compartment constant="true" id="p" name="periplasm_0"/>
      <compartment constant="true" id="c0" name="Cytosol_0"/>
      <compartment constant="true" id="e0" name="Extracellular_0"/>
    </listOfCompartments>
    <listOfSpecies>
      <species boundaryCondition="false" constant="false" hasOnlySubstanceUnits="false" id="M_cpd00067_c0" name="H_c0" metaid="M_cpd00067_c0" sboTerm="SBO:0000247" compartment="c0" fbc:charge="1" fbc:chemicalFormula="H">
        <sbml:annotation xmlns:sbml="http://www.sbml.org/sbml/level3/version1/core">
          <rdf:RDF xmlns:rdf="http://www.w3.org/1999/02/22-rdf-syntax-ns#">
            <rdf:Description rdf:about="#M_cpd00067_c0">
              <bqbiol:is xmlns:bqbiol="http://biomodels.net/biology-qualifiers/">
                <rdf:Bag>
                  <rdf:li rdf:resource="http://identifiers.org/bigg.metabolite/h"/>
                  <rdf:li rdf:resource="http://identifiers.org/biocyc/META:ADENYLOSUCCINATE-SYNTHASE-RXN"/>
                  <rdf:li rdf:resource="http://identifiers.org/biocyc/META:PROTON"/>
                  <rdf:li rdf:resource="http://identifiers.org/chebi/CHEBI:10744"/>
                  <rdf:li rdf:resource="http://identifiers.org/chebi/CHEBI:13357"/>
                  <rdf:li rdf:resource="http://identifiers.org/chebi/CHEBI:15378"/>
                  <rdf:li rdf:resource="http://identifiers.org/chebi/CHEBI:24636"/>
                  <rdf:li rdf:resource="http://identifiers.org/chebi/CHEBI:5584"/>
                  <rdf:li rdf:resource="http://identifiers.org/ec-code/6.3.4.4"/>
                  <rdf:li rdf:resource="http://identifiers.org/hmdb/HMDB59597"/>
                  <rdf:li rdf:resource="http://identifiers.org/kegg.compound/C00080"/>
                  <rdf:li rdf:resource="http://identifiers.org/kegg.reaction/R01135"/>
                  <rdf:li rdf:resource="http://identifiers.org/metanetx.chemical/MNXM1"/>
                  <rdf:li rdf:resource="http://identifiers.org/metanetx.reaction/MNXR68295"/>
                  <rdf:li rdf:resource="http://identifiers.org/ncbigi/312945182"/>
                  <rdf:li rdf:resource="http://identifiers.org/rhea/15753"/>
                  <rdf:li rdf:resource="http://identifiers.org/rhea/15754"/>
                  <rdf:li rdf:resource="http://identifiers.org/rhea/15755"/>
                  <rdf:li rdf:resource="http://identifiers.org/rhea/15756"/>
                  <rdf:li rdf:resource="http://identifiers.org/seed.compound/cpd00067"/>
                  <rdf:li rdf:resource="http://identifiers.org/unipathway.compound/UPC00080"/>
                  <rdf:li rdf:resource="http://identifiers.org/unipathway.reaction/UCR01135"/>
                  <rdf:li rdf:resource="http://identifiers.org/unipathway.reaction/UER00335"/>
                </rdf:Bag>
              </bqbiol:is>
            </rdf:Description>
          </rdf:RDF>
        </sbml:annotation>
      </species>
      <species boundaryCondition="false" constant="false" hasOnlySubstanceUnits="false" id="M_cpd00002_c0" name="ATP_c0" metaid="M_cpd00002_c0" sboTerm="SBO:0000247" compartment="c0" fbc:charge="-3" fbc:chemicalFormula="C10H13N5O13P3">
        <sbml:annotation xmlns:sbml="http://www.sbml.org/sbml/level3/version1/core">
          <rdf:RDF xmlns:rdf="http://www.w3.org/1999/02/22-rdf-syntax-ns#">
            <rdf:Description rdf:about="#M_cpd00002_c0">
              <bqbiol:is xmlns:bqbiol="http://biomodels.net/biology-qualifiers/">
                <rdf:Bag>
                  <rdf:li rdf:resource="http://identifiers.org/bigg.metabolite/atp"/>
                  <rdf:li rdf:resource="http://identifiers.org/biocyc/META:ATP"/>
                  <rdf:li rdf:resource="http://identifiers.org/chebi/CHEBI:10789"/>
                  <rdf:li rdf:resource="http://identifiers.org/chebi/CHEBI:10841"/>
                  <rdf:li rdf:resource="http://identifiers.org/chebi/CHEBI:13236"/>
                  <rdf:li rdf:resource="http://identifiers.org/chebi/CHEBI:15422"/>
                  <rdf:li rdf:resource="http://identifiers.org/chebi/CHEBI:22249"/>
                  <rdf:li rdf:resource="http://identifiers.org/chebi/CHEBI:2359"/>
                  <rdf:li rdf:resource="http://identifiers.org/chebi/CHEBI:30616"/>
                  <rdf:li rdf:resource="http://identifiers.org/chebi/CHEBI:40938"/>
                  <rdf:li rdf:resource="http://identifiers.org/chebi/CHEBI:57299"/>
                  <rdf:li rdf:resource="http://identifiers.org/hmdb/HMDB00538"/>
                  <rdf:li rdf:resource="http://identifiers.org/kegg.compound/C00002"/>
                  <rdf:li rdf:resource="http://identifiers.org/kegg.compound/D08646"/>
                  <rdf:li rdf:resource="http://identifiers.org/metanetx.chemical/MNXM3"/>
                  <rdf:li rdf:resource="http://identifiers.org/metanetx.reaction/MNXR5128"/>
                  <rdf:li rdf:resource="http://identifiers.org/ncbigi/312944912"/>
                  <rdf:li rdf:resource="http://identifiers.org/seed.compound/cpd00002"/>
                  <rdf:li rdf:resource="http://identifiers.org/unipathway.compound/UPC00002"/>
                </rdf:Bag>
              </bqbiol:is>
            </rdf:Description>
          </rdf:RDF>
        </sbml:annotation>
      </species>
      <species boundaryCondition="false" constant="false" hasOnlySubstanceUnits="false" id="M_cpd00002_e0" name="ATP_e0" metaid="M_cpd00002_e0" sboTerm="SBO:0000247" compartment="e0" fbc:charge="-3" fbc:chemicalFormula="C10H13N5O13P3">
        <sbml:annotation xmlns:sbml="http://www.sbml.org/sbml/level3/version1/core">
          <rdf:RDF xmlns:rdf="http://www.w3.org/1999/02/22-rdf-syntax-ns#">
            <rdf:Description rdf:about="#M_cpd00002_e0">
              <bqbiol:is xmlns:bqbiol="http://biomodels.net/biology-qualifiers/">
                <rdf:Bag>
                  <rdf:li rdf:resource="http://identifiers.org/bigg.metabolite/atp"/>
                  <rdf:li rdf:resource="http://identifiers.org/biocyc/META:ATP"/>
                  <rdf:li rdf:resource="http://identifiers.org/chebi/CHEBI:10789"/>
                  <rdf:li rdf:resource="http://identifiers.org/chebi/CHEBI:10841"/>
                  <rdf:li rdf:resource="http://identifiers.org/chebi/CHEBI:13236"/>
                  <rdf:li rdf:resource="http://identifiers.org/chebi/CHEBI:15422"/>
                  <rdf:li rdf:resource="http://identifiers.org/chebi/CHEBI:22249"/>
                  <rdf:li rdf:resource="http://identifiers.org/chebi/CHEBI:2359"/>
                  <rdf:li rdf:resource="http://identifiers.org/chebi/CHEBI:30616"/>
                  <rdf:li rdf:resource="http://identifiers.org/chebi/CHEBI:40938"/>
                  <rdf:li rdf:resource="http://identifiers.org/chebi/CHEBI:57299"/>
                  <rdf:li rdf:resource="http://identifiers.org/hmdb/HMDB00538"/>
                  <rdf:li rdf:resource="http://identifiers.org/kegg.compound/C00002"/>
                  <rdf:li rdf:resource="http://identifiers.org/kegg.compound/D08646"/>
                  <rdf:li rdf:resource="http://identifiers.org/metanetx.chemical/MNXM3"/>
                  <rdf:li rdf:resource="http://identifiers.org/metanetx.reaction/MNXR5128"/>
                  <rdf:li rdf:resource="http://identifiers.org/ncbigi/312944912"/>
                  <rdf:li rdf:resource="http://identifiers.org/seed.compound/cpd00002"/>
                  <rdf:li rdf:resource="http://identifiers.org/unipathway.compound/UPC00002"/>
                </rdf:Bag>
              </bqbiol:is>
            </rdf:Description>
          </rdf:RDF>
        </sbml:annotation>
      </species>
      <species boundaryCondition="false" constant="false" hasOnlySubstanceUnits="false" id="M_cpd00196_c0" name="Acetylphosphate_c0" metaid="M_cpd00196_c0" sboTerm="SBO:0000247" compartment="c0" fbc:charge="-1" fbc:chemicalFormula="C2H4O5P">
        <sbml:annotation xmlns:sbml="http://www.sbml.org/sbml/level3/version1/core">
          <rdf:RDF xmlns:rdf="http://www.w3.org/1999/02/22-rdf-syntax-ns#">
            <rdf:Description rdf:about="#M_cpd00196_c0">
              <bqbiol:is xmlns:bqbiol="http://biomodels.net/biology-qualifiers/">
                <rdf:Bag>
                  <rdf:li rdf:resource="http://identifiers.org/bigg.metabolite/actp"/>
                  <rdf:li rdf:resource="http://identifiers.org/biocyc/META:ACETYL-P"/>
                  <rdf:li rdf:resource="http://identifiers.org/chebi/CHEBI:13711"/>
                  <rdf:li rdf:resource="http://identifiers.org/chebi/CHEBI:15350"/>
                  <rdf:li rdf:resource="http://identifiers.org/chebi/CHEBI:22191"/>
                  <rdf:li rdf:resource="http://identifiers.org/chebi/CHEBI:2407"/>
                  <rdf:li rdf:resource="http://identifiers.org/chebi/CHEBI:46262"/>
                  <rdf:li rdf:resource="http://identifiers.org/hmdb/HMDB01494"/>
                  <rdf:li rdf:resource="http://identifiers.org/kegg.compound/C00227"/>
                  <rdf:li rdf:resource="http://identifiers.org/metanetx.chemical/MNXM280"/>
                  <rdf:li rdf:resource="http://identifiers.org/metanetx.reaction/MNXR82588"/>
                  <rdf:li rdf:resource="http://identifiers.org/ncbigi/312944839"/>
                  <rdf:li rdf:resource="http://identifiers.org/seed.compound/cpd00196"/>
                  <rdf:li rdf:resource="http://identifiers.org/unipathway.compound/UPC00227"/>
                </rdf:Bag>
              </bqbiol:is>
            </rdf:Description>
          </rdf:RDF>
        </sbml:annotation>
      </species>
      <species boundaryCondition="false" constant="false" hasOnlySubstanceUnits="false" id="M_cpd00029_c0" name="Acetate_c0" metaid="M_cpd00029_c0" sboTerm="SBO:0000247" compartment="c0" fbc:charge="-1" fbc:chemicalFormula="C2H3O2">
        <sbml:annotation xmlns:sbml="http://www.sbml.org/sbml/level3/version1/core">
          <rdf:RDF xmlns:rdf="http://www.w3.org/1999/02/22-rdf-syntax-ns#">
            <rdf:Description rdf:about="#M_cpd00029_c0">
              <bqbiol:is xmlns:bqbiol="http://biomodels.net/biology-qualifiers/">
                <rdf:Bag>
                  <rdf:li rdf:resource="http://identifiers.org/bigg.metabolite/ac"/>
                  <rdf:li rdf:resource="http://identifiers.org/biocyc/META:ACET"/>
                  <rdf:li rdf:resource="http://identifiers.org/chebi/CHEBI:13704"/>
                  <rdf:li rdf:resource="http://identifiers.org/chebi/CHEBI:15366"/>
                  <rdf:li rdf:resource="http://identifiers.org/chebi/CHEBI:22165"/>
                  <rdf:li rdf:resource="http://identifiers.org/chebi/CHEBI:22169"/>
                  <rdf:li rdf:resource="http://identifiers.org/chebi/CHEBI:2387"/>
                  <rdf:li rdf:resource="http://identifiers.org/chebi/CHEBI:30089"/>
                  <rdf:li rdf:resource="http://identifiers.org/chebi/CHEBI:40480"/>
                  <rdf:li rdf:resource="http://identifiers.org/chebi/CHEBI:40486"/>
                  <rdf:li rdf:resource="http://identifiers.org/hmdb/HMDB00042"/>
                  <rdf:li rdf:resource="http://identifiers.org/kegg.compound/C00033"/>
                  <rdf:li rdf:resource="http://identifiers.org/kegg.compound/D00010"/>
                  <rdf:li rdf:resource="http://identifiers.org/lipidmaps/LMFA01010000"/>
                  <rdf:li rdf:resource="http://identifiers.org/lipidmaps/LMFA01010002"/>
                  <rdf:li rdf:resource="http://identifiers.org/metanetx.chemical/MNXM26"/>
                  <rdf:li rdf:resource="http://identifiers.org/metanetx.reaction/MNXR3195"/>
                  <rdf:li rdf:resource="http://identifiers.org/ncbigi/312944814"/>
                  <rdf:li rdf:resource="http://identifiers.org/seed.compound/cpd00029"/>
                  <rdf:li rdf:resource="http://identifiers.org/umbbd.compound/c0050"/>
                  <rdf:li rdf:resource="http://identifiers.org/unipathway.compound/UPC00033"/>
                </rdf:Bag>
              </bqbiol:is>
            </rdf:Description>
          </rdf:RDF>
        </sbml:annotation>
      </species>
      <species boundaryCondition="false" constant="false" hasOnlySubstanceUnits="false" id="M_cpd00029_e0" name="Acetate_e0" metaid="M_cpd00029_e0" sboTerm="SBO:0000247" compartment="e0" fbc:charge="-1" fbc:chemicalFormula="C2H3O2">
        <sbml:annotation xmlns:sbml="http://www.sbml.org/sbml/level3/version1/core">
          <rdf:RDF xmlns:rdf="http://www.w3.org/1999/02/22-rdf-syntax-ns#">
            <rdf:Description rdf:about="#M_cpd00029_e0">
              <bqbiol:is xmlns:bqbiol="http://biomodels.net/biology-qualifiers/">
                <rdf:Bag>
                  <rdf:li rdf:resource="http://identifiers.org/bigg.metabolite/ac"/>
                  <rdf:li rdf:resource="http://identifiers.org/biocyc/META:ACET"/>
                  <rdf:li rdf:resource="http://identifiers.org/chebi/CHEBI:13704"/>
                  <rdf:li rdf:resource="http://identifiers.org/chebi/CHEBI:15366"/>
                  <rdf:li rdf:resource="http://identifiers.org/chebi/CHEBI:22165"/>
                  <rdf:li rdf:resource="http://identifiers.org/chebi/CHEBI:22169"/>
                  <rdf:li rdf:resource="http://identifiers.org/chebi/CHEBI:2387"/>
                  <rdf:li rdf:resource="http://identifiers.org/chebi/CHEBI:30089"/>
                  <rdf:li rdf:resource="http://identifiers.org/chebi/CHEBI:40480"/>
                  <rdf:li rdf:resource="http://identifiers.org/chebi/CHEBI:40486"/>
                  <rdf:li rdf:resource="http://identifiers.org/hmdb/HMDB00042"/>
                  <rdf:li rdf:resource="http://identifiers.org/kegg.compound/C00033"/>
                  <rdf:li rdf:resource="http://identifiers.org/kegg.compound/D00010"/>
                  <rdf:li rdf:resource="http://identifiers.org/lipidmaps/LMFA01010000"/>
                  <rdf:li rdf:resource="http://identifiers.org/lipidmaps/LMFA01010002"/>
                  <rdf:li rdf:resource="http://identifiers.org/metanetx.chemical/MNXM26"/>
                  <rdf:li rdf:resource="http://identifiers.org/metanetx.reaction/MNXR3195"/>
                  <rdf:li rdf:resource="http://identifiers.org/ncbigi/312944814"/>
                  <rdf:li rdf:resource="http://identifiers.org/seed.compound/cpd00029"/>
                  <rdf:li rdf:resource="http://identifiers.org/umbbd.compound/c0050"/>
                  <rdf:li rdf:resource="http://identifiers.org/unipathway.compound/UPC00033"/>
                </rdf:Bag>
              </bqbiol:is>
            </rdf:Description>
          </rdf:RDF>
        </sbml:annotation>
      </species>
      <species boundaryCondition="false" constant="false" hasOnlySubstanceUnits="false" id="M_cpd00008_c0" name="ADP_c0" metaid="M_cpd00008_c0" sboTerm="SBO:0000247" compartment="c0" fbc:charge="-2" fbc:chemicalFormula="C10H13N5O10P2">
        <sbml:annotation xmlns:sbml="http://www.sbml.org/sbml/level3/version1/core">
          <rdf:RDF xmlns:rdf="http://www.w3.org/1999/02/22-rdf-syntax-ns#">
            <rdf:Description rdf:about="#M_cpd00008_c0">
              <bqbiol:is xmlns:bqbiol="http://biomodels.net/biology-qualifiers/">
                <rdf:Bag>
                  <rdf:li rdf:resource="http://identifiers.org/bigg.metabolite/adp"/>
                  <rdf:li rdf:resource="http://identifiers.org/biocyc/META:ADP"/>
                  <rdf:li rdf:resource="http://identifiers.org/biocyc/META:ADP-GROUP"/>
                  <rdf:li rdf:resource="http://identifiers.org/chebi/CHEBI:13222"/>
                  <rdf:li rdf:resource="http://identifiers.org/chebi/CHEBI:16761"/>
                  <rdf:li rdf:resource="http://identifiers.org/chebi/CHEBI:22244"/>
                  <rdf:li rdf:resource="http://identifiers.org/chebi/CHEBI:2342"/>
                  <rdf:li rdf:resource="http://identifiers.org/chebi/CHEBI:40553"/>
                  <rdf:li rdf:resource="http://identifiers.org/chebi/CHEBI:456216"/>
                  <rdf:li rdf:resource="http://identifiers.org/chebi/CHEBI:87518"/>
                  <rdf:li rdf:resource="http://identifiers.org/hmdb/HMDB01341"/>
                  <rdf:li rdf:resource="http://identifiers.org/kegg.compound/C00008"/>
                  <rdf:li rdf:resource="http://identifiers.org/kegg.compound/G11113"/>
                  <rdf:li rdf:resource="http://identifiers.org/metanetx.chemical/MNXM7"/>
                  <rdf:li rdf:resource="http://identifiers.org/metanetx.reaction/MNXR3636"/>
                  <rdf:li rdf:resource="http://identifiers.org/ncbigi/312944845"/>
                  <rdf:li rdf:resource="http://identifiers.org/seed.compound/cpd00008"/>
                  <rdf:li rdf:resource="http://identifiers.org/unipathway.compound/UPC00008"/>
                </rdf:Bag>
              </bqbiol:is>
            </rdf:Description>
          </rdf:RDF>
        </sbml:annotation>
      </species>
      <species boundaryCondition="false" constant="false" hasOnlySubstanceUnits="false" id="M_cpd00008_e0" name="ADP_e0" metaid="M_cpd00008_e0" sboTerm="SBO:0000247" compartment="e0" fbc:charge="-2" fbc:chemicalFormula="C10H13N5O10P2">
        <sbml:annotation xmlns:sbml="http://www.sbml.org/sbml/level3/version1/core">
          <rdf:RDF xmlns:rdf="http://www.w3.org/1999/02/22-rdf-syntax-ns#">
            <rdf:Description rdf:about="#M_cpd00008_e0">
              <bqbiol:is xmlns:bqbiol="http://biomodels.net/biology-qualifiers/">
                <rdf:Bag>
                  <rdf:li rdf:resource="http://identifiers.org/bigg.metabolite/adp"/>
                  <rdf:li rdf:resource="http://identifiers.org/biocyc/META:ADP"/>
                  <rdf:li rdf:resource="http://identifiers.org/biocyc/META:ADP-GROUP"/>
                  <rdf:li rdf:resource="http://identifiers.org/chebi/CHEBI:13222"/>
                  <rdf:li rdf:resource="http://identifiers.org/chebi/CHEBI:16761"/>
                  <rdf:li rdf:resource="http://identifiers.org/chebi/CHEBI:22244"/>
                  <rdf:li rdf:resource="http://identifiers.org/chebi/CHEBI:2342"/>
                  <rdf:li rdf:resource="http://identifiers.org/chebi/CHEBI:40553"/>
                  <rdf:li rdf:resource="http://identifiers.org/chebi/CHEBI:456216"/>
                  <rdf:li rdf:resource="http://identifiers.org/chebi/CHEBI:87518"/>
                  <rdf:li rdf:resource="http://identifiers.org/hmdb/HMDB01341"/>
                  <rdf:li rdf:resource="http://identifiers.org/kegg.compound/C00008"/>
                  <rdf:li rdf:resource="http://identifiers.org/kegg.compound/G11113"/>
                  <rdf:li rdf:resource="http://identifiers.org/metanetx.chemical/MNXM7"/>
                  <rdf:li rdf:resource="http://identifiers.org/metanetx.reaction/MNXR3636"/>
                  <rdf:li rdf:resource="http://identifiers.org/ncbigi/312944845"/>
                  <rdf:li rdf:resource="http://identifiers.org/seed.compound/cpd00008"/>
                  <rdf:li rdf:resource="http://identifiers.org/unipathway.compound/UPC00008"/>
                </rdf:Bag>
              </bqbiol:is>
            </rdf:Description>
          </rdf:RDF>
        </sbml:annotation>
      </species>
      <species boundaryCondition="false" constant="false" hasOnlySubstanceUnits="false" id="M_cpd15672_c0" name="1_anteisoheptadecanoyl_sn_glycerol_3_phosphate_c0" metaid="M_cpd15672_c0" compartment="c0" fbc:charge="-1" fbc:chemicalFormula="C20H40O7P">
        <sbml:annotation xmlns:sbml="http://www.sbml.org/sbml/level3/version1/core">
          <rdf:RDF xmlns:rdf="http://www.w3.org/1999/02/22-rdf-syntax-ns#">
            <rdf:Description rdf:about="#M_cpd15672_c0">
              <bqbiol:is xmlns:bqbiol="http://biomodels.net/biology-qualifiers/">
                <rdf:Bag>
                  <rdf:li rdf:resource="http://identifiers.org/metanetx.chemical/MNXM9603"/>
                </rdf:Bag>
              </bqbiol:is>
            </rdf:Description>
          </rdf:RDF>
        </sbml:annotation>
      </species>
      <species boundaryCondition="false" constant="false" hasOnlySubstanceUnits="false" id="M_cpd11434_c0" name="fa12coa_c0" metaid="M_cpd11434_c0" compartment="c0" fbc:charge="-3" fbc:chemicalFormula="C38H65N7O17P3S">
        <sbml:annotation xmlns:sbml="http://www.sbml.org/sbml/level3/version1/core">
          <rdf:RDF xmlns:rdf="http://www.w3.org/1999/02/22-rdf-syntax-ns#">
            <rdf:Description rdf:about="#M_cpd11434_c0">
              <bqbiol:is xmlns:bqbiol="http://biomodels.net/biology-qualifiers/">
                <rdf:Bag>
                  <rdf:li rdf:resource="http://identifiers.org/metanetx.chemical/MNXM5742"/>
                </rdf:Bag>
              </bqbiol:is>
            </rdf:Description>
          </rdf:RDF>
        </sbml:annotation>
      </species>
      <species boundaryCondition="false" constant="false" hasOnlySubstanceUnits="false" metaid="M_cpd15678_c0" id="M_cpd15678_c0" name="1_2_dianteisoheptadecanoyl_sn_glycerol_3_phosphate_c0" compartment="c0" fbc:charge="-1" fbc:chemicalFormula="C37H72O8P">
        <sbml:annotation xmlns:sbml="http://www.sbml.org/sbml/level3/version1/core">
          <rdf:RDF xmlns:rdf="http://www.w3.org/1999/02/22-rdf-syntax-ns#">
            <rdf:Description rdf:about="#M_cpd15678_c0">
              <bqbiol:is xmlns:bqbiol="http://biomodels.net/biology-qualifiers/">
                <rdf:Bag>
                  <rdf:li rdf:resource="http://identifiers.org/metanetx.chemical/MNXM6573"/>
                 </rdf:Bag>
              </bqbiol:is>
            </rdf:Description>
          </rdf:RDF>
        </sbml:annotation>
      </species>
      <species boundaryCondition="false" constant="false" hasOnlySubstanceUnits="false" id="M_cpd00010_c0" name="CoA_c0" metaid="M_cpd00010_c0" sboTerm="SBO:0000247" compartment="c0" fbc:charge="-3" fbc:chemicalFormula="C21H33N7O16P3S">
        <sbml:annotation xmlns:sbml="http://www.sbml.org/sbml/level3/version1/core">
          <rdf:RDF xmlns:rdf="http://www.w3.org/1999/02/22-rdf-syntax-ns#">
            <rdf:Description rdf:about="#M_cpd00010_c0">
              <bqbiol:is xmlns:bqbiol="http://biomodels.net/biology-qualifiers/">
                <rdf:Bag>
                  <rdf:li rdf:resource="http://identifiers.org/bigg.metabolite/coa"/>
                  <rdf:li rdf:resource="http://identifiers.org/biocyc/META:CO-A"/>
                  <rdf:li rdf:resource="http://identifiers.org/biocyc/META:COA-GROUP"/>
                  <rdf:li rdf:resource="http://identifiers.org/chebi/CHEBI:13294"/>
                  <rdf:li rdf:resource="http://identifiers.org/chebi/CHEBI:13295"/>
                  <rdf:li rdf:resource="http://identifiers.org/chebi/CHEBI:13298"/>
                  <rdf:li rdf:resource="http://identifiers.org/chebi/CHEBI:15346"/>
                  <rdf:li rdf:resource="http://identifiers.org/chebi/CHEBI:23355"/>
                  <rdf:li rdf:resource="http://identifiers.org/chebi/CHEBI:3771"/>
                  <rdf:li rdf:resource="http://identifiers.org/chebi/CHEBI:41597"/>
                  <rdf:li rdf:resource="http://identifiers.org/chebi/CHEBI:41631"/>
                  <rdf:li rdf:resource="http://identifiers.org/chebi/CHEBI:57287"/>
                  <rdf:li rdf:resource="http://identifiers.org/chebi/CHEBI:741566"/>
                  <rdf:li rdf:resource="http://identifiers.org/hmdb/HMDB01423"/>
                  <rdf:li rdf:resource="http://identifiers.org/kegg.compound/C00010"/>
                  <rdf:li rdf:resource="http://identifiers.org/metanetx.chemical/MNXM12"/>
                  <rdf:li rdf:resource="http://identifiers.org/metanetx.reaction/MNXR49"/>
                  <rdf:li rdf:resource="http://identifiers.org/ncbigi/312944963"/>
                  <rdf:li rdf:resource="http://identifiers.org/seed.compound/cpd00010"/>
                  <rdf:li rdf:resource="http://identifiers.org/umbbd.compound/c0919"/>
                  <rdf:li rdf:resource="http://identifiers.org/unipathway.compound/UPC00010"/>
                </rdf:Bag>
              </bqbiol:is>
            </rdf:Description>
          </rdf:RDF>
        </sbml:annotation>
      </species>
      <species boundaryCondition="false" constant="false" hasOnlySubstanceUnits="false" id="M_cpd00010_e0" name="CoA_e0" metaid="M_cpd00010_e0" sboTerm="SBO:0000247" compartment="e0" fbc:charge="-3" fbc:chemicalFormula="C21H33N7O16P3S">
        <sbml:annotation xmlns:sbml="http://www.sbml.org/sbml/level3/version1/core">
          <rdf:RDF xmlns:rdf="http://www.w3.org/1999/02/22-rdf-syntax-ns#">
            <rdf:Description rdf:about="#M_cpd00010_e0">
              <bqbiol:is xmlns:bqbiol="http://biomodels.net/biology-qualifiers/">
                <rdf:Bag>
                  <rdf:li rdf:resource="http://identifiers.org/bigg.metabolite/coa"/>
                  <rdf:li rdf:resource="http://identifiers.org/biocyc/META:CO-A"/>
                  <rdf:li rdf:resource="http://identifiers.org/biocyc/META:COA-GROUP"/>
                  <rdf:li rdf:resource="http://identifiers.org/chebi/CHEBI:13294"/>
                  <rdf:li rdf:resource="http://identifiers.org/chebi/CHEBI:13295"/>
                  <rdf:li rdf:resource="http://identifiers.org/chebi/CHEBI:13298"/>
                  <rdf:li rdf:resource="http://identifiers.org/chebi/CHEBI:15346"/>
                  <rdf:li rdf:resource="http://identifiers.org/chebi/CHEBI:23355"/>
                  <rdf:li rdf:resource="http://identifiers.org/chebi/CHEBI:3771"/>
                  <rdf:li rdf:resource="http://identifiers.org/chebi/CHEBI:41597"/>
                  <rdf:li rdf:resource="http://identifiers.org/chebi/CHEBI:41631"/>
                  <rdf:li rdf:resource="http://identifiers.org/chebi/CHEBI:57287"/>
                  <rdf:li rdf:resource="http://identifiers.org/chebi/CHEBI:741566"/>
                  <rdf:li rdf:resource="http://identifiers.org/hmdb/HMDB01423"/>
                  <rdf:li rdf:resource="http://identifiers.org/kegg.compound/C00010"/>
                  <rdf:li rdf:resource="http://identifiers.org/metanetx.chemical/MNXM12"/>
                  <rdf:li rdf:resource="http://identifiers.org/metanetx.reaction/MNXR49"/>
                  <rdf:li rdf:resource="http://identifiers.org/ncbigi/312944963"/>
                  <rdf:li rdf:resource="http://identifiers.org/seed.compound/cpd00010"/>
                  <rdf:li rdf:resource="http://identifiers.org/umbbd.compound/c0919"/>
                  <rdf:li rdf:resource="http://identifiers.org/unipathway.compound/UPC00010"/>
                </rdf:Bag>
              </bqbiol:is>
            </rdf:Description>
          </rdf:RDF>
        </sbml:annotation>
      </species>
      <species boundaryCondition="false" constant="false" hasOnlySubstanceUnits="false" id="M_cpd02255_c0" name="3_oxoadipate_enol_lactone_c0" metaid="M_cpd02255_c0" sboTerm="SBO:0000247" compartment="c0" fbc:charge="-1" fbc:chemicalFormula="C6H5O4">
        <sbml:annotation xmlns:sbml="http://www.sbml.org/sbml/level3/version1/core">
          <rdf:RDF xmlns:rdf="http://www.w3.org/1999/02/22-rdf-syntax-ns#">
            <rdf:Description rdf:about="#M_cpd02255_c0">
              <bqbiol:is xmlns:bqbiol="http://biomodels.net/biology-qualifiers/">
                <rdf:Bag>
                  <rdf:li rdf:resource="http://identifiers.org/bigg.metabolite/5odhf2a"/>
                  <rdf:li rdf:resource="http://identifiers.org/biocyc/META:3-OXOADIPATE-ENOL-LACTONE"/>
                  <rdf:li rdf:resource="http://identifiers.org/biocyc/META:TRANS-RXN0-278"/>
                  <rdf:li rdf:resource="http://identifiers.org/chebi/CHEBI:11871"/>
                  <rdf:li rdf:resource="http://identifiers.org/chebi/CHEBI:11923"/>
                  <rdf:li rdf:resource="http://identifiers.org/chebi/CHEBI:1239"/>
                  <rdf:li rdf:resource="http://identifiers.org/chebi/CHEBI:18267"/>
                  <rdf:li rdf:resource="http://identifiers.org/chebi/CHEBI:20269"/>
                  <rdf:li rdf:resource="http://identifiers.org/chebi/CHEBI:58425"/>
                  <rdf:li rdf:resource="http://identifiers.org/kegg.compound/C03586"/>
                  <rdf:li rdf:resource="http://identifiers.org/metanetx.chemical/MNXM829"/>
                  <rdf:li rdf:resource="http://identifiers.org/metanetx.reaction/MNXR82574"/>
                  <rdf:li rdf:resource="http://identifiers.org/ncbigi/312946237"/>
                  <rdf:li rdf:resource="http://identifiers.org/seed.compound/cpd02255"/>
                  <rdf:li rdf:resource="http://identifiers.org/unipathway.compound/UPC03586"/>
                </rdf:Bag>
              </bqbiol:is>
            </rdf:Description>
          </rdf:RDF>
        </sbml:annotation>
      </species>
      <species boundaryCondition="false" constant="false" hasOnlySubstanceUnits="false" id="M_cpd00011_c0" name="CO2_c0" metaid="M_cpd00011_c0" sboTerm="SBO:0000247" compartment="c0" fbc:charge="0" fbc:chemicalFormula="CO2">
        <sbml:annotation xmlns:sbml="http://www.sbml.org/sbml/level3/version1/core">
          <rdf:RDF xmlns:rdf="http://www.w3.org/1999/02/22-rdf-syntax-ns#">
            <rdf:Description rdf:about="#M_cpd00011_c0">
              <bqbiol:is xmlns:bqbiol="http://biomodels.net/biology-qualifiers/">
                <rdf:Bag>
                  <rdf:li rdf:resource="http://identifiers.org/bigg.metabolite/co2"/>
                  <rdf:li rdf:resource="http://identifiers.org/biocyc/META:CARBON-DIOXIDE"/>
                  <rdf:li rdf:resource="http://identifiers.org/chebi/CHEBI:13282"/>
                  <rdf:li rdf:resource="http://identifiers.org/chebi/CHEBI:13283"/>
                  <rdf:li rdf:resource="http://identifiers.org/chebi/CHEBI:13284"/>
                  <rdf:li rdf:resource="http://identifiers.org/chebi/CHEBI:13285"/>
                  <rdf:li rdf:resource="http://identifiers.org/chebi/CHEBI:16526"/>
                  <rdf:li rdf:resource="http://identifiers.org/chebi/CHEBI:23011"/>
                  <rdf:li rdf:resource="http://identifiers.org/chebi/CHEBI:3283"/>
                  <rdf:li rdf:resource="http://identifiers.org/chebi/CHEBI:48829"/>
                  <rdf:li rdf:resource="http://identifiers.org/hmdb/HMDB01967"/>
                  <rdf:li rdf:resource="http://identifiers.org/kegg.compound/C00011"/>
                  <rdf:li rdf:resource="http://identifiers.org/kegg.compound/D00004"/>
                  <rdf:li rdf:resource="http://identifiers.org/metanetx.chemical/MNXM13"/>
                  <rdf:li rdf:resource="http://identifiers.org/metanetx.reaction/MNXR48"/>
                  <rdf:li rdf:resource="http://identifiers.org/ncbigi/312944962"/>
                  <rdf:li rdf:resource="http://identifiers.org/seed.compound/cpd00011"/>
                  <rdf:li rdf:resource="http://identifiers.org/umbbd.compound/c0131"/>
                  <rdf:li rdf:resource="http://identifiers.org/unipathway.compound/UPC00011"/>
                </rdf:Bag>
              </bqbiol:is>
            </rdf:Description>
          </rdf:RDF>
        </sbml:annotation>
      </species>
      <species boundaryCondition="false" constant="false" hasOnlySubstanceUnits="false" id="M_cpd17010_c0" name="Fatty Acid (n-C5:0 ACP)_c0" metaid="M_cpd17010_c0" compartment="c0" fbc:charge="0" fbc:chemicalFormula="C5H9OX">
        <sbml:annotation xmlns:sbml="http://www.sbml.org/sbml/level3/version1/core">
          <rdf:RDF xmlns:rdf="http://www.w3.org/1999/02/22-rdf-syntax-ns#">
            <rdf:Description rdf:about="#M_cpd17010_c0">
              <bqbiol:is xmlns:bqbiol="http://biomodels.net/biology-qualifiers/">
                <rdf:Bag>
                  <rdf:li rdf:resource="http://identifiers.org/metanetx.chemical/MNXM8603"/>
                </rdf:Bag>
              </bqbiol:is>
            </rdf:Description>
          </rdf:RDF>
        </sbml:annotation>
      </species>
      <species boundaryCondition="false" constant="false" hasOnlySubstanceUnits="false" id="M_cpd00938_c0" name="4_Carboxymuconolactone_c0" metaid="M_cpd00938_c0" sboTerm="SBO:0000247" compartment="c0" fbc:charge="-2" fbc:chemicalFormula="C7H4O6">
        <sbml:annotation xmlns:sbml="http://www.sbml.org/sbml/level3/version1/core">
          <rdf:RDF xmlns:rdf="http://www.w3.org/1999/02/22-rdf-syntax-ns#">
            <rdf:Description rdf:about="#M_cpd00938_c0">
              <bqbiol:is xmlns:bqbiol="http://biomodels.net/biology-qualifiers/">
                <rdf:Bag>
                  <rdf:li rdf:resource="http://identifiers.org/bigg.metabolite/4cml"/>
                  <rdf:li rdf:resource="http://identifiers.org/chebi/CHEBI:1033"/>
                  <rdf:li rdf:resource="http://identifiers.org/chebi/CHEBI:11534"/>
                  <rdf:li rdf:resource="http://identifiers.org/chebi/CHEBI:16993"/>
                  <rdf:li rdf:resource="http://identifiers.org/chebi/CHEBI:19491"/>
                  <rdf:li rdf:resource="http://identifiers.org/chebi/CHEBI:19493"/>
                  <rdf:li rdf:resource="http://identifiers.org/chebi/CHEBI:57979"/>
                  <rdf:li rdf:resource="http://identifiers.org/kegg.compound/C01278"/>
                  <rdf:li rdf:resource="http://identifiers.org/metanetx.chemical/MNXM1521"/>
                  <rdf:li rdf:resource="http://identifiers.org/metanetx.reaction/MNXR83201"/>
                  <rdf:li rdf:resource="http://identifiers.org/ncbigi/312946236"/>
                  <rdf:li rdf:resource="http://identifiers.org/seed.compound/cpd00938"/>
                  <rdf:li rdf:resource="http://identifiers.org/unipathway.compound/UPC01278"/>
                </rdf:Bag>
              </bqbiol:is>
            </rdf:Description>
          </rdf:RDF>
        </sbml:annotation>
      </species>
      <species boundaryCondition="false" constant="false" hasOnlySubstanceUnits="false" id="M_cpd02152_c0" name="L_Argininosuccinate_c0" metaid="M_cpd02152_c0" sboTerm="SBO:0000247" compartment="c0" fbc:charge="-1" fbc:chemicalFormula="C10H17N4O6">
        <sbml:annotation xmlns:sbml="http://www.sbml.org/sbml/level3/version1/core">
          <rdf:RDF xmlns:rdf="http://www.w3.org/1999/02/22-rdf-syntax-ns#">
            <rdf:Description rdf:about="#M_cpd02152_c0">
              <bqbiol:is xmlns:bqbiol="http://biomodels.net/biology-qualifiers/">
                <rdf:Bag>
                  <rdf:li rdf:resource="http://identifiers.org/bigg.metabolite/argsuc"/>
                  <rdf:li rdf:resource="http://identifiers.org/biocyc/META:L-ARGININO-SUCCINATE"/>
                  <rdf:li rdf:resource="http://identifiers.org/chebi/CHEBI:10960"/>
                  <rdf:li rdf:resource="http://identifiers.org/chebi/CHEBI:15682"/>
                  <rdf:li rdf:resource="http://identifiers.org/chebi/CHEBI:21475"/>
                  <rdf:li rdf:resource="http://identifiers.org/chebi/CHEBI:57472"/>
                  <rdf:li rdf:resource="http://identifiers.org/chebi/CHEBI:7098"/>
                  <rdf:li rdf:resource="http://identifiers.org/hmdb/HMDB00052"/>
                  <rdf:li rdf:resource="http://identifiers.org/hmdb/HMDB01006"/>
                  <rdf:li rdf:resource="http://identifiers.org/kegg.compound/C03406"/>
                  <rdf:li rdf:resource="http://identifiers.org/metanetx.chemical/MNXM550"/>
                  <rdf:li rdf:resource="http://identifiers.org/metanetx.reaction/MNXR4965"/>
                  <rdf:li rdf:resource="http://identifiers.org/ncbigi/312944900"/>
                  <rdf:li rdf:resource="http://identifiers.org/seed.compound/cpd02152"/>
                  <rdf:li rdf:resource="http://identifiers.org/unipathway.compound/UPC03406"/>
                </rdf:Bag>
              </bqbiol:is>
            </rdf:Description>
          </rdf:RDF>
        </sbml:annotation>
      </species>
      <species boundaryCondition="false" constant="false" hasOnlySubstanceUnits="false" id="M_cpd00106_c0" name="Fumarate_c0" metaid="M_cpd00106_c0" sboTerm="SBO:0000247" compartment="c0" fbc:charge="-2" fbc:chemicalFormula="C4H2O4">
        <sbml:annotation xmlns:sbml="http://www.sbml.org/sbml/level3/version1/core">
          <rdf:RDF xmlns:rdf="http://www.w3.org/1999/02/22-rdf-syntax-ns#">
            <rdf:Description rdf:about="#M_cpd00106_c0">
              <bqbiol:is xmlns:bqbiol="http://biomodels.net/biology-qualifiers/">
                <rdf:Bag>
                  <rdf:li rdf:resource="http://identifiers.org/bigg.metabolite/fum"/>
                  <rdf:li rdf:resource="http://identifiers.org/biocyc/META:FUM"/>
                  <rdf:li rdf:resource="http://identifiers.org/chebi/CHEBI:14284"/>
                  <rdf:li rdf:resource="http://identifiers.org/chebi/CHEBI:18012"/>
                  <rdf:li rdf:resource="http://identifiers.org/chebi/CHEBI:24122"/>
                  <rdf:li rdf:resource="http://identifiers.org/chebi/CHEBI:24124"/>
                  <rdf:li rdf:resource="http://identifiers.org/chebi/CHEBI:29806"/>
                  <rdf:li rdf:resource="http://identifiers.org/chebi/CHEBI:42511"/>
                  <rdf:li rdf:resource="http://identifiers.org/chebi/CHEBI:42743"/>
                  <rdf:li rdf:resource="http://identifiers.org/chebi/CHEBI:5190"/>
                  <rdf:li rdf:resource="http://identifiers.org/ec-code/3.1.3.10"/>
                  <rdf:li rdf:resource="http://identifiers.org/hmdb/HMDB00134"/>
                  <rdf:li rdf:resource="http://identifiers.org/kegg.compound/C00122"/>
                  <rdf:li rdf:resource="http://identifiers.org/kegg.compound/D02308"/>
                  <rdf:li rdf:resource="http://identifiers.org/metanetx.chemical/MNXM93"/>
                  <rdf:li rdf:resource="http://identifiers.org/metanetx.reaction/MNXR365"/>
                  <rdf:li rdf:resource="http://identifiers.org/ncbigi/312945105"/>
                  <rdf:li rdf:resource="http://identifiers.org/seed.compound/cpd00106"/>
                  <rdf:li rdf:resource="http://identifiers.org/umbbd.compound/c0111"/>
                  <rdf:li rdf:resource="http://identifiers.org/unipathway.compound/UPC00122"/>
                </rdf:Bag>
              </bqbiol:is>
            </rdf:Description>
          </rdf:RDF>
        </sbml:annotation>
      </species>
      <species boundaryCondition="false" constant="false" hasOnlySubstanceUnits="false" id="M_cpd00051_c0" name="L_Arginine_c0" metaid="M_cpd00051_c0" sboTerm="SBO:0000247" compartment="c0" fbc:charge="1" fbc:chemicalFormula="C6H15N4O2">
        <sbml:annotation xmlns:sbml="http://www.sbml.org/sbml/level3/version1/core">
          <rdf:RDF xmlns:rdf="http://www.w3.org/1999/02/22-rdf-syntax-ns#">
            <rdf:Description rdf:about="#M_cpd00051_c0">
              <bqbiol:is xmlns:bqbiol="http://biomodels.net/biology-qualifiers/">
                <rdf:Bag>
                  <rdf:li rdf:resource="http://identifiers.org/bigg.metabolite/arg__L"/>
                  <rdf:li rdf:resource="http://identifiers.org/biocyc/META:ARG"/>
                  <rdf:li rdf:resource="http://identifiers.org/chebi/CHEBI:13077"/>
                  <rdf:li rdf:resource="http://identifiers.org/chebi/CHEBI:16467"/>
                  <rdf:li rdf:resource="http://identifiers.org/chebi/CHEBI:21235"/>
                  <rdf:li rdf:resource="http://identifiers.org/chebi/CHEBI:32681"/>
                  <rdf:li rdf:resource="http://identifiers.org/chebi/CHEBI:32682"/>
                  <rdf:li rdf:resource="http://identifiers.org/chebi/CHEBI:32683"/>
                  <rdf:li rdf:resource="http://identifiers.org/chebi/CHEBI:42927"/>
                  <rdf:li rdf:resource="http://identifiers.org/chebi/CHEBI:6185"/>
                  <rdf:li rdf:resource="http://identifiers.org/hmdb/HMDB00517"/>
                  <rdf:li rdf:resource="http://identifiers.org/kegg.compound/C00062"/>
                  <rdf:li rdf:resource="http://identifiers.org/kegg.compound/D02982"/>
                  <rdf:li rdf:resource="http://identifiers.org/metanetx.chemical/MNXM70"/>
                  <rdf:li rdf:resource="http://identifiers.org/metanetx.reaction/MNXR4962"/>
                  <rdf:li rdf:resource="http://identifiers.org/ncbigi/312944899"/>
                  <rdf:li rdf:resource="http://identifiers.org/seed.compound/cpd00051"/>
                  <rdf:li rdf:resource="http://identifiers.org/unipathway.compound/UPC00062"/>
                </rdf:Bag>
              </bqbiol:is>
            </rdf:Description>
          </rdf:RDF>
        </sbml:annotation>
      </species>
      <species boundaryCondition="false" constant="false" hasOnlySubstanceUnits="false" id="M_cpd03671_c0" name="D_Glucosamine1_phosphate_c0" metaid="M_cpd03671_c0" sboTerm="SBO:0000247" compartment="c0" fbc:charge="0" fbc:chemicalFormula="C6H14NO8P">
        <sbml:annotation xmlns:sbml="http://www.sbml.org/sbml/level3/version1/core">
          <rdf:RDF xmlns:rdf="http://www.w3.org/1999/02/22-rdf-syntax-ns#">
            <rdf:Description rdf:about="#M_cpd03671_c0">
              <bqbiol:is xmlns:bqbiol="http://biomodels.net/biology-qualifiers/">
                <rdf:Bag>
                  <rdf:li rdf:resource="http://identifiers.org/bigg.metabolite/gam1p"/>
                  <rdf:li rdf:resource="http://identifiers.org/biocyc/META:CPD0-1646"/>
                  <rdf:li rdf:resource="http://identifiers.org/biocyc/META:GLUCOSAMINE-1P"/>
                  <rdf:li rdf:resource="http://identifiers.org/chebi/CHEBI:12316"/>
                  <rdf:li rdf:resource="http://identifiers.org/chebi/CHEBI:20952"/>
                  <rdf:li rdf:resource="http://identifiers.org/chebi/CHEBI:20994"/>
                  <rdf:li rdf:resource="http://identifiers.org/chebi/CHEBI:27625"/>
                  <rdf:li rdf:resource="http://identifiers.org/chebi/CHEBI:28207"/>
                  <rdf:li rdf:resource="http://identifiers.org/chebi/CHEBI:4136"/>
                  <rdf:li rdf:resource="http://identifiers.org/chebi/CHEBI:4163"/>
                  <rdf:li rdf:resource="http://identifiers.org/chebi/CHEBI:42868"/>
                  <rdf:li rdf:resource="http://identifiers.org/chebi/CHEBI:58516"/>
                  <rdf:li rdf:resource="http://identifiers.org/hmdb/HMDB01109"/>
                  <rdf:li rdf:resource="http://identifiers.org/kegg.compound/C03783"/>
                  <rdf:li rdf:resource="http://identifiers.org/kegg.compound/C06156"/>
                  <rdf:li rdf:resource="http://identifiers.org/metanetx.chemical/MNXM969"/>
                  <rdf:li rdf:resource="http://identifiers.org/metanetx.reaction/MNXR68263"/>
                  <rdf:li rdf:resource="http://identifiers.org/ncbigi/312945122"/>
                  <rdf:li rdf:resource="http://identifiers.org/seed.compound/cpd02370"/>
                  <rdf:li rdf:resource="http://identifiers.org/seed.compound/cpd03671"/>
                  <rdf:li rdf:resource="http://identifiers.org/unipathway.compound/UPC06156"/>
                </rdf:Bag>
              </bqbiol:is>
            </rdf:Description>
          </rdf:RDF>
        </sbml:annotation>
      </species>
      <species boundaryCondition="false" constant="false" hasOnlySubstanceUnits="false" id="M_cpd02611_c0" name="N_Acetyl_D_glucosamine1_phosphate_c0" metaid="M_cpd02611_c0" sboTerm="SBO:0000247" compartment="c0" fbc:charge="-1" fbc:chemicalFormula="C8H15NO9P">
        <sbml:annotation xmlns:sbml="http://www.sbml.org/sbml/level3/version1/core">
          <rdf:RDF xmlns:rdf="http://www.w3.org/1999/02/22-rdf-syntax-ns#">
            <rdf:Description rdf:about="#M_cpd02611_c0">
              <bqbiol:is xmlns:bqbiol="http://biomodels.net/biology-qualifiers/">
                <rdf:Bag>
                  <rdf:li rdf:resource="http://identifiers.org/bigg.metabolite/acgam1p"/>
                  <rdf:li rdf:resource="http://identifiers.org/biocyc/META:N-ACETYL-D-GLUCOSAMINE-1-P"/>
                  <rdf:li rdf:resource="http://identifiers.org/biocyc/META:RXN-14351"/>
                  <rdf:li rdf:resource="http://identifiers.org/biocyc/META:RXN0-1741"/>
                  <rdf:li rdf:resource="http://identifiers.org/biocyc/META:TRANS-RXN-239"/>
                  <rdf:li rdf:resource="http://identifiers.org/biocyc/META:TRANS-RXN0-575"/>
                  <rdf:li rdf:resource="http://identifiers.org/chebi/CHEBI:12443"/>
                  <rdf:li rdf:resource="http://identifiers.org/chebi/CHEBI:12542"/>
                  <rdf:li rdf:resource="http://identifiers.org/chebi/CHEBI:16446"/>
                  <rdf:li rdf:resource="http://identifiers.org/chebi/CHEBI:21573"/>
                  <rdf:li rdf:resource="http://identifiers.org/chebi/CHEBI:28742"/>
                  <rdf:li rdf:resource="http://identifiers.org/chebi/CHEBI:42925"/>
                  <rdf:li rdf:resource="http://identifiers.org/chebi/CHEBI:47984"/>
                  <rdf:li rdf:resource="http://identifiers.org/chebi/CHEBI:57776"/>
                  <rdf:li rdf:resource="http://identifiers.org/chebi/CHEBI:7125"/>
                  <rdf:li rdf:resource="http://identifiers.org/chebi/CHEBI:7163"/>
                  <rdf:li rdf:resource="http://identifiers.org/hmdb/HMDB01367"/>
                  <rdf:li rdf:resource="http://identifiers.org/kegg.compound/C04256"/>
                  <rdf:li rdf:resource="http://identifiers.org/kegg.compound/C04501"/>
                  <rdf:li rdf:resource="http://identifiers.org/metanetx.chemical/MNXM340"/>
                  <rdf:li rdf:resource="http://identifiers.org/metanetx.reaction/MNXR3405"/>
                  <rdf:li rdf:resource="http://identifiers.org/ncbigi/312944824"/>
                  <rdf:li rdf:resource="http://identifiers.org/seed.compound/cpd02611"/>
                  <rdf:li rdf:resource="http://identifiers.org/unipathway.compound/UPC04256"/>
                  <rdf:li rdf:resource="http://identifiers.org/unipathway.compound/UPC04501"/>
                </rdf:Bag>
              </bqbiol:is>
            </rdf:Description>
          </rdf:RDF>
        </sbml:annotation>
      </species>
      <species boundaryCondition="false" constant="false" hasOnlySubstanceUnits="false" id="M_cpd00022_c0" name="Acetyl_CoA_c0" metaid="M_cpd00022_c0" sboTerm="SBO:0000247" compartment="c0" fbc:charge="-3" fbc:chemicalFormula="C23H35N7O17P3S">
        <sbml:annotation xmlns:sbml="http://www.sbml.org/sbml/level3/version1/core">
          <rdf:RDF xmlns:rdf="http://www.w3.org/1999/02/22-rdf-syntax-ns#">
            <rdf:Description rdf:about="#M_cpd00022_c0">
              <bqbiol:is xmlns:bqbiol="http://biomodels.net/biology-qualifiers/">
                <rdf:Bag>
                  <rdf:li rdf:resource="http://identifiers.org/bigg.metabolite/accoa"/>
                  <rdf:li rdf:resource="http://identifiers.org/biocyc/META:ACETYL-COA"/>
                  <rdf:li rdf:resource="http://identifiers.org/biocyc/META:TRANS-RXN0-278"/>
                  <rdf:li rdf:resource="http://identifiers.org/chebi/CHEBI:13712"/>
                  <rdf:li rdf:resource="http://identifiers.org/chebi/CHEBI:15351"/>
                  <rdf:li rdf:resource="http://identifiers.org/chebi/CHEBI:22192"/>
                  <rdf:li rdf:resource="http://identifiers.org/chebi/CHEBI:2408"/>
                  <rdf:li rdf:resource="http://identifiers.org/chebi/CHEBI:40470"/>
                  <rdf:li rdf:resource="http://identifiers.org/chebi/CHEBI:57288"/>
                  <rdf:li rdf:resource="http://identifiers.org/hmdb/HMDB01206"/>
                  <rdf:li rdf:resource="http://identifiers.org/kegg.compound/C00024"/>
                  <rdf:li rdf:resource="http://identifiers.org/lipidmaps/LMFA07050000"/>
                  <rdf:li rdf:resource="http://identifiers.org/lipidmaps/LMFA07050029"/>
                  <rdf:li rdf:resource="http://identifiers.org/lipidmaps/LMFA07050281"/>
                  <rdf:li rdf:resource="http://identifiers.org/metanetx.chemical/MNXM21"/>
                  <rdf:li rdf:resource="http://identifiers.org/metanetx.reaction/MNXR82574"/>
                  <rdf:li rdf:resource="http://identifiers.org/ncbigi/312944819"/>
                  <rdf:li rdf:resource="http://identifiers.org/seed.compound/cpd00022"/>
                  <rdf:li rdf:resource="http://identifiers.org/umbbd.compound/c0031"/>
                  <rdf:li rdf:resource="http://identifiers.org/unipathway.compound/UPC00024"/>
                </rdf:Bag>
              </bqbiol:is>
            </rdf:Description>
          </rdf:RDF>
        </sbml:annotation>
      </species>
      <species boundaryCondition="false" constant="false" hasOnlySubstanceUnits="false" id="M_cpd15269_c0" name="octadecenoate_c0" metaid="M_cpd15269_c0" compartment="c0" fbc:charge="-1" fbc:chemicalFormula="C18H33O2">
        <sbml:annotation xmlns:sbml="http://www.sbml.org/sbml/level3/version1/core">
          <rdf:RDF xmlns:rdf="http://www.w3.org/1999/02/22-rdf-syntax-ns#">
            <rdf:Description rdf:about="#M_cpd15269_c0">
              <bqbiol:is xmlns:bqbiol="http://biomodels.net/biology-qualifiers/">
                <rdf:Bag>
                  <rdf:li rdf:resource="http://identifiers.org/chebi/CHEBI:25634"/>
                  <rdf:li rdf:resource="http://identifiers.org/chebi/CHEBI:78049"/>
                  <rdf:li rdf:resource="http://identifiers.org/metanetx.chemical/MNXM65309"/>
                </rdf:Bag>
              </bqbiol:is>
            </rdf:Description>
          </rdf:RDF>
        </sbml:annotation>
      </species>
      <species boundaryCondition="false" constant="false" hasOnlySubstanceUnits="false" id="M_cpd00001_c0" name="H2O_c0" metaid="M_cpd00001_c0" sboTerm="SBO:0000247" compartment="c0" fbc:charge="0" fbc:chemicalFormula="H2O">
        <sbml:annotation xmlns:sbml="http://www.sbml.org/sbml/level3/version1/core">
          <rdf:RDF xmlns:rdf="http://www.w3.org/1999/02/22-rdf-syntax-ns#">
            <rdf:Description rdf:about="#M_cpd00001_c0">
              <bqbiol:is xmlns:bqbiol="http://biomodels.net/biology-qualifiers/">
                <rdf:Bag>
                  <rdf:li rdf:resource="http://identifiers.org/bigg.metabolite/h2o"/>
                  <rdf:li rdf:resource="http://identifiers.org/biocyc/META:CPD-15815"/>
                  <rdf:li rdf:resource="http://identifiers.org/biocyc/META:HYDROXYL-GROUP"/>
                  <rdf:li rdf:resource="http://identifiers.org/biocyc/META:OH"/>
                  <rdf:li rdf:resource="http://identifiers.org/biocyc/META:OXONIUM"/>
                  <rdf:li rdf:resource="http://identifiers.org/biocyc/META:WATER"/>
                  <rdf:li rdf:resource="http://identifiers.org/chebi/CHEBI:10743"/>
                  <rdf:li rdf:resource="http://identifiers.org/chebi/CHEBI:13352"/>
                  <rdf:li rdf:resource="http://identifiers.org/chebi/CHEBI:13365"/>
                  <rdf:li rdf:resource="http://identifiers.org/chebi/CHEBI:13419"/>
                  <rdf:li rdf:resource="http://identifiers.org/chebi/CHEBI:15377"/>
                  <rdf:li rdf:resource="http://identifiers.org/chebi/CHEBI:16234"/>
                  <rdf:li rdf:resource="http://identifiers.org/chebi/CHEBI:27313"/>
                  <rdf:li rdf:resource="http://identifiers.org/chebi/CHEBI:29356"/>
                  <rdf:li rdf:resource="http://identifiers.org/chebi/CHEBI:29375"/>
                  <rdf:li rdf:resource="http://identifiers.org/chebi/CHEBI:29412"/>
                  <rdf:li rdf:resource="http://identifiers.org/chebi/CHEBI:30490"/>
                  <rdf:li rdf:resource="http://identifiers.org/chebi/CHEBI:33813"/>
                  <rdf:li rdf:resource="http://identifiers.org/chebi/CHEBI:42043"/>
                  <rdf:li rdf:resource="http://identifiers.org/chebi/CHEBI:42857"/>
                  <rdf:li rdf:resource="http://identifiers.org/chebi/CHEBI:43228"/>
                  <rdf:li rdf:resource="http://identifiers.org/chebi/CHEBI:44292"/>
                  <rdf:li rdf:resource="http://identifiers.org/chebi/CHEBI:44641"/>
                  <rdf:li rdf:resource="http://identifiers.org/chebi/CHEBI:44701"/>
                  <rdf:li rdf:resource="http://identifiers.org/chebi/CHEBI:44819"/>
                  <rdf:li rdf:resource="http://identifiers.org/chebi/CHEBI:5585"/>
                  <rdf:li rdf:resource="http://identifiers.org/chebi/CHEBI:5594"/>
                  <rdf:li rdf:resource="http://identifiers.org/hmdb/HMDB01039"/>
                  <rdf:li rdf:resource="http://identifiers.org/hmdb/HMDB02111"/>
                  <rdf:li rdf:resource="http://identifiers.org/kegg.compound/C00001"/>
                  <rdf:li rdf:resource="http://identifiers.org/kegg.compound/C01328"/>
                  <rdf:li rdf:resource="http://identifiers.org/kegg.compound/D00001"/>
                  <rdf:li rdf:resource="http://identifiers.org/kegg.compound/D03703"/>
                  <rdf:li rdf:resource="http://identifiers.org/kegg.compound/D06322"/>
                  <rdf:li rdf:resource="http://identifiers.org/metanetx.chemical/MNXM2"/>
                  <rdf:li rdf:resource="http://identifiers.org/metanetx.reaction/MNXR68303"/>
                  <rdf:li rdf:resource="http://identifiers.org/ncbigi/312945185"/>
                  <rdf:li rdf:resource="http://identifiers.org/seed.compound/cpd00001"/>
                  <rdf:li rdf:resource="http://identifiers.org/seed.compound/cpd15275"/>
                  <rdf:li rdf:resource="http://identifiers.org/unipathway.compound/UPC00001"/>
                  <rdf:li rdf:resource="http://identifiers.org/unipathway.compound/UPC01328"/>
                </rdf:Bag>
              </bqbiol:is>
            </rdf:Description>
          </rdf:RDF>
        </sbml:annotation>
      </species>
      <species boundaryCondition="false" constant="false" hasOnlySubstanceUnits="false" id="M_cpd15349_c0" name="2_Acyl_sn_glycero_3_phosphoglycerol_octadec_11_enoyl_c0" metaid="M_cpd15349_c0" compartment="c0" fbc:charge="-1" fbc:chemicalFormula="C24H46O9P">
        <sbml:annotation xmlns:sbml="http://www.sbml.org/sbml/level3/version1/core">
          <rdf:RDF xmlns:rdf="http://www.w3.org/1999/02/22-rdf-syntax-ns#">
            <rdf:Description rdf:about="#M_cpd15349_c0">
              <bqbiol:is xmlns:bqbiol="http://biomodels.net/biology-qualifiers/">
                <rdf:Bag>
                  <rdf:li rdf:resource="http://identifiers.org/metanetx.chemical/MNXM146500"/>
                </rdf:Bag>
              </bqbiol:is>
            </rdf:Description>
          </rdf:RDF>
        </sbml:annotation>
      </species>
      <species boundaryCondition="false" constant="false" hasOnlySubstanceUnits="false" id="M_cpd02090_c0" name="Glycerophosphoglycerol_c0" metaid="M_cpd02090_c0" sboTerm="SBO:0000247" compartment="c0" fbc:charge="-1" fbc:chemicalFormula="C6H14O8P">
        <sbml:annotation xmlns:sbml="http://www.sbml.org/sbml/level3/version1/core">
          <rdf:RDF xmlns:rdf="http://www.w3.org/1999/02/22-rdf-syntax-ns#">
            <rdf:Description rdf:about="#M_cpd02090_c0">
              <bqbiol:is xmlns:bqbiol="http://biomodels.net/biology-qualifiers/">
                <rdf:Bag>
                  <rdf:li rdf:resource="http://identifiers.org/bigg.metabolite/g3pg"/>
                  <rdf:li rdf:resource="http://identifiers.org/biocyc/META:GLYCEROPHOSPHOGLYCEROL"/>
                  <rdf:li rdf:resource="http://identifiers.org/chebi/CHEBI:5457"/>
                  <rdf:li rdf:resource="http://identifiers.org/chebi/CHEBI:61933"/>
                  <rdf:li rdf:resource="http://identifiers.org/ec-code/2.7.1.59"/>
                  <rdf:li rdf:resource="http://identifiers.org/kegg.compound/C03274"/>
                  <rdf:li rdf:resource="http://identifiers.org/kegg.reaction/R01201"/>
                  <rdf:li rdf:resource="http://identifiers.org/metanetx.chemical/MNXM598"/>
                  <rdf:li rdf:resource="http://identifiers.org/metanetx.reaction/MNXR81465"/>
                  <rdf:li rdf:resource="http://identifiers.org/ncbigi/312945110"/>
                  <rdf:li rdf:resource="http://identifiers.org/rhea/17417"/>
                  <rdf:li rdf:resource="http://identifiers.org/rhea/17418"/>
                  <rdf:li rdf:resource="http://identifiers.org/rhea/17419"/>
                  <rdf:li rdf:resource="http://identifiers.org/rhea/17420"/>
                  <rdf:li rdf:resource="http://identifiers.org/seed.compound/cpd02090"/>
                </rdf:Bag>
              </bqbiol:is>
            </rdf:Description>
          </rdf:RDF>
        </sbml:annotation>
      </species>
      <species boundaryCondition="false" constant="false" hasOnlySubstanceUnits="false" id="M_cpd11420_c0" name="trdox_c0" metaid="M_cpd11420_c0" sboTerm="SBO:0000247" compartment="c0" fbc:charge="0" fbc:chemicalFormula="C6H7NO2R2S2">
        <sbml:annotation xmlns:sbml="http://www.sbml.org/sbml/level3/version1/core">
          <rdf:RDF xmlns:rdf="http://www.w3.org/1999/02/22-rdf-syntax-ns#">
            <rdf:Description rdf:about="#M_cpd11420_c0">
              <bqbiol:is xmlns:bqbiol="http://biomodels.net/biology-qualifiers/">
                <rdf:Bag>
                  <rdf:li rdf:resource="http://identifiers.org/bigg.metabolite/trdox"/>
                  <rdf:li rdf:resource="http://identifiers.org/biocyc/META:DETHIOBIOTIN-SYN-RXN"/>
                  <rdf:li rdf:resource="http://identifiers.org/biocyc/META:Ox-Thioredoxin"/>
                  <rdf:li rdf:resource="http://identifiers.org/chebi/CHEBI:14726"/>
                  <rdf:li rdf:resource="http://identifiers.org/chebi/CHEBI:15240"/>
                  <rdf:li rdf:resource="http://identifiers.org/chebi/CHEBI:18191"/>
                  <rdf:li rdf:resource="http://identifiers.org/chebi/CHEBI:7845"/>
                  <rdf:li rdf:resource="http://identifiers.org/ec-code/6.3.3.3"/>
                  <rdf:li rdf:resource="http://identifiers.org/kegg.compound/C00343"/>
                  <rdf:li rdf:resource="http://identifiers.org/kegg.reaction/R03182"/>
                  <rdf:li rdf:resource="http://identifiers.org/metanetx.chemical/MNXM148"/>
                  <rdf:li rdf:resource="http://identifiers.org/metanetx.reaction/MNXR1455"/>
                  <rdf:li rdf:resource="http://identifiers.org/ncbigi/312945557"/>
                  <rdf:li rdf:resource="http://identifiers.org/rhea/15805"/>
                  <rdf:li rdf:resource="http://identifiers.org/rhea/15806"/>
                  <rdf:li rdf:resource="http://identifiers.org/rhea/15807"/>
                  <rdf:li rdf:resource="http://identifiers.org/rhea/15808"/>
                  <rdf:li rdf:resource="http://identifiers.org/seed.compound/cpd11420"/>
                  <rdf:li rdf:resource="http://identifiers.org/unipathway.compound/UPC00343"/>
                  <rdf:li rdf:resource="http://identifiers.org/unipathway.reaction/UCR03182"/>
                  <rdf:li rdf:resource="http://identifiers.org/unipathway.reaction/UER00161"/>
                </rdf:Bag>
              </bqbiol:is>
            </rdf:Description>
          </rdf:RDF>
        </sbml:annotation>
      </species>
      <species boundaryCondition="false" constant="false" hasOnlySubstanceUnits="false" id="M_cpd00790_c0" name="O_Acetyl_L_homoserine_c0" metaid="M_cpd00790_c0" sboTerm="SBO:0000247" compartment="c0" fbc:charge="0" fbc:chemicalFormula="C6H11NO4">
        <sbml:annotation xmlns:sbml="http://www.sbml.org/sbml/level3/version1/core">
          <rdf:RDF xmlns:rdf="http://www.w3.org/1999/02/22-rdf-syntax-ns#">
            <rdf:Description rdf:about="#M_cpd00790_c0">
              <bqbiol:is xmlns:bqbiol="http://biomodels.net/biology-qualifiers/">
                <rdf:Bag>
                  <rdf:li rdf:resource="http://identifiers.org/bigg.metabolite/achms"/>
                  <rdf:li rdf:resource="http://identifiers.org/biocyc/META:CPD-667"/>
                  <rdf:li rdf:resource="http://identifiers.org/chebi/CHEBI:12684"/>
                  <rdf:li rdf:resource="http://identifiers.org/chebi/CHEBI:12709"/>
                  <rdf:li rdf:resource="http://identifiers.org/chebi/CHEBI:16288"/>
                  <rdf:li rdf:resource="http://identifiers.org/chebi/CHEBI:21937"/>
                  <rdf:li rdf:resource="http://identifiers.org/chebi/CHEBI:37034"/>
                  <rdf:li rdf:resource="http://identifiers.org/chebi/CHEBI:57716"/>
                  <rdf:li rdf:resource="http://identifiers.org/chebi/CHEBI:7667"/>
                  <rdf:li rdf:resource="http://identifiers.org/chebi/CHEBI:7671"/>
                  <rdf:li rdf:resource="http://identifiers.org/hmdb/HMDB29423"/>
                  <rdf:li rdf:resource="http://identifiers.org/kegg.compound/C01077"/>
                  <rdf:li rdf:resource="http://identifiers.org/metanetx.chemical/MNXM699"/>
                  <rdf:li rdf:resource="http://identifiers.org/metanetx.reaction/MNXR26704"/>
                  <rdf:li rdf:resource="http://identifiers.org/ncbigi/312945829"/>
                  <rdf:li rdf:resource="http://identifiers.org/rhea/29215"/>
                  <rdf:li rdf:resource="http://identifiers.org/rhea/29216"/>
                  <rdf:li rdf:resource="http://identifiers.org/rhea/29217"/>
                  <rdf:li rdf:resource="http://identifiers.org/rhea/29218"/>
                  <rdf:li rdf:resource="http://identifiers.org/seed.compound/cpd00790"/>
                  <rdf:li rdf:resource="http://identifiers.org/seed.compound/cpd03399"/>
                  <rdf:li rdf:resource="http://identifiers.org/unipathway.compound/UPC01077"/>
                </rdf:Bag>
              </bqbiol:is>
            </rdf:Description>
          </rdf:RDF>
        </sbml:annotation>
      </species>
      <species boundaryCondition="false" constant="false" hasOnlySubstanceUnits="false" id="M_cpd00135_c0" name="Homocysteine_c0" metaid="M_cpd00135_c0" compartment="c0" fbc:charge="0" fbc:chemicalFormula="C4H9NO2S">
        <sbml:annotation xmlns:sbml="http://www.sbml.org/sbml/level3/version1/core">
          <rdf:RDF xmlns:rdf="http://www.w3.org/1999/02/22-rdf-syntax-ns#">
            <rdf:Description rdf:about="#M_cpd00135_c0">
              <bqbiol:is xmlns:bqbiol="http://biomodels.net/biology-qualifiers/">
                <rdf:Bag>
                  <rdf:li rdf:resource="http://identifiers.org/chebi/CHEBI:5751"/>
                  <rdf:li rdf:resource="http://identifiers.org/chebi/CHEBI:14408"/>
                  <rdf:li rdf:resource="http://identifiers.org/chebi/CHEBI:17230"/>
                  <rdf:li rdf:resource="http://identifiers.org/chebi/CHEBI:58065"/>
                  <rdf:li rdf:resource="http://identifiers.org/chebi/CHEBI:66952"/>
                  <rdf:li rdf:resource="http://identifiers.org/hmdb/HMDB00165"/>
                  <rdf:li rdf:resource="http://identifiers.org/hmdb/HMDB00742"/>
                  <rdf:li rdf:resource="http://identifiers.org/kegg.compound/C05330"/>
                  <rdf:li rdf:resource="http://identifiers.org/metanetx.chemical/MNXM123"/>
                  <rdf:li rdf:resource="http://identifiers.org/seed.compound/cpd00135"/>
                </rdf:Bag>
              </bqbiol:is>
            </rdf:Description>
          </rdf:RDF>
        </sbml:annotation>
      </species>
      <species boundaryCondition="false" constant="false" hasOnlySubstanceUnits="false" id="M_cpd00081_c0" name="Sulfite_c0" metaid="M_cpd00081_c0" sboTerm="SBO:0000247" compartment="c0" fbc:charge="-1" fbc:chemicalFormula="HO3S">
        <sbml:annotation xmlns:sbml="http://www.sbml.org/sbml/level3/version1/core">
          <rdf:RDF xmlns:rdf="http://www.w3.org/1999/02/22-rdf-syntax-ns#">
            <rdf:Description rdf:about="#M_cpd00081_c0">
              <bqbiol:is xmlns:bqbiol="http://biomodels.net/biology-qualifiers/">
                <rdf:Bag>
                  <rdf:li rdf:resource="http://identifiers.org/bigg.metabolite/so3"/>
                  <rdf:li rdf:resource="http://identifiers.org/biocyc/META:H2SO3"/>
                  <rdf:li rdf:resource="http://identifiers.org/biocyc/META:HSO3"/>
                  <rdf:li rdf:resource="http://identifiers.org/biocyc/META:SO3"/>
                  <rdf:li rdf:resource="http://identifiers.org/chebi/CHEBI:13367"/>
                  <rdf:li rdf:resource="http://identifiers.org/chebi/CHEBI:15139"/>
                  <rdf:li rdf:resource="http://identifiers.org/chebi/CHEBI:17137"/>
                  <rdf:li rdf:resource="http://identifiers.org/chebi/CHEBI:17359"/>
                  <rdf:li rdf:resource="http://identifiers.org/chebi/CHEBI:26837"/>
                  <rdf:li rdf:resource="http://identifiers.org/chebi/CHEBI:45548"/>
                  <rdf:li rdf:resource="http://identifiers.org/chebi/CHEBI:48854"/>
                  <rdf:li rdf:resource="http://identifiers.org/chebi/CHEBI:5598"/>
                  <rdf:li rdf:resource="http://identifiers.org/chebi/CHEBI:9344"/>
                  <rdf:li rdf:resource="http://identifiers.org/hmdb/HMDB00240"/>
                  <rdf:li rdf:resource="http://identifiers.org/hmdb/HMDB01033"/>
                  <rdf:li rdf:resource="http://identifiers.org/hmdb/HMDB03008"/>
                  <rdf:li rdf:resource="http://identifiers.org/hmdb/HMDB34829"/>
                  <rdf:li rdf:resource="http://identifiers.org/kegg.compound/C00094"/>
                  <rdf:li rdf:resource="http://identifiers.org/kegg.compound/C11481"/>
                  <rdf:li rdf:resource="http://identifiers.org/metanetx.chemical/MNXM105630"/>
                  <rdf:li rdf:resource="http://identifiers.org/metanetx.reaction/MNXR82069"/>
                  <rdf:li rdf:resource="http://identifiers.org/ncbigi/312945501"/>
                  <rdf:li rdf:resource="http://identifiers.org/seed.compound/cpd00081"/>
                  <rdf:li rdf:resource="http://identifiers.org/umbbd.compound/c0348"/>
                  <rdf:li rdf:resource="http://identifiers.org/unipathway.compound/UPC00094"/>
                </rdf:Bag>
              </bqbiol:is>
            </rdf:Description>
          </rdf:RDF>
        </sbml:annotation>
      </species>
      <species boundaryCondition="false" constant="false" hasOnlySubstanceUnits="false" id="M_cpd00268_c0" name="H2S2O3_c0" metaid="M_cpd00268_c0" sboTerm="SBO:0000247" compartment="c0" fbc:charge="-2" fbc:chemicalFormula="O3S2">
        <sbml:annotation xmlns:sbml="http://www.sbml.org/sbml/level3/version1/core">
          <rdf:RDF xmlns:rdf="http://www.w3.org/1999/02/22-rdf-syntax-ns#">
            <rdf:Description rdf:about="#M_cpd00268_c0">
              <bqbiol:is xmlns:bqbiol="http://biomodels.net/biology-qualifiers/">
                <rdf:Bag>
                  <rdf:li rdf:resource="http://identifiers.org/bigg.metabolite/tsul"/>
                  <rdf:li rdf:resource="http://identifiers.org/biocyc/META:S2O3"/>
                  <rdf:li rdf:resource="http://identifiers.org/chebi/CHEBI:15242"/>
                  <rdf:li rdf:resource="http://identifiers.org/chebi/CHEBI:16094"/>
                  <rdf:li rdf:resource="http://identifiers.org/chebi/CHEBI:26977"/>
                  <rdf:li rdf:resource="http://identifiers.org/chebi/CHEBI:29279"/>
                  <rdf:li rdf:resource="http://identifiers.org/chebi/CHEBI:33539"/>
                  <rdf:li rdf:resource="http://identifiers.org/chebi/CHEBI:33540"/>
                  <rdf:li rdf:resource="http://identifiers.org/chebi/CHEBI:33542"/>
                  <rdf:li rdf:resource="http://identifiers.org/chebi/CHEBI:45922"/>
                  <rdf:li rdf:resource="http://identifiers.org/chebi/CHEBI:5587"/>
                  <rdf:li rdf:resource="http://identifiers.org/chebi/CHEBI:9569"/>
                  <rdf:li rdf:resource="http://identifiers.org/hmdb/HMDB00257"/>
                  <rdf:li rdf:resource="http://identifiers.org/hmdb/HMDB60293"/>
                  <rdf:li rdf:resource="http://identifiers.org/kegg.compound/C00320"/>
                  <rdf:li rdf:resource="http://identifiers.org/kegg.compound/C05529"/>
                  <rdf:li rdf:resource="http://identifiers.org/metanetx.chemical/MNXM323"/>
                  <rdf:li rdf:resource="http://identifiers.org/metanetx.reaction/MNXR68692"/>
                  <rdf:li rdf:resource="http://identifiers.org/ncbigi/312945584"/>
                  <rdf:li rdf:resource="http://identifiers.org/seed.compound/cpd00268"/>
                  <rdf:li rdf:resource="http://identifiers.org/umbbd.compound/c0570"/>
                </rdf:Bag>
              </bqbiol:is>
            </rdf:Description>
          </rdf:RDF>
        </sbml:annotation>
      </species>
      <species boundaryCondition="false" constant="false" hasOnlySubstanceUnits="false" id="M_cpd11421_c0" name="trdrd_c0" metaid="M_cpd11421_c0" sboTerm="SBO:0000247" compartment="c0" fbc:charge="0" fbc:chemicalFormula="C6H9NO2R2S2">
        <sbml:annotation xmlns:sbml="http://www.sbml.org/sbml/level3/version1/core">
          <rdf:RDF xmlns:rdf="http://www.w3.org/1999/02/22-rdf-syntax-ns#">
            <rdf:Description rdf:about="#M_cpd11421_c0">
              <bqbiol:is xmlns:bqbiol="http://biomodels.net/biology-qualifiers/">
                <rdf:Bag>
                  <rdf:li rdf:resource="http://identifiers.org/bigg.metabolite/trdrd"/>
                  <rdf:li rdf:resource="http://identifiers.org/biocyc/META:Red-Thioredoxin"/>
                  <rdf:li rdf:resource="http://identifiers.org/chebi/CHEBI:15033"/>
                  <rdf:li rdf:resource="http://identifiers.org/chebi/CHEBI:15239"/>
                  <rdf:li rdf:resource="http://identifiers.org/chebi/CHEBI:15967"/>
                  <rdf:li rdf:resource="http://identifiers.org/chebi/CHEBI:9565"/>
                  <rdf:li rdf:resource="http://identifiers.org/kegg.compound/C00342"/>
                  <rdf:li rdf:resource="http://identifiers.org/metanetx.chemical/MNXM96993"/>
                  <rdf:li rdf:resource="http://identifiers.org/metanetx.reaction/MNXR82163"/>
                  <rdf:li rdf:resource="http://identifiers.org/ncbigi/312945558"/>
                  <rdf:li rdf:resource="http://identifiers.org/seed.compound/cpd11421"/>
                  <rdf:li rdf:resource="http://identifiers.org/seed.compound/cpd16831"/>
                  <rdf:li rdf:resource="http://identifiers.org/unipathway.compound/UPC00342"/>
                </rdf:Bag>
              </bqbiol:is>
            </rdf:Description>
          </rdf:RDF>
        </sbml:annotation>
      </species>
      <species boundaryCondition="false" constant="false" hasOnlySubstanceUnits="false" id="M_cpd00650_c0" name="Crotonyl_CoA_c0" metaid="M_cpd00650_c0" sboTerm="SBO:0000247" compartment="c0" fbc:charge="-3" fbc:chemicalFormula="C25H37N7O17P3S">
        <sbml:annotation xmlns:sbml="http://www.sbml.org/sbml/level3/version1/core">
          <rdf:RDF xmlns:rdf="http://www.w3.org/1999/02/22-rdf-syntax-ns#">
            <rdf:Description rdf:about="#M_cpd00650_c0">
              <bqbiol:is xmlns:bqbiol="http://biomodels.net/biology-qualifiers/">
                <rdf:Bag>
                  <rdf:li rdf:resource="http://identifiers.org/bigg.metabolite/b2coa"/>
                  <rdf:li rdf:resource="http://identifiers.org/biocyc/META:CROTONYL-COA"/>
                  <rdf:li rdf:resource="http://identifiers.org/biocyc/META:RXN66-449"/>
                  <rdf:li rdf:resource="http://identifiers.org/chebi/CHEBI:11531"/>
                  <rdf:li rdf:resource="http://identifiers.org/chebi/CHEBI:13921"/>
                  <rdf:li rdf:resource="http://identifiers.org/chebi/CHEBI:14031"/>
                  <rdf:li rdf:resource="http://identifiers.org/chebi/CHEBI:14032"/>
                  <rdf:li rdf:resource="http://identifiers.org/chebi/CHEBI:15473"/>
                  <rdf:li rdf:resource="http://identifiers.org/chebi/CHEBI:23408"/>
                  <rdf:li rdf:resource="http://identifiers.org/chebi/CHEBI:36926"/>
                  <rdf:li rdf:resource="http://identifiers.org/chebi/CHEBI:3928"/>
                  <rdf:li rdf:resource="http://identifiers.org/chebi/CHEBI:41612"/>
                  <rdf:li rdf:resource="http://identifiers.org/chebi/CHEBI:57332"/>
                  <rdf:li rdf:resource="http://identifiers.org/chebi/CHEBI:58669"/>
                  <rdf:li rdf:resource="http://identifiers.org/hmdb/HMDB02009"/>
                  <rdf:li rdf:resource="http://identifiers.org/hmdb/HMDB59627"/>
                  <rdf:li rdf:resource="http://identifiers.org/kegg.compound/C00877"/>
                  <rdf:li rdf:resource="http://identifiers.org/lipidmaps/LMFA07050307"/>
                  <rdf:li rdf:resource="http://identifiers.org/metanetx.chemical/MNXM214"/>
                  <rdf:li rdf:resource="http://identifiers.org/metanetx.reaction/MNXR5144"/>
                  <rdf:li rdf:resource="http://identifiers.org/ncbigi/312944913"/>
                  <rdf:li rdf:resource="http://identifiers.org/seed.compound/cpd00650"/>
                  <rdf:li rdf:resource="http://identifiers.org/umbbd.compound/c0032"/>
                  <rdf:li rdf:resource="http://identifiers.org/unipathway.compound/UPC00877"/>
                </rdf:Bag>
              </bqbiol:is>
            </rdf:Description>
          </rdf:RDF>
        </sbml:annotation>
      </species>
      <species boundaryCondition="false" constant="false" hasOnlySubstanceUnits="false" id="M_cpd00004_c0" name="NADH_c0" metaid="M_cpd00004_c0" sboTerm="SBO:0000247" compartment="c0" fbc:charge="-2" fbc:chemicalFormula="C21H27N7O14P2">
        <sbml:annotation xmlns:sbml="http://www.sbml.org/sbml/level3/version1/core">
          <rdf:RDF xmlns:rdf="http://www.w3.org/1999/02/22-rdf-syntax-ns#">
            <rdf:Description rdf:about="#M_cpd00004_c0">
              <bqbiol:is xmlns:bqbiol="http://biomodels.net/biology-qualifiers/">
                <rdf:Bag>
                  <rdf:li rdf:resource="http://identifiers.org/bigg.metabolite/nadh"/>
                  <rdf:li rdf:resource="http://identifiers.org/biocyc/META:NADH"/>
                  <rdf:li rdf:resource="http://identifiers.org/chebi/CHEBI:13395"/>
                  <rdf:li rdf:resource="http://identifiers.org/chebi/CHEBI:13396"/>
                  <rdf:li rdf:resource="http://identifiers.org/chebi/CHEBI:16908"/>
                  <rdf:li rdf:resource="http://identifiers.org/chebi/CHEBI:21902"/>
                  <rdf:li rdf:resource="http://identifiers.org/chebi/CHEBI:44216"/>
                  <rdf:li rdf:resource="http://identifiers.org/chebi/CHEBI:57945"/>
                  <rdf:li rdf:resource="http://identifiers.org/chebi/CHEBI:7423"/>
                  <rdf:li rdf:resource="http://identifiers.org/hmdb/HMDB01487"/>
                  <rdf:li rdf:resource="http://identifiers.org/kegg.compound/C00004"/>
                  <rdf:li rdf:resource="http://identifiers.org/metanetx.chemical/MNXM10"/>
                  <rdf:li rdf:resource="http://identifiers.org/metanetx.reaction/MNXR848"/>
                  <rdf:li rdf:resource="http://identifiers.org/ncbigi/312945326"/>
                  <rdf:li rdf:resource="http://identifiers.org/seed.compound/cpd00004"/>
                  <rdf:li rdf:resource="http://identifiers.org/unipathway.compound/UPC00004"/>
                </rdf:Bag>
              </bqbiol:is>
            </rdf:Description>
          </rdf:RDF>
        </sbml:annotation>
      </species>
      <species boundaryCondition="false" constant="false" hasOnlySubstanceUnits="false" id="M_cpd00004_e0" name="NADH_e0" metaid="M_cpd00004_e0" sboTerm="SBO:0000247" compartment="e0" fbc:charge="-2" fbc:chemicalFormula="C21H27N7O14P2">
        <sbml:annotation xmlns:sbml="http://www.sbml.org/sbml/level3/version1/core">
          <rdf:RDF xmlns:rdf="http://www.w3.org/1999/02/22-rdf-syntax-ns#">
            <rdf:Description rdf:about="#M_cpd00004_e0">
              <bqbiol:is xmlns:bqbiol="http://biomodels.net/biology-qualifiers/">
                <rdf:Bag>
                  <rdf:li rdf:resource="http://identifiers.org/bigg.metabolite/nadh"/>
                  <rdf:li rdf:resource="http://identifiers.org/biocyc/META:NADH"/>
                  <rdf:li rdf:resource="http://identifiers.org/chebi/CHEBI:13395"/>
                  <rdf:li rdf:resource="http://identifiers.org/chebi/CHEBI:13396"/>
                  <rdf:li rdf:resource="http://identifiers.org/chebi/CHEBI:16908"/>
                  <rdf:li rdf:resource="http://identifiers.org/chebi/CHEBI:21902"/>
                  <rdf:li rdf:resource="http://identifiers.org/chebi/CHEBI:44216"/>
                  <rdf:li rdf:resource="http://identifiers.org/chebi/CHEBI:57945"/>
                  <rdf:li rdf:resource="http://identifiers.org/chebi/CHEBI:7423"/>
                  <rdf:li rdf:resource="http://identifiers.org/hmdb/HMDB01487"/>
                  <rdf:li rdf:resource="http://identifiers.org/kegg.compound/C00004"/>
                  <rdf:li rdf:resource="http://identifiers.org/metanetx.chemical/MNXM10"/>
                  <rdf:li rdf:resource="http://identifiers.org/metanetx.reaction/MNXR848"/>
                  <rdf:li rdf:resource="http://identifiers.org/ncbigi/312945326"/>
                  <rdf:li rdf:resource="http://identifiers.org/seed.compound/cpd00004"/>
                  <rdf:li rdf:resource="http://identifiers.org/unipathway.compound/UPC00004"/>
                </rdf:Bag>
              </bqbiol:is>
            </rdf:Description>
          </rdf:RDF>
        </sbml:annotation>
      </species>
      <species boundaryCondition="false" constant="false" hasOnlySubstanceUnits="false" id="M_cpd00003_c0" name="NAD_c0" metaid="M_cpd00003_c0" sboTerm="SBO:0000247" compartment="c0" fbc:charge="-1" fbc:chemicalFormula="C21H26N7O14P2">
        <sbml:annotation xmlns:sbml="http://www.sbml.org/sbml/level3/version1/core">
          <rdf:RDF xmlns:rdf="http://www.w3.org/1999/02/22-rdf-syntax-ns#">
            <rdf:Description rdf:about="#M_cpd00003_c0">
              <bqbiol:is xmlns:bqbiol="http://biomodels.net/biology-qualifiers/">
                <rdf:Bag>
                  <rdf:li rdf:resource="http://identifiers.org/bigg.metabolite/nad"/>
                  <rdf:li rdf:resource="http://identifiers.org/biocyc/META:CPD-16008"/>
                  <rdf:li rdf:resource="http://identifiers.org/biocyc/META:NAD"/>
                  <rdf:li rdf:resource="http://identifiers.org/chebi/CHEBI:13389"/>
                  <rdf:li rdf:resource="http://identifiers.org/chebi/CHEBI:13393"/>
                  <rdf:li rdf:resource="http://identifiers.org/chebi/CHEBI:13394"/>
                  <rdf:li rdf:resource="http://identifiers.org/chebi/CHEBI:15846"/>
                  <rdf:li rdf:resource="http://identifiers.org/chebi/CHEBI:21901"/>
                  <rdf:li rdf:resource="http://identifiers.org/chebi/CHEBI:29867"/>
                  <rdf:li rdf:resource="http://identifiers.org/chebi/CHEBI:44214"/>
                  <rdf:li rdf:resource="http://identifiers.org/chebi/CHEBI:44215"/>
                  <rdf:li rdf:resource="http://identifiers.org/chebi/CHEBI:44281"/>
                  <rdf:li rdf:resource="http://identifiers.org/chebi/CHEBI:57540"/>
                  <rdf:li rdf:resource="http://identifiers.org/chebi/CHEBI:7422"/>
                  <rdf:li rdf:resource="http://identifiers.org/chebi/CHEBI:77017"/>
                  <rdf:li rdf:resource="http://identifiers.org/chebi/CHEBI:77173"/>
                  <rdf:li rdf:resource="http://identifiers.org/ec-code/6.1.1.22"/>
                  <rdf:li rdf:resource="http://identifiers.org/hmdb/HMDB00902"/>
                  <rdf:li rdf:resource="http://identifiers.org/kegg.compound/C00003"/>
                  <rdf:li rdf:resource="http://identifiers.org/kegg.compound/D00002"/>
                  <rdf:li rdf:resource="http://identifiers.org/kegg.reaction/R03648"/>
                  <rdf:li rdf:resource="http://identifiers.org/metanetx.chemical/MNXM8"/>
                  <rdf:li rdf:resource="http://identifiers.org/metanetx.reaction/MNXR81758"/>
                  <rdf:li rdf:resource="http://identifiers.org/ncbigi/312945325"/>
                  <rdf:li rdf:resource="http://identifiers.org/seed.compound/cpd00003"/>
                  <rdf:li rdf:resource="http://identifiers.org/unipathway.compound/UPC00003"/>
                </rdf:Bag>
              </bqbiol:is>
            </rdf:Description>
          </rdf:RDF>
        </sbml:annotation>
      </species>
      <species boundaryCondition="false" constant="false" hasOnlySubstanceUnits="false" id="M_cpd00120_c0" name="Butyryl_CoA_c0" metaid="M_cpd00120_c0" sboTerm="SBO:0000247" compartment="c0" fbc:charge="-3" fbc:chemicalFormula="C25H39N7O17P3S">
        <sbml:annotation xmlns:sbml="http://www.sbml.org/sbml/level3/version1/core">
          <rdf:RDF xmlns:rdf="http://www.w3.org/1999/02/22-rdf-syntax-ns#">
            <rdf:Description rdf:about="#M_cpd00120_c0">
              <bqbiol:is xmlns:bqbiol="http://biomodels.net/biology-qualifiers/">
                <rdf:Bag>
                  <rdf:li rdf:resource="http://identifiers.org/bigg.metabolite/btcoa"/>
                  <rdf:li rdf:resource="http://identifiers.org/biocyc/META:BUTYRYL-COA"/>
                  <rdf:li rdf:resource="http://identifiers.org/chebi/CHEBI:13926"/>
                  <rdf:li rdf:resource="http://identifiers.org/chebi/CHEBI:15517"/>
                  <rdf:li rdf:resource="http://identifiers.org/chebi/CHEBI:22953"/>
                  <rdf:li rdf:resource="http://identifiers.org/chebi/CHEBI:22973"/>
                  <rdf:li rdf:resource="http://identifiers.org/chebi/CHEBI:3235"/>
                  <rdf:li rdf:resource="http://identifiers.org/chebi/CHEBI:57371"/>
                  <rdf:li rdf:resource="http://identifiers.org/hmdb/HMDB01088"/>
                  <rdf:li rdf:resource="http://identifiers.org/kegg.compound/C00136"/>
                  <rdf:li rdf:resource="http://identifiers.org/lipidmaps/LMFA07050292"/>
                  <rdf:li rdf:resource="http://identifiers.org/metanetx.chemical/MNXM233"/>
                  <rdf:li rdf:resource="http://identifiers.org/metanetx.reaction/MNXR5176"/>
                  <rdf:li rdf:resource="http://identifiers.org/ncbigi/312944921"/>
                  <rdf:li rdf:resource="http://identifiers.org/seed.compound/cpd00120"/>
                  <rdf:li rdf:resource="http://identifiers.org/umbbd.compound/c0023"/>
                </rdf:Bag>
              </bqbiol:is>
            </rdf:Description>
          </rdf:RDF>
        </sbml:annotation>
      </species>
      <species boundaryCondition="false" constant="false" hasOnlySubstanceUnits="false" id="M_cpd00060_c0" name="L_Methionine_c0" metaid="M_cpd00060_c0" sboTerm="SBO:0000247" compartment="c0" fbc:charge="0" fbc:chemicalFormula="C5H11NO2S">
        <sbml:annotation xmlns:sbml="http://www.sbml.org/sbml/level3/version1/core">
          <rdf:RDF xmlns:rdf="http://www.w3.org/1999/02/22-rdf-syntax-ns#">
            <rdf:Description rdf:about="#M_cpd00060_c0">
              <bqbiol:is xmlns:bqbiol="http://biomodels.net/biology-qualifiers/">
                <rdf:Bag>
                  <rdf:li rdf:resource="http://identifiers.org/bigg.metabolite/met__L"/>
                  <rdf:li rdf:resource="http://identifiers.org/biocyc/META:MET"/>
                  <rdf:li rdf:resource="http://identifiers.org/biocyc/META:RIBOFLAVINSYNREDUC-RXN"/>
                  <rdf:li rdf:resource="http://identifiers.org/chebi/CHEBI:13141"/>
                  <rdf:li rdf:resource="http://identifiers.org/chebi/CHEBI:16643"/>
                  <rdf:li rdf:resource="http://identifiers.org/chebi/CHEBI:21360"/>
                  <rdf:li rdf:resource="http://identifiers.org/chebi/CHEBI:32631"/>
                  <rdf:li rdf:resource="http://identifiers.org/chebi/CHEBI:32632"/>
                  <rdf:li rdf:resource="http://identifiers.org/chebi/CHEBI:43990"/>
                  <rdf:li rdf:resource="http://identifiers.org/chebi/CHEBI:57844"/>
                  <rdf:li rdf:resource="http://identifiers.org/chebi/CHEBI:6271"/>
                  <rdf:li rdf:resource="http://identifiers.org/ec-code/1.1.1.193"/>
                  <rdf:li rdf:resource="http://identifiers.org/hmdb/HMDB00696"/>
                  <rdf:li rdf:resource="http://identifiers.org/kegg.compound/C00073"/>
                  <rdf:li rdf:resource="http://identifiers.org/kegg.compound/D00019"/>
                  <rdf:li rdf:resource="http://identifiers.org/kegg.compound/D04984"/>
                  <rdf:li rdf:resource="http://identifiers.org/kegg.reaction/R03458"/>
                  <rdf:li rdf:resource="http://identifiers.org/metanetx.chemical/MNXM61"/>
                  <rdf:li rdf:resource="http://identifiers.org/metanetx.reaction/MNXR745"/>
                  <rdf:li rdf:resource="http://identifiers.org/ncbigi/312945291"/>
                  <rdf:li rdf:resource="http://identifiers.org/rhea/17845"/>
                  <rdf:li rdf:resource="http://identifiers.org/rhea/17846"/>
                  <rdf:li rdf:resource="http://identifiers.org/rhea/17847"/>
                  <rdf:li rdf:resource="http://identifiers.org/rhea/17848"/>
                  <rdf:li rdf:resource="http://identifiers.org/seed.compound/cpd00060"/>
                  <rdf:li rdf:resource="http://identifiers.org/unipathway.compound/UPC00073"/>
                  <rdf:li rdf:resource="http://identifiers.org/unipathway.reaction/UCR03458"/>
                  <rdf:li rdf:resource="http://identifiers.org/unipathway.reaction/UER00402"/>
                </rdf:Bag>
              </bqbiol:is>
            </rdf:Description>
          </rdf:RDF>
        </sbml:annotation>
      </species>
      <species boundaryCondition="false" constant="false" hasOnlySubstanceUnits="false" id="M_cpd00035_c0" name="L_Alanine_c0" metaid="M_cpd00035_c0" sboTerm="SBO:0000247" compartment="c0" fbc:charge="0" fbc:chemicalFormula="C3H7NO2">
        <sbml:annotation xmlns:sbml="http://www.sbml.org/sbml/level3/version1/core">
          <rdf:RDF xmlns:rdf="http://www.w3.org/1999/02/22-rdf-syntax-ns#">
            <rdf:Description rdf:about="#M_cpd00035_c0">
              <bqbiol:is xmlns:bqbiol="http://biomodels.net/biology-qualifiers/">
                <rdf:Bag>
                  <rdf:li rdf:resource="http://identifiers.org/bigg.metabolite/ala__L"/>
                  <rdf:li rdf:resource="http://identifiers.org/biocyc/META:L-ALPHA-ALANINE"/>
                  <rdf:li rdf:resource="http://identifiers.org/chebi/CHEBI:13069"/>
                  <rdf:li rdf:resource="http://identifiers.org/chebi/CHEBI:16977"/>
                  <rdf:li rdf:resource="http://identifiers.org/chebi/CHEBI:21216"/>
                  <rdf:li rdf:resource="http://identifiers.org/chebi/CHEBI:32431"/>
                  <rdf:li rdf:resource="http://identifiers.org/chebi/CHEBI:32432"/>
                  <rdf:li rdf:resource="http://identifiers.org/chebi/CHEBI:40734"/>
                  <rdf:li rdf:resource="http://identifiers.org/chebi/CHEBI:40735"/>
                  <rdf:li rdf:resource="http://identifiers.org/chebi/CHEBI:46308"/>
                  <rdf:li rdf:resource="http://identifiers.org/chebi/CHEBI:57972"/>
                  <rdf:li rdf:resource="http://identifiers.org/chebi/CHEBI:6171"/>
                  <rdf:li rdf:resource="http://identifiers.org/chebi/CHEBI:76050"/>
                  <rdf:li rdf:resource="http://identifiers.org/hmdb/HMDB00161"/>
                  <rdf:li rdf:resource="http://identifiers.org/kegg.compound/C00041"/>
                  <rdf:li rdf:resource="http://identifiers.org/kegg.compound/D00012"/>
                  <rdf:li rdf:resource="http://identifiers.org/metanetx.chemical/MNXM32"/>
                  <rdf:li rdf:resource="http://identifiers.org/metanetx.reaction/MNXR3944"/>
                  <rdf:li rdf:resource="http://identifiers.org/ncbigi/312944860"/>
                  <rdf:li rdf:resource="http://identifiers.org/seed.compound/cpd00035"/>
                  <rdf:li rdf:resource="http://identifiers.org/unipathway.compound/UPC00041"/>
                </rdf:Bag>
              </bqbiol:is>
            </rdf:Description>
          </rdf:RDF>
        </sbml:annotation>
      </species>
      <species boundaryCondition="false" constant="false" hasOnlySubstanceUnits="false" id="M_cpd11590_c0" name="met_L_ala_L_c0" metaid="M_cpd11590_c0" compartment="c0" fbc:charge="-1" fbc:chemicalFormula="C8H15N2O3S">
        <sbml:annotation xmlns:sbml="http://www.sbml.org/sbml/level3/version1/core">
          <rdf:RDF xmlns:rdf="http://www.w3.org/1999/02/22-rdf-syntax-ns#">
            <rdf:Description rdf:about="#M_cpd11590_c0">
              <bqbiol:is xmlns:bqbiol="http://biomodels.net/biology-qualifiers/">
                <rdf:Bag>
                  <rdf:li rdf:resource="http://identifiers.org/metanetx.chemical/MNXM8868"/>
                </rdf:Bag>
              </bqbiol:is>
            </rdf:Description>
          </rdf:RDF>
        </sbml:annotation>
      </species>
      <species boundaryCondition="false" constant="false" hasOnlySubstanceUnits="false" id="M_cpd00161_c0" name="L_Threonine_c0" metaid="M_cpd00161_c0" sboTerm="SBO:0000247" compartment="c0" fbc:charge="0" fbc:chemicalFormula="C4H9NO3">
        <sbml:annotation xmlns:sbml="http://www.sbml.org/sbml/level3/version1/core">
          <rdf:RDF xmlns:rdf="http://www.w3.org/1999/02/22-rdf-syntax-ns#">
            <rdf:Description rdf:about="#M_cpd00161_c0">
              <bqbiol:is xmlns:bqbiol="http://biomodels.net/biology-qualifiers/">
                <rdf:Bag>
                  <rdf:li rdf:resource="http://identifiers.org/bigg.metabolite/thr__L"/>
                  <rdf:li rdf:resource="http://identifiers.org/biocyc/META:THR"/>
                  <rdf:li rdf:resource="http://identifiers.org/chebi/CHEBI:13175"/>
                  <rdf:li rdf:resource="http://identifiers.org/chebi/CHEBI:16857"/>
                  <rdf:li rdf:resource="http://identifiers.org/chebi/CHEBI:21403"/>
                  <rdf:li rdf:resource="http://identifiers.org/chebi/CHEBI:32820"/>
                  <rdf:li rdf:resource="http://identifiers.org/chebi/CHEBI:32822"/>
                  <rdf:li rdf:resource="http://identifiers.org/chebi/CHEBI:42083"/>
                  <rdf:li rdf:resource="http://identifiers.org/chebi/CHEBI:45843"/>
                  <rdf:li rdf:resource="http://identifiers.org/chebi/CHEBI:45983"/>
                  <rdf:li rdf:resource="http://identifiers.org/chebi/CHEBI:57926"/>
                  <rdf:li rdf:resource="http://identifiers.org/chebi/CHEBI:6308"/>
                  <rdf:li rdf:resource="http://identifiers.org/hmdb/HMDB00167"/>
                  <rdf:li rdf:resource="http://identifiers.org/kegg.compound/C00188"/>
                  <rdf:li rdf:resource="http://identifiers.org/kegg.compound/D00041"/>
                  <rdf:li rdf:resource="http://identifiers.org/metanetx.chemical/MNXM142"/>
                  <rdf:li rdf:resource="http://identifiers.org/metanetx.reaction/MNXR1434"/>
                  <rdf:li rdf:resource="http://identifiers.org/ncbigi/312945547"/>
                  <rdf:li rdf:resource="http://identifiers.org/seed.compound/cpd00161"/>
                  <rdf:li rdf:resource="http://identifiers.org/umbbd.compound/c0413"/>
                  <rdf:li rdf:resource="http://identifiers.org/unipathway.compound/UPC00188"/>
                </rdf:Bag>
              </bqbiol:is>
            </rdf:Description>
          </rdf:RDF>
        </sbml:annotation>
      </species>
      <species boundaryCondition="false" constant="false" hasOnlySubstanceUnits="false" id="M_cpd00161_e0" name="L_Threonine_e0" metaid="M_cpd00161_e0" sboTerm="SBO:0000247" compartment="e0" fbc:charge="0" fbc:chemicalFormula="C4H9NO3">
        <sbml:annotation xmlns:sbml="http://www.sbml.org/sbml/level3/version1/core">
          <rdf:RDF xmlns:rdf="http://www.w3.org/1999/02/22-rdf-syntax-ns#">
            <rdf:Description rdf:about="#M_cpd00161_e0">
              <bqbiol:is xmlns:bqbiol="http://biomodels.net/biology-qualifiers/">
                <rdf:Bag>
                  <rdf:li rdf:resource="http://identifiers.org/bigg.metabolite/thr__L"/>
                  <rdf:li rdf:resource="http://identifiers.org/biocyc/META:THR"/>
                  <rdf:li rdf:resource="http://identifiers.org/chebi/CHEBI:13175"/>
                  <rdf:li rdf:resource="http://identifiers.org/chebi/CHEBI:16857"/>
                  <rdf:li rdf:resource="http://identifiers.org/chebi/CHEBI:21403"/>
                  <rdf:li rdf:resource="http://identifiers.org/chebi/CHEBI:32820"/>
                  <rdf:li rdf:resource="http://identifiers.org/chebi/CHEBI:32822"/>
                  <rdf:li rdf:resource="http://identifiers.org/chebi/CHEBI:42083"/>
                  <rdf:li rdf:resource="http://identifiers.org/chebi/CHEBI:45843"/>
                  <rdf:li rdf:resource="http://identifiers.org/chebi/CHEBI:45983"/>
                  <rdf:li rdf:resource="http://identifiers.org/chebi/CHEBI:57926"/>
                  <rdf:li rdf:resource="http://identifiers.org/chebi/CHEBI:6308"/>
                  <rdf:li rdf:resource="http://identifiers.org/hmdb/HMDB00167"/>
                  <rdf:li rdf:resource="http://identifiers.org/kegg.compound/C00188"/>
                  <rdf:li rdf:resource="http://identifiers.org/kegg.compound/D00041"/>
                  <rdf:li rdf:resource="http://identifiers.org/metanetx.chemical/MNXM142"/>
                  <rdf:li rdf:resource="http://identifiers.org/metanetx.reaction/MNXR1434"/>
                  <rdf:li rdf:resource="http://identifiers.org/ncbigi/312945547"/>
                  <rdf:li rdf:resource="http://identifiers.org/seed.compound/cpd00161"/>
                  <rdf:li rdf:resource="http://identifiers.org/umbbd.compound/c0413"/>
                  <rdf:li rdf:resource="http://identifiers.org/unipathway.compound/UPC00188"/>
                </rdf:Bag>
              </bqbiol:is>
            </rdf:Description>
          </rdf:RDF>
        </sbml:annotation>
      </species>
      <species boundaryCondition="false" constant="false" hasOnlySubstanceUnits="false" id="M_cpd11582_c0" name="ala_L_Thr_L_c0" metaid="M_cpd11582_c0" compartment="c0" fbc:charge="0" fbc:chemicalFormula="C7H14N2O4">
        <sbml:annotation xmlns:sbml="http://www.sbml.org/sbml/level3/version1/core">
          <rdf:RDF xmlns:rdf="http://www.w3.org/1999/02/22-rdf-syntax-ns#">
            <rdf:Description rdf:about="#M_cpd11582_c0">
              <bqbiol:is xmlns:bqbiol="http://biomodels.net/biology-qualifiers/">
                <rdf:Bag>
                  <rdf:li rdf:resource="http://identifiers.org/metanetx.chemical/MNXM8264"/>
                </rdf:Bag>
              </bqbiol:is>
            </rdf:Description>
          </rdf:RDF>
        </sbml:annotation>
      </species>
      <species boundaryCondition="false" constant="false" hasOnlySubstanceUnits="false" id="M_cpd00009_c0" name="Phosphate_c0" metaid="M_cpd00009_c0" sboTerm="SBO:0000247" compartment="c0" fbc:charge="-2" fbc:chemicalFormula="HO4P">
        <sbml:annotation xmlns:sbml="http://www.sbml.org/sbml/level3/version1/core">
          <rdf:RDF xmlns:rdf="http://www.w3.org/1999/02/22-rdf-syntax-ns#">
            <rdf:Description rdf:about="#M_cpd00009_c0">
              <bqbiol:is xmlns:bqbiol="http://biomodels.net/biology-qualifiers/">
                <rdf:Bag>
                  <rdf:li rdf:resource="http://identifiers.org/bigg.metabolite/pi"/>
                  <rdf:li rdf:resource="http://identifiers.org/biocyc/META:CHORISMATEMUT-RXN"/>
                  <rdf:li rdf:resource="http://identifiers.org/biocyc/META:CPD-16459"/>
                  <rdf:li rdf:resource="http://identifiers.org/biocyc/META:PHOSPHATE-GROUP"/>
                  <rdf:li rdf:resource="http://identifiers.org/biocyc/META:Pi"/>
                  <rdf:li rdf:resource="http://identifiers.org/chebi/CHEBI:14791"/>
                  <rdf:li rdf:resource="http://identifiers.org/chebi/CHEBI:18367"/>
                  <rdf:li rdf:resource="http://identifiers.org/chebi/CHEBI:26020"/>
                  <rdf:li rdf:resource="http://identifiers.org/chebi/CHEBI:26078"/>
                  <rdf:li rdf:resource="http://identifiers.org/chebi/CHEBI:29137"/>
                  <rdf:li rdf:resource="http://identifiers.org/chebi/CHEBI:29139"/>
                  <rdf:li rdf:resource="http://identifiers.org/chebi/CHEBI:32958"/>
                  <rdf:li rdf:resource="http://identifiers.org/chebi/CHEBI:39739"/>
                  <rdf:li rdf:resource="http://identifiers.org/chebi/CHEBI:39745"/>
                  <rdf:li rdf:resource="http://identifiers.org/chebi/CHEBI:43470"/>
                  <rdf:li rdf:resource="http://identifiers.org/chebi/CHEBI:43474"/>
                  <rdf:li rdf:resource="http://identifiers.org/chebi/CHEBI:45024"/>
                  <rdf:li rdf:resource="http://identifiers.org/chebi/CHEBI:68546"/>
                  <rdf:li rdf:resource="http://identifiers.org/chebi/CHEBI:68835"/>
                  <rdf:li rdf:resource="http://identifiers.org/chebi/CHEBI:74873"/>
                  <rdf:li rdf:resource="http://identifiers.org/chebi/CHEBI:7793"/>
                  <rdf:li rdf:resource="http://identifiers.org/ec-code/5.4.99.5"/>
                  <rdf:li rdf:resource="http://identifiers.org/hmdb/HMDB00973"/>
                  <rdf:li rdf:resource="http://identifiers.org/hmdb/HMDB01429"/>
                  <rdf:li rdf:resource="http://identifiers.org/hmdb/HMDB02105"/>
                  <rdf:li rdf:resource="http://identifiers.org/hmdb/HMDB02142"/>
                  <rdf:li rdf:resource="http://identifiers.org/hmdb/HMDB05947"/>
                  <rdf:li rdf:resource="http://identifiers.org/kegg.compound/C00009"/>
                  <rdf:li rdf:resource="http://identifiers.org/kegg.compound/D05467"/>
                  <rdf:li rdf:resource="http://identifiers.org/kegg.reaction/R01715"/>
                  <rdf:li rdf:resource="http://identifiers.org/metanetx.chemical/MNXM9"/>
                  <rdf:li rdf:resource="http://identifiers.org/metanetx.reaction/MNXR1159"/>
                  <rdf:li rdf:resource="http://identifiers.org/ncbigi/312945413"/>
                  <rdf:li rdf:resource="http://identifiers.org/rhea/13897"/>
                  <rdf:li rdf:resource="http://identifiers.org/rhea/13898"/>
                  <rdf:li rdf:resource="http://identifiers.org/rhea/13899"/>
                  <rdf:li rdf:resource="http://identifiers.org/rhea/13900"/>
                  <rdf:li rdf:resource="http://identifiers.org/seed.compound/cpd00009"/>
                  <rdf:li rdf:resource="http://identifiers.org/umbbd.compound/c0693"/>
                  <rdf:li rdf:resource="http://identifiers.org/unipathway.compound/UPC00009"/>
                  <rdf:li rdf:resource="http://identifiers.org/unipathway.reaction/UCR01715"/>
                  <rdf:li rdf:resource="http://identifiers.org/unipathway.reaction/UER00203"/>
                </rdf:Bag>
              </bqbiol:is>
            </rdf:Description>
          </rdf:RDF>
        </sbml:annotation>
      </species>
      <species boundaryCondition="false" constant="false" hasOnlySubstanceUnits="false" metaid="M_cpd11590_e0" id="M_cpd11590_e0" name="met_L_ala_L_e0" compartment="e0" fbc:charge="-1" fbc:chemicalFormula="C8H15N2O3S">
        <sbml:annotation xmlns:sbml="http://www.sbml.org/sbml/level3/version1/core">
          <rdf:RDF xmlns:rdf="http://www.w3.org/1999/02/22-rdf-syntax-ns#">
            <rdf:Description rdf:about="#M_cpd11590_e0">
              <bqbiol:is xmlns:bqbiol="http://biomodels.net/biology-qualifiers/">
                <rdf:Bag>
                  <rdf:li rdf:resource="http://identifiers.org/metanetx.chemical/MNXM8868"/>
                </rdf:Bag>
              </bqbiol:is>
            </rdf:Description>
          </rdf:RDF>
        </sbml:annotation>
      </species>
      <species boundaryCondition="false" constant="false" hasOnlySubstanceUnits="false" id="M_cpd03525_c0" name="N_Succinyl_L_glutamate_c0" metaid="M_cpd03525_c0" sboTerm="SBO:0000247" compartment="c0" fbc:charge="-3" fbc:chemicalFormula="C9H10NO7">
        <sbml:annotation xmlns:sbml="http://www.sbml.org/sbml/level3/version1/core">
          <rdf:RDF xmlns:rdf="http://www.w3.org/1999/02/22-rdf-syntax-ns#">
            <rdf:Description rdf:about="#M_cpd03525_c0">
              <bqbiol:is xmlns:bqbiol="http://biomodels.net/biology-qualifiers/">
                <rdf:Bag>
                  <rdf:li rdf:resource="http://identifiers.org/bigg.metabolite/sucglu"/>
                  <rdf:li rdf:resource="http://identifiers.org/biocyc/META:N2-SUCCINYLGLUTAMATE"/>
                  <rdf:li rdf:resource="http://identifiers.org/chebi/CHEBI:21821"/>
                  <rdf:li rdf:resource="http://identifiers.org/chebi/CHEBI:48957"/>
                  <rdf:li rdf:resource="http://identifiers.org/chebi/CHEBI:58763"/>
                  <rdf:li rdf:resource="http://identifiers.org/chebi/CHEBI:7373"/>
                  <rdf:li rdf:resource="http://identifiers.org/kegg.compound/C05931"/>
                  <rdf:li rdf:resource="http://identifiers.org/metanetx.chemical/MNXM1757"/>
                  <rdf:li rdf:resource="http://identifiers.org/metanetx.reaction/MNXR81870"/>
                  <rdf:li rdf:resource="http://identifiers.org/ncbigi/312945510"/>
                  <rdf:li rdf:resource="http://identifiers.org/seed.compound/cpd03525"/>
                  <rdf:li rdf:resource="http://identifiers.org/unipathway.compound/UPC05931"/>
                </rdf:Bag>
              </bqbiol:is>
            </rdf:Description>
          </rdf:RDF>
        </sbml:annotation>
      </species>
      <species boundaryCondition="false" constant="false" hasOnlySubstanceUnits="false" id="M_cpd03526_c0" name="N_Succinyl_L_glutamate_5_semialdehyde_c0" metaid="M_cpd03526_c0" sboTerm="SBO:0000247" compartment="c0" fbc:charge="-2" fbc:chemicalFormula="C9H11NO6">
        <sbml:annotation xmlns:sbml="http://www.sbml.org/sbml/level3/version1/core">
          <rdf:RDF xmlns:rdf="http://www.w3.org/1999/02/22-rdf-syntax-ns#">
            <rdf:Description rdf:about="#M_cpd03526_c0">
              <bqbiol:is xmlns:bqbiol="http://biomodels.net/biology-qualifiers/">
                <rdf:Bag>
                  <rdf:li rdf:resource="http://identifiers.org/bigg.metabolite/sucgsa"/>
                  <rdf:li rdf:resource="http://identifiers.org/biocyc/META:CPD-822"/>
                  <rdf:li rdf:resource="http://identifiers.org/biocyc/META:CYSTEINE--TRNA-LIGASE-RXN"/>
                  <rdf:li rdf:resource="http://identifiers.org/chebi/CHEBI:21820"/>
                  <rdf:li rdf:resource="http://identifiers.org/chebi/CHEBI:27657"/>
                  <rdf:li rdf:resource="http://identifiers.org/chebi/CHEBI:58520"/>
                  <rdf:li rdf:resource="http://identifiers.org/chebi/CHEBI:7374"/>
                  <rdf:li rdf:resource="http://identifiers.org/ec-code/6.1.1.16"/>
                  <rdf:li rdf:resource="http://identifiers.org/hmdb/HMDB01180"/>
                  <rdf:li rdf:resource="http://identifiers.org/kegg.compound/C05932"/>
                  <rdf:li rdf:resource="http://identifiers.org/kegg.reaction/R03650"/>
                  <rdf:li rdf:resource="http://identifiers.org/metanetx.chemical/MNXM1763"/>
                  <rdf:li rdf:resource="http://identifiers.org/metanetx.reaction/MNXR55176"/>
                  <rdf:li rdf:resource="http://identifiers.org/ncbigi/312945511"/>
                  <rdf:li rdf:resource="http://identifiers.org/seed.compound/cpd03526"/>
                  <rdf:li rdf:resource="http://identifiers.org/unipathway.compound/UPC05932"/>
                </rdf:Bag>
              </bqbiol:is>
            </rdf:Description>
          </rdf:RDF>
        </sbml:annotation>
      </species>
      <species boundaryCondition="false" constant="false" hasOnlySubstanceUnits="false" id="M_cpd03526_e0" name="N_Succinyl_L_glutamate_5_semialdehyde_e0" metaid="M_cpd03526_e0" sboTerm="SBO:0000247" compartment="e0" fbc:charge="-2" fbc:chemicalFormula="C9H11NO6">
        <sbml:annotation xmlns:sbml="http://www.sbml.org/sbml/level3/version1/core">
          <rdf:RDF xmlns:rdf="http://www.w3.org/1999/02/22-rdf-syntax-ns#">
            <rdf:Description rdf:about="#M_cpd03526_e0">
              <bqbiol:is xmlns:bqbiol="http://biomodels.net/biology-qualifiers/">
                <rdf:Bag>
                  <rdf:li rdf:resource="http://identifiers.org/bigg.metabolite/sucgsa"/>
                  <rdf:li rdf:resource="http://identifiers.org/biocyc/META:CPD-822"/>
                  <rdf:li rdf:resource="http://identifiers.org/biocyc/META:CYSTEINE--TRNA-LIGASE-RXN"/>
                  <rdf:li rdf:resource="http://identifiers.org/chebi/CHEBI:21820"/>
                  <rdf:li rdf:resource="http://identifiers.org/chebi/CHEBI:27657"/>
                  <rdf:li rdf:resource="http://identifiers.org/chebi/CHEBI:58520"/>
                  <rdf:li rdf:resource="http://identifiers.org/chebi/CHEBI:7374"/>
                  <rdf:li rdf:resource="http://identifiers.org/ec-code/6.1.1.16"/>
                  <rdf:li rdf:resource="http://identifiers.org/hmdb/HMDB01180"/>
                  <rdf:li rdf:resource="http://identifiers.org/kegg.compound/C05932"/>
                  <rdf:li rdf:resource="http://identifiers.org/kegg.reaction/R03650"/>
                  <rdf:li rdf:resource="http://identifiers.org/metanetx.chemical/MNXM1763"/>
                  <rdf:li rdf:resource="http://identifiers.org/metanetx.reaction/MNXR55176"/>
                  <rdf:li rdf:resource="http://identifiers.org/ncbigi/312945511"/>
                  <rdf:li rdf:resource="http://identifiers.org/seed.compound/cpd03526"/>
                  <rdf:li rdf:resource="http://identifiers.org/unipathway.compound/UPC05932"/>
                </rdf:Bag>
              </bqbiol:is>
            </rdf:Description>
          </rdf:RDF>
        </sbml:annotation>
      </species>
      <species boundaryCondition="false" constant="false" hasOnlySubstanceUnits="false" id="M_cpd15237_c0" name="hexadecenoate_c0" metaid="M_cpd15237_c0" compartment="c0" fbc:charge="-1" fbc:chemicalFormula="C16H29O2">
        <sbml:annotation xmlns:sbml="http://www.sbml.org/sbml/level3/version1/core">
          <rdf:RDF xmlns:rdf="http://www.w3.org/1999/02/22-rdf-syntax-ns#">
            <rdf:Description rdf:about="#M_cpd15237_c0">
              <bqbiol:is xmlns:bqbiol="http://biomodels.net/biology-qualifiers/">
                <rdf:Bag>
                  <rdf:li rdf:resource="http://identifiers.org/chebi/CHEBI:24548"/>
                  <rdf:li rdf:resource="http://identifiers.org/chebi/CHEBI:78095"/>
                  <rdf:li rdf:resource="http://identifiers.org/metanetx.chemical/MNXM56352"/>
                </rdf:Bag>
              </bqbiol:is>
            </rdf:Description>
          </rdf:RDF>
        </sbml:annotation>
      </species>
      <species boundaryCondition="false" constant="false" hasOnlySubstanceUnits="false" id="M_cpd15237_e0" name="hexadecenoate_e0" metaid="M_cpd15237_e0" compartment="e0" fbc:charge="-1" fbc:chemicalFormula="C16H29O2">
        <sbml:annotation xmlns:sbml="http://www.sbml.org/sbml/level3/version1/core">
          <rdf:RDF xmlns:rdf="http://www.w3.org/1999/02/22-rdf-syntax-ns#">
            <rdf:Description rdf:about="#M_cpd15237_e0">
              <bqbiol:is xmlns:bqbiol="http://biomodels.net/biology-qualifiers/">
                <rdf:Bag>
                  <rdf:li rdf:resource="http://identifiers.org/chebi/CHEBI:24548"/>
                  <rdf:li rdf:resource="http://identifiers.org/chebi/CHEBI:78095"/>
                  <rdf:li rdf:resource="http://identifiers.org/metanetx.chemical/MNXM56352"/>
                </rdf:Bag>
              </bqbiol:is>
            </rdf:Description>
          </rdf:RDF>
        </sbml:annotation>
      </species>
      <species boundaryCondition="false" constant="false" hasOnlySubstanceUnits="false" id="M_cpd00080_c0" name="Glycerol_3_phosphate_c0" metaid="M_cpd00080_c0" sboTerm="SBO:0000247" compartment="c0" fbc:charge="-1" fbc:chemicalFormula="C3H8O6P">
        <sbml:annotation xmlns:sbml="http://www.sbml.org/sbml/level3/version1/core">
          <rdf:RDF xmlns:rdf="http://www.w3.org/1999/02/22-rdf-syntax-ns#">
            <rdf:Description rdf:about="#M_cpd00080_c0">
              <bqbiol:is xmlns:bqbiol="http://biomodels.net/biology-qualifiers/">
                <rdf:Bag>
                  <rdf:li rdf:resource="http://identifiers.org/bigg.metabolite/glyc3p"/>
                  <rdf:li rdf:resource="http://identifiers.org/biocyc/META:GLYCEROL-3P"/>
                  <rdf:li rdf:resource="http://identifiers.org/biocyc/META:TRANS-RXN-198"/>
                  <rdf:li rdf:resource="http://identifiers.org/biocyc/META:TRANS-RXN0-447"/>
                  <rdf:li rdf:resource="http://identifiers.org/chebi/CHEBI:10648"/>
                  <rdf:li rdf:resource="http://identifiers.org/chebi/CHEBI:12843"/>
                  <rdf:li rdf:resource="http://identifiers.org/chebi/CHEBI:12848"/>
                  <rdf:li rdf:resource="http://identifiers.org/chebi/CHEBI:15978"/>
                  <rdf:li rdf:resource="http://identifiers.org/chebi/CHEBI:26705"/>
                  <rdf:li rdf:resource="http://identifiers.org/chebi/CHEBI:42793"/>
                  <rdf:li rdf:resource="http://identifiers.org/chebi/CHEBI:57597"/>
                  <rdf:li rdf:resource="http://identifiers.org/hmdb/HMDB00126"/>
                  <rdf:li rdf:resource="http://identifiers.org/hmdb/HMDB02722"/>
                  <rdf:li rdf:resource="http://identifiers.org/kegg.compound/C00093"/>
                  <rdf:li rdf:resource="http://identifiers.org/metanetx.chemical/MNXM66"/>
                  <rdf:li rdf:resource="http://identifiers.org/metanetx.reaction/MNXR475"/>
                  <rdf:li rdf:resource="http://identifiers.org/ncbigi/312945162"/>
                  <rdf:li rdf:resource="http://identifiers.org/seed.compound/cpd00080"/>
                  <rdf:li rdf:resource="http://identifiers.org/unipathway.compound/UPC00093"/>
                </rdf:Bag>
              </bqbiol:is>
            </rdf:Description>
          </rdf:RDF>
        </sbml:annotation>
      </species>
      <species boundaryCondition="false" constant="false" hasOnlySubstanceUnits="false" id="M_cpd15326_c0" name="1_hexadec_9_enoyl_sn_glycerol_3_phosphate_c0" metaid="M_cpd15326_c0" sboTerm="SBO:0000247" compartment="c0" fbc:charge="-1" fbc:chemicalFormula="C19H36O7P">
        <sbml:annotation xmlns:sbml="http://www.sbml.org/sbml/level3/version1/core">
          <rdf:RDF xmlns:rdf="http://www.w3.org/1999/02/22-rdf-syntax-ns#">
            <rdf:Description rdf:about="#M_cpd15326_c0">
              <bqbiol:is xmlns:bqbiol="http://biomodels.net/biology-qualifiers/">
                <rdf:Bag>
                  <rdf:li rdf:resource="http://identifiers.org/bigg.metabolite/1hdec9eg3p"/>
                  <rdf:li rdf:resource="http://identifiers.org/metanetx.chemical/MNXM91047"/>
                  <rdf:li rdf:resource="http://identifiers.org/metanetx.reaction/MNXR31"/>
                  <rdf:li rdf:resource="http://identifiers.org/ncbigi/312944621"/>
                  <rdf:li rdf:resource="http://identifiers.org/seed.compound/cpd15326"/>
                </rdf:Bag>
              </bqbiol:is>
            </rdf:Description>
          </rdf:RDF>
        </sbml:annotation>
      </species>
      <species boundaryCondition="false" constant="false" hasOnlySubstanceUnits="false" id="M_cpd11493_c0" name="ACP_c0" metaid="M_cpd11493_c0" sboTerm="SBO:0000247" compartment="c0" fbc:charge="-1" fbc:chemicalFormula="C11H21N2O7PRS">
        <sbml:annotation xmlns:sbml="http://www.sbml.org/sbml/level3/version1/core">
          <rdf:RDF xmlns:rdf="http://www.w3.org/1999/02/22-rdf-syntax-ns#">
            <rdf:Description rdf:about="#M_cpd11493_c0">
              <bqbiol:is xmlns:bqbiol="http://biomodels.net/biology-qualifiers/">
                <rdf:Bag>
                  <rdf:li rdf:resource="http://identifiers.org/bigg.metabolite/ACP"/>
                  <rdf:li rdf:resource="http://identifiers.org/biocyc/META:ACP"/>
                  <rdf:li rdf:resource="http://identifiers.org/biocyc/META:Alkyl-Thiols"/>
                  <rdf:li rdf:resource="http://identifiers.org/biocyc/META:TRANS-RXN0-562"/>
                  <rdf:li rdf:resource="http://identifiers.org/biocyc/META:TRANS-RXN0-579"/>
                  <rdf:li rdf:resource="http://identifiers.org/biocyc/META:Thiols"/>
                  <rdf:li rdf:resource="http://identifiers.org/chebi/CHEBI:13443"/>
                  <rdf:li rdf:resource="http://identifiers.org/chebi/CHEBI:13534"/>
                  <rdf:li rdf:resource="http://identifiers.org/chebi/CHEBI:13696"/>
                  <rdf:li rdf:resource="http://identifiers.org/chebi/CHEBI:13812"/>
                  <rdf:li rdf:resource="http://identifiers.org/chebi/CHEBI:14405"/>
                  <rdf:li rdf:resource="http://identifiers.org/chebi/CHEBI:17366"/>
                  <rdf:li rdf:resource="http://identifiers.org/chebi/CHEBI:18359"/>
                  <rdf:li rdf:resource="http://identifiers.org/chebi/CHEBI:22328"/>
                  <rdf:li rdf:resource="http://identifiers.org/chebi/CHEBI:2458"/>
                  <rdf:li rdf:resource="http://identifiers.org/chebi/CHEBI:2585"/>
                  <rdf:li rdf:resource="http://identifiers.org/chebi/CHEBI:26969"/>
                  <rdf:li rdf:resource="http://identifiers.org/chebi/CHEBI:29256"/>
                  <rdf:li rdf:resource="http://identifiers.org/chebi/CHEBI:47908"/>
                  <rdf:li rdf:resource="http://identifiers.org/chebi/CHEBI:5743"/>
                  <rdf:li rdf:resource="http://identifiers.org/chebi/CHEBI:82711"/>
                  <rdf:li rdf:resource="http://identifiers.org/chebi/CHEBI:8766"/>
                  <rdf:li rdf:resource="http://identifiers.org/chebi/CHEBI:9556"/>
                  <rdf:li rdf:resource="http://identifiers.org/kegg.compound/C00145"/>
                  <rdf:li rdf:resource="http://identifiers.org/kegg.compound/C00229"/>
                  <rdf:li rdf:resource="http://identifiers.org/kegg.compound/C00812"/>
                  <rdf:li rdf:resource="http://identifiers.org/kegg.compound/C01336"/>
                  <rdf:li rdf:resource="http://identifiers.org/kegg.compound/C04298"/>
                  <rdf:li rdf:resource="http://identifiers.org/kegg.compound/C11482"/>
                  <rdf:li rdf:resource="http://identifiers.org/kegg.compound/C16736"/>
                  <rdf:li rdf:resource="http://identifiers.org/metanetx.chemical/MNXM925"/>
                  <rdf:li rdf:resource="http://identifiers.org/metanetx.reaction/MNXR3056"/>
                  <rdf:li rdf:resource="http://identifiers.org/ncbigi/312944803"/>
                  <rdf:li rdf:resource="http://identifiers.org/seed.compound/cpd11493"/>
                  <rdf:li rdf:resource="http://identifiers.org/seed.compound/cpd11622"/>
                  <rdf:li rdf:resource="http://identifiers.org/seed.compound/cpd11753"/>
                  <rdf:li rdf:resource="http://identifiers.org/seed.compound/cpd11849"/>
                  <rdf:li rdf:resource="http://identifiers.org/seed.compound/cpd12512"/>
                  <rdf:li rdf:resource="http://identifiers.org/seed.compound/cpd13373"/>
                  <rdf:li rdf:resource="http://identifiers.org/unipathway.compound/UPC00229"/>
                  <rdf:li rdf:resource="http://identifiers.org/unipathway.compound/UPC11482"/>
                </rdf:Bag>
              </bqbiol:is>
            </rdf:Description>
          </rdf:RDF>
        </sbml:annotation>
      </species>
      <species boundaryCondition="false" constant="false" hasOnlySubstanceUnits="false" id="M_cpd11484_c0" name="HMA_c0" metaid="M_cpd11484_c0" sboTerm="SBO:0000247" compartment="c0" fbc:charge="-1" fbc:chemicalFormula="C25H47N2O9PRS">
        <sbml:annotation xmlns:sbml="http://www.sbml.org/sbml/level3/version1/core">
          <rdf:RDF xmlns:rdf="http://www.w3.org/1999/02/22-rdf-syntax-ns#">
            <rdf:Description rdf:about="#M_cpd11484_c0">
              <bqbiol:is xmlns:bqbiol="http://biomodels.net/biology-qualifiers/">
                <rdf:Bag>
                  <rdf:li rdf:resource="http://identifiers.org/bigg.metabolite/3hmrsACP"/>
                  <rdf:li rdf:resource="http://identifiers.org/biocyc/META:R-3-hydroxymyristoyl-ACPs"/>
                  <rdf:li rdf:resource="http://identifiers.org/chebi/CHEBI:76400"/>
                  <rdf:li rdf:resource="http://identifiers.org/kegg.compound/C04688"/>
                  <rdf:li rdf:resource="http://identifiers.org/metanetx.chemical/MNXM7733"/>
                  <rdf:li rdf:resource="http://identifiers.org/metanetx.reaction/MNXR68818"/>
                  <rdf:li rdf:resource="http://identifiers.org/ncbigi/312944728"/>
                  <rdf:li rdf:resource="http://identifiers.org/seed.compound/cpd11484"/>
                  <rdf:li rdf:resource="http://identifiers.org/unipathway.compound/UPC04688"/>
                </rdf:Bag>
              </bqbiol:is>
            </rdf:Description>
          </rdf:RDF>
        </sbml:annotation>
      </species>
      <species boundaryCondition="false" constant="false" hasOnlySubstanceUnits="false" id="M_cpd00037_c0" name="UDP_N_acetylglucosamine_c0" metaid="M_cpd00037_c0" sboTerm="SBO:0000247" compartment="c0" fbc:charge="-2" fbc:chemicalFormula="C17H25N3O17P2">
        <sbml:annotation xmlns:sbml="http://www.sbml.org/sbml/level3/version1/core">
          <rdf:RDF xmlns:rdf="http://www.w3.org/1999/02/22-rdf-syntax-ns#">
            <rdf:Description rdf:about="#M_cpd00037_c0">
              <bqbiol:is xmlns:bqbiol="http://biomodels.net/biology-qualifiers/">
                <rdf:Bag>
                  <rdf:li rdf:resource="http://identifiers.org/bigg.metabolite/uacgam"/>
                  <rdf:li rdf:resource="http://identifiers.org/biocyc/META:RXN-9929"/>
                  <rdf:li rdf:resource="http://identifiers.org/biocyc/META:UDP-N-ACETYL-D-GLUCOSAMINE"/>
                  <rdf:li rdf:resource="http://identifiers.org/chebi/CHEBI:13456"/>
                  <rdf:li rdf:resource="http://identifiers.org/chebi/CHEBI:13473"/>
                  <rdf:li rdf:resource="http://identifiers.org/chebi/CHEBI:13475"/>
                  <rdf:li rdf:resource="http://identifiers.org/chebi/CHEBI:13476"/>
                  <rdf:li rdf:resource="http://identifiers.org/chebi/CHEBI:16264"/>
                  <rdf:li rdf:resource="http://identifiers.org/chebi/CHEBI:22115"/>
                  <rdf:li rdf:resource="http://identifiers.org/chebi/CHEBI:46243"/>
                  <rdf:li rdf:resource="http://identifiers.org/chebi/CHEBI:46287"/>
                  <rdf:li rdf:resource="http://identifiers.org/chebi/CHEBI:57705"/>
                  <rdf:li rdf:resource="http://identifiers.org/chebi/CHEBI:9823"/>
                  <rdf:li rdf:resource="http://identifiers.org/ec-code/1.3.98.1"/>
                  <rdf:li rdf:resource="http://identifiers.org/hmdb/HMDB00290"/>
                  <rdf:li rdf:resource="http://identifiers.org/kegg.compound/C00043"/>
                  <rdf:li rdf:resource="http://identifiers.org/kegg.compound/G10610"/>
                  <rdf:li rdf:resource="http://identifiers.org/kegg.reaction/R01867"/>
                  <rdf:li rdf:resource="http://identifiers.org/lipidmaps/LMSL01010002"/>
                  <rdf:li rdf:resource="http://identifiers.org/metanetx.chemical/MNXM47"/>
                  <rdf:li rdf:resource="http://identifiers.org/metanetx.reaction/MNXR9364"/>
                  <rdf:li rdf:resource="http://identifiers.org/ncbigi/312945599"/>
                  <rdf:li rdf:resource="http://identifiers.org/rhea/30059"/>
                  <rdf:li rdf:resource="http://identifiers.org/rhea/30060"/>
                  <rdf:li rdf:resource="http://identifiers.org/rhea/30061"/>
                  <rdf:li rdf:resource="http://identifiers.org/rhea/30062"/>
                  <rdf:li rdf:resource="http://identifiers.org/seed.compound/cpd00037"/>
                  <rdf:li rdf:resource="http://identifiers.org/unipathway.compound/UPC00043"/>
                  <rdf:li rdf:resource="http://identifiers.org/unipathway.reaction/UCR01867"/>
                  <rdf:li rdf:resource="http://identifiers.org/unipathway.reaction/UER00118"/>
                </rdf:Bag>
              </bqbiol:is>
            </rdf:Description>
          </rdf:RDF>
        </sbml:annotation>
      </species>
      <species boundaryCondition="false" constant="false" hasOnlySubstanceUnits="false" id="M_cpd00037_e0" name="UDP_N_acetylglucosamine_e0" metaid="M_cpd00037_e0" sboTerm="SBO:0000247" compartment="e0" fbc:charge="-2" fbc:chemicalFormula="C17H25N3O17P2">
        <sbml:annotation xmlns:sbml="http://www.sbml.org/sbml/level3/version1/core">
          <rdf:RDF xmlns:rdf="http://www.w3.org/1999/02/22-rdf-syntax-ns#">
            <rdf:Description rdf:about="#M_cpd00037_e0">
              <bqbiol:is xmlns:bqbiol="http://biomodels.net/biology-qualifiers/">
                <rdf:Bag>
                  <rdf:li rdf:resource="http://identifiers.org/bigg.metabolite/uacgam"/>
                  <rdf:li rdf:resource="http://identifiers.org/biocyc/META:RXN-9929"/>
                  <rdf:li rdf:resource="http://identifiers.org/biocyc/META:UDP-N-ACETYL-D-GLUCOSAMINE"/>
                  <rdf:li rdf:resource="http://identifiers.org/chebi/CHEBI:13456"/>
                  <rdf:li rdf:resource="http://identifiers.org/chebi/CHEBI:13473"/>
                  <rdf:li rdf:resource="http://identifiers.org/chebi/CHEBI:13475"/>
                  <rdf:li rdf:resource="http://identifiers.org/chebi/CHEBI:13476"/>
                  <rdf:li rdf:resource="http://identifiers.org/chebi/CHEBI:16264"/>
                  <rdf:li rdf:resource="http://identifiers.org/chebi/CHEBI:22115"/>
                  <rdf:li rdf:resource="http://identifiers.org/chebi/CHEBI:46243"/>
                  <rdf:li rdf:resource="http://identifiers.org/chebi/CHEBI:46287"/>
                  <rdf:li rdf:resource="http://identifiers.org/chebi/CHEBI:57705"/>
                  <rdf:li rdf:resource="http://identifiers.org/chebi/CHEBI:9823"/>
                  <rdf:li rdf:resource="http://identifiers.org/ec-code/1.3.98.1"/>
                  <rdf:li rdf:resource="http://identifiers.org/hmdb/HMDB00290"/>
                  <rdf:li rdf:resource="http://identifiers.org/kegg.compound/C00043"/>
                  <rdf:li rdf:resource="http://identifiers.org/kegg.compound/G10610"/>
                  <rdf:li rdf:resource="http://identifiers.org/kegg.reaction/R01867"/>
                  <rdf:li rdf:resource="http://identifiers.org/lipidmaps/LMSL01010002"/>
                  <rdf:li rdf:resource="http://identifiers.org/metanetx.chemical/MNXM47"/>
                  <rdf:li rdf:resource="http://identifiers.org/metanetx.reaction/MNXR9364"/>
                  <rdf:li rdf:resource="http://identifiers.org/ncbigi/312945599"/>
                  <rdf:li rdf:resource="http://identifiers.org/rhea/30059"/>
                  <rdf:li rdf:resource="http://identifiers.org/rhea/30060"/>
                  <rdf:li rdf:resource="http://identifiers.org/rhea/30061"/>
                  <rdf:li rdf:resource="http://identifiers.org/rhea/30062"/>
                  <rdf:li rdf:resource="http://identifiers.org/seed.compound/cpd00037"/>
                  <rdf:li rdf:resource="http://identifiers.org/unipathway.compound/UPC00043"/>
                  <rdf:li rdf:resource="http://identifiers.org/unipathway.reaction/UCR01867"/>
                  <rdf:li rdf:resource="http://identifiers.org/unipathway.reaction/UER00118"/>
                </rdf:Bag>
              </bqbiol:is>
            </rdf:Description>
          </rdf:RDF>
        </sbml:annotation>
      </species>
      <species boundaryCondition="false" constant="false" hasOnlySubstanceUnits="false" id="M_cpd02886_c0" name="UDP_3_O_beta_hydroxymyristoyl_N_acetylglucosamine_c0" metaid="M_cpd02886_c0" sboTerm="SBO:0000247" compartment="c0" fbc:charge="-2" fbc:chemicalFormula="C31H51N3O19P2">
        <sbml:annotation xmlns:sbml="http://www.sbml.org/sbml/level3/version1/core">
          <rdf:RDF xmlns:rdf="http://www.w3.org/1999/02/22-rdf-syntax-ns#">
            <rdf:Description rdf:about="#M_cpd02886_c0">
              <bqbiol:is xmlns:bqbiol="http://biomodels.net/biology-qualifiers/">
                <rdf:Bag>
                  <rdf:li rdf:resource="http://identifiers.org/bigg.metabolite/u3aga"/>
                  <rdf:li rdf:resource="http://identifiers.org/biocyc/META:UDP-OHMYR-ACETYLGLUCOSAMINE"/>
                  <rdf:li rdf:resource="http://identifiers.org/chebi/CHEBI:22096"/>
                  <rdf:li rdf:resource="http://identifiers.org/chebi/CHEBI:28131"/>
                  <rdf:li rdf:resource="http://identifiers.org/chebi/CHEBI:58551"/>
                  <rdf:li rdf:resource="http://identifiers.org/chebi/CHEBI:61494"/>
                  <rdf:li rdf:resource="http://identifiers.org/chebi/CHEBI:61537"/>
                  <rdf:li rdf:resource="http://identifiers.org/chebi/CHEBI:9808"/>
                  <rdf:li rdf:resource="http://identifiers.org/kegg.compound/C04738"/>
                  <rdf:li rdf:resource="http://identifiers.org/lipidmaps/LMSL01020003"/>
                  <rdf:li rdf:resource="http://identifiers.org/metanetx.chemical/MNXM2157"/>
                  <rdf:li rdf:resource="http://identifiers.org/metanetx.reaction/MNXR82281"/>
                  <rdf:li rdf:resource="http://identifiers.org/ncbigi/312945593"/>
                  <rdf:li rdf:resource="http://identifiers.org/seed.compound/cpd02886"/>
                  <rdf:li rdf:resource="http://identifiers.org/unipathway.compound/UPC04738"/>
                </rdf:Bag>
              </bqbiol:is>
            </rdf:Description>
          </rdf:RDF>
        </sbml:annotation>
      </species>
      <species boundaryCondition="false" constant="false" hasOnlySubstanceUnits="false" id="M_cpd00006_c0" name="NADP_c0" metaid="M_cpd00006_c0" sboTerm="SBO:0000247" compartment="c0" fbc:charge="-2" fbc:chemicalFormula="C21H26N7O17P3">
        <sbml:annotation xmlns:sbml="http://www.sbml.org/sbml/level3/version1/core">
          <rdf:RDF xmlns:rdf="http://www.w3.org/1999/02/22-rdf-syntax-ns#">
            <rdf:Description rdf:about="#M_cpd00006_c0">
              <bqbiol:is xmlns:bqbiol="http://biomodels.net/biology-qualifiers/">
                <rdf:Bag>
                  <rdf:li rdf:resource="http://identifiers.org/bigg.metabolite/nadp"/>
                  <rdf:li rdf:resource="http://identifiers.org/biocyc/META:CPD-16007"/>
                  <rdf:li rdf:resource="http://identifiers.org/biocyc/META:NAD-P-OR-NOP"/>
                  <rdf:li rdf:resource="http://identifiers.org/biocyc/META:NADP"/>
                  <rdf:li rdf:resource="http://identifiers.org/biocyc/META:TRANS-RXN-262"/>
                  <rdf:li rdf:resource="http://identifiers.org/chebi/CHEBI:13390"/>
                  <rdf:li rdf:resource="http://identifiers.org/chebi/CHEBI:13397"/>
                  <rdf:li rdf:resource="http://identifiers.org/chebi/CHEBI:13398"/>
                  <rdf:li rdf:resource="http://identifiers.org/chebi/CHEBI:18009"/>
                  <rdf:li rdf:resource="http://identifiers.org/chebi/CHEBI:21903"/>
                  <rdf:li rdf:resource="http://identifiers.org/chebi/CHEBI:25523"/>
                  <rdf:li rdf:resource="http://identifiers.org/chebi/CHEBI:25524"/>
                  <rdf:li rdf:resource="http://identifiers.org/chebi/CHEBI:29868"/>
                  <rdf:li rdf:resource="http://identifiers.org/chebi/CHEBI:44405"/>
                  <rdf:li rdf:resource="http://identifiers.org/chebi/CHEBI:44409"/>
                  <rdf:li rdf:resource="http://identifiers.org/chebi/CHEBI:58349"/>
                  <rdf:li rdf:resource="http://identifiers.org/chebi/CHEBI:7424"/>
                  <rdf:li rdf:resource="http://identifiers.org/chebi/CHEBI:77018"/>
                  <rdf:li rdf:resource="http://identifiers.org/chebi/CHEBI:77174"/>
                  <rdf:li rdf:resource="http://identifiers.org/hmdb/HMDB00217"/>
                  <rdf:li rdf:resource="http://identifiers.org/kegg.compound/C00006"/>
                  <rdf:li rdf:resource="http://identifiers.org/metanetx.chemical/MNXM5"/>
                  <rdf:li rdf:resource="http://identifiers.org/metanetx.reaction/MNXR849"/>
                  <rdf:li rdf:resource="http://identifiers.org/ncbigi/312945327"/>
                  <rdf:li rdf:resource="http://identifiers.org/seed.compound/cpd00006"/>
                  <rdf:li rdf:resource="http://identifiers.org/unipathway.compound/UPC00006"/>
                </rdf:Bag>
              </bqbiol:is>
            </rdf:Description>
          </rdf:RDF>
        </sbml:annotation>
      </species>
      <species boundaryCondition="false" constant="false" hasOnlySubstanceUnits="false" id="M_cpd03187_c0" name="Oxalosuccinate_c0" metaid="M_cpd03187_c0" compartment="c0" fbc:charge="-3" fbc:chemicalFormula="C6H3O7">
        <sbml:annotation xmlns:sbml="http://www.sbml.org/sbml/level3/version1/core">
          <rdf:RDF xmlns:rdf="http://www.w3.org/1999/02/22-rdf-syntax-ns#">
            <rdf:Description rdf:about="#M_cpd03187_c0">
              <bqbiol:is xmlns:bqbiol="http://biomodels.net/biology-qualifiers/">
                <rdf:Bag>
                  <rdf:li rdf:resource="http://identifiers.org/chebi/CHEBI:7815"/>
                  <rdf:li rdf:resource="http://identifiers.org/chebi/CHEBI:44712"/>
                  <rdf:li rdf:resource="http://identifiers.org/chebi/CHEBI:58931"/>
                  <rdf:li rdf:resource="http://identifiers.org/hmdb/HMDB03974"/>
                  <rdf:li rdf:resource="http://identifiers.org/kegg.compound/C05379"/>
                  <rdf:li rdf:resource="http://identifiers.org/metanetx.chemical/MNXM1289"/>
                </rdf:Bag>
              </bqbiol:is>
            </rdf:Description>
          </rdf:RDF>
        </sbml:annotation>
      </species>
      <species boundaryCondition="false" constant="false" hasOnlySubstanceUnits="false" id="M_cpd00260_c0" name="Isocitrate_c0" metaid="M_cpd00260_c0" sboTerm="SBO:0000247" compartment="c0" fbc:charge="-3" fbc:chemicalFormula="C6H5O7">
        <sbml:annotation xmlns:sbml="http://www.sbml.org/sbml/level3/version1/core">
          <rdf:RDF xmlns:rdf="http://www.w3.org/1999/02/22-rdf-syntax-ns#">
            <rdf:Description rdf:about="#M_cpd00260_c0">
              <bqbiol:is xmlns:bqbiol="http://biomodels.net/biology-qualifiers/">
                <rdf:Bag>
                  <rdf:li rdf:resource="http://identifiers.org/bigg.metabolite/icit"/>
                  <rdf:li rdf:resource="http://identifiers.org/biocyc/META:ALANINE-AMINOTRANSFERASE-RXN"/>
                  <rdf:li rdf:resource="http://identifiers.org/biocyc/META:RXN-13698"/>
                  <rdf:li rdf:resource="http://identifiers.org/chebi/CHEBI:14465"/>
                  <rdf:li rdf:resource="http://identifiers.org/chebi/CHEBI:16087"/>
                  <rdf:li rdf:resource="http://identifiers.org/chebi/CHEBI:24884"/>
                  <rdf:li rdf:resource="http://identifiers.org/chebi/CHEBI:24886"/>
                  <rdf:li rdf:resource="http://identifiers.org/chebi/CHEBI:30887"/>
                  <rdf:li rdf:resource="http://identifiers.org/chebi/CHEBI:36453"/>
                  <rdf:li rdf:resource="http://identifiers.org/chebi/CHEBI:36454"/>
                  <rdf:li rdf:resource="http://identifiers.org/chebi/CHEBI:5998"/>
                  <rdf:li rdf:resource="http://identifiers.org/ec-code/2.6.1.2"/>
                  <rdf:li rdf:resource="http://identifiers.org/hmdb/HMDB00193"/>
                  <rdf:li rdf:resource="http://identifiers.org/kegg.compound/C00311"/>
                  <rdf:li rdf:resource="http://identifiers.org/kegg.reaction/R00258"/>
                  <rdf:li rdf:resource="http://identifiers.org/metanetx.chemical/MNXM89661"/>
                  <rdf:li rdf:resource="http://identifiers.org/metanetx.reaction/MNXR32635"/>
                  <rdf:li rdf:resource="http://identifiers.org/ncbigi/312945222"/>
                  <rdf:li rdf:resource="http://identifiers.org/rhea/19453"/>
                  <rdf:li rdf:resource="http://identifiers.org/rhea/19454"/>
                  <rdf:li rdf:resource="http://identifiers.org/rhea/19455"/>
                  <rdf:li rdf:resource="http://identifiers.org/rhea/19456"/>
                  <rdf:li rdf:resource="http://identifiers.org/seed.compound/cpd00260"/>
                  <rdf:li rdf:resource="http://identifiers.org/unipathway.compound/UPC00311"/>
                  <rdf:li rdf:resource="http://identifiers.org/unipathway.reaction/UCR00258"/>
                  <rdf:li rdf:resource="http://identifiers.org/unipathway.reaction/UER00586"/>
                </rdf:Bag>
              </bqbiol:is>
            </rdf:Description>
          </rdf:RDF>
        </sbml:annotation>
      </species>
      <species boundaryCondition="false" constant="false" hasOnlySubstanceUnits="false" id="M_cpd00005_c0" name="NADPH_c0" metaid="M_cpd00005_c0" sboTerm="SBO:0000247" compartment="c0" fbc:charge="-3" fbc:chemicalFormula="C21H27N7O17P3">
        <sbml:annotation xmlns:sbml="http://www.sbml.org/sbml/level3/version1/core">
          <rdf:RDF xmlns:rdf="http://www.w3.org/1999/02/22-rdf-syntax-ns#">
            <rdf:Description rdf:about="#M_cpd00005_c0">
              <bqbiol:is xmlns:bqbiol="http://biomodels.net/biology-qualifiers/">
                <rdf:Bag>
                  <rdf:li rdf:resource="http://identifiers.org/bigg.metabolite/nadph"/>
                  <rdf:li rdf:resource="http://identifiers.org/biocyc/META:NADH-P-OR-NOP"/>
                  <rdf:li rdf:resource="http://identifiers.org/biocyc/META:NADPH"/>
                  <rdf:li rdf:resource="http://identifiers.org/chebi/CHEBI:13392"/>
                  <rdf:li rdf:resource="http://identifiers.org/chebi/CHEBI:13399"/>
                  <rdf:li rdf:resource="http://identifiers.org/chebi/CHEBI:13400"/>
                  <rdf:li rdf:resource="http://identifiers.org/chebi/CHEBI:16474"/>
                  <rdf:li rdf:resource="http://identifiers.org/chebi/CHEBI:21904"/>
                  <rdf:li rdf:resource="http://identifiers.org/chebi/CHEBI:44286"/>
                  <rdf:li rdf:resource="http://identifiers.org/chebi/CHEBI:57783"/>
                  <rdf:li rdf:resource="http://identifiers.org/chebi/CHEBI:7425"/>
                  <rdf:li rdf:resource="http://identifiers.org/hmdb/HMDB00221"/>
                  <rdf:li rdf:resource="http://identifiers.org/hmdb/HMDB00799"/>
                  <rdf:li rdf:resource="http://identifiers.org/hmdb/HMDB06341"/>
                  <rdf:li rdf:resource="http://identifiers.org/kegg.compound/C00005"/>
                  <rdf:li rdf:resource="http://identifiers.org/metanetx.chemical/MNXM6"/>
                  <rdf:li rdf:resource="http://identifiers.org/metanetx.reaction/MNXR852"/>
                  <rdf:li rdf:resource="http://identifiers.org/ncbigi/312945328"/>
                  <rdf:li rdf:resource="http://identifiers.org/seed.compound/cpd00005"/>
                  <rdf:li rdf:resource="http://identifiers.org/unipathway.compound/UPC00005"/>
                </rdf:Bag>
              </bqbiol:is>
            </rdf:Description>
          </rdf:RDF>
        </sbml:annotation>
      </species>
      <species boundaryCondition="false" constant="false" hasOnlySubstanceUnits="false" id="M_cpd15357_c0" name="2_octadec_11_enoyl_sn_glycerol_3_phosphate_c0" metaid="M_cpd15357_c0" sboTerm="SBO:0000247" compartment="c0" fbc:charge="-1" fbc:chemicalFormula="C21H40O7P">
        <sbml:annotation xmlns:sbml="http://www.sbml.org/sbml/level3/version1/core">
          <rdf:RDF xmlns:rdf="http://www.w3.org/1999/02/22-rdf-syntax-ns#">
            <rdf:Description rdf:about="#M_cpd15357_c0">
              <bqbiol:is xmlns:bqbiol="http://biomodels.net/biology-qualifiers/">
                <rdf:Bag>
                  <rdf:li rdf:resource="http://identifiers.org/bigg.metabolite/2odec11eg3p"/>
                  <rdf:li rdf:resource="http://identifiers.org/biocyc/META:TRANS-RXN0-445"/>
                  <rdf:li rdf:resource="http://identifiers.org/metanetx.chemical/MNXM5480"/>
                  <rdf:li rdf:resource="http://identifiers.org/metanetx.reaction/MNXR81996"/>
                  <rdf:li rdf:resource="http://identifiers.org/ncbigi/312944685"/>
                  <rdf:li rdf:resource="http://identifiers.org/seed.compound/cpd15357"/>
                </rdf:Bag>
              </bqbiol:is>
            </rdf:Description>
          </rdf:RDF>
        </sbml:annotation>
      </species>
      <species boundaryCondition="false" constant="false" hasOnlySubstanceUnits="false" id="M_cpd11583_c0" name="Ala_Leu_c0" metaid="M_cpd11583_c0" compartment="c0" fbc:charge="0" fbc:chemicalFormula="C9H18N2O3">
        <sbml:annotation xmlns:sbml="http://www.sbml.org/sbml/level3/version1/core">
          <rdf:RDF xmlns:rdf="http://www.w3.org/1999/02/22-rdf-syntax-ns#">
            <rdf:Description rdf:about="#M_cpd11583_c0">
              <bqbiol:is xmlns:bqbiol="http://biomodels.net/biology-qualifiers/">
                <rdf:Bag>
                  <rdf:li rdf:resource="http://identifiers.org/chebi/CHEBI:73770"/>
                  <rdf:li rdf:resource="http://identifiers.org/chebi/CHEBI:73838"/>
                  <rdf:li rdf:resource="http://identifiers.org/chebi/CHEBI:74389"/>
                  <rdf:li rdf:resource="http://identifiers.org/hmdb/HMDB28691"/>
                  <rdf:li rdf:resource="http://identifiers.org/metanetx.chemical/MNXM15786"/>
                  <rdf:li rdf:resource="http://identifiers.org/seed.compound/cpd11583"/>
                </rdf:Bag>
              </bqbiol:is>
            </rdf:Description>
          </rdf:RDF>
        </sbml:annotation>
      </species>
      <species boundaryCondition="false" constant="false" hasOnlySubstanceUnits="false" id="M_cpd11583_e0" name="Ala_Leu_e0" metaid="M_cpd11583_e0" compartment="e0" fbc:charge="0" fbc:chemicalFormula="C9H18N2O3">
        <sbml:annotation xmlns:sbml="http://www.sbml.org/sbml/level3/version1/core">
          <rdf:RDF xmlns:rdf="http://www.w3.org/1999/02/22-rdf-syntax-ns#">
            <rdf:Description rdf:about="#M_cpd11583_e0">
              <bqbiol:is xmlns:bqbiol="http://biomodels.net/biology-qualifiers/">
                <rdf:Bag>
                  <rdf:li rdf:resource="http://identifiers.org/chebi/CHEBI:73770"/>
                  <rdf:li rdf:resource="http://identifiers.org/chebi/CHEBI:73838"/>
                  <rdf:li rdf:resource="http://identifiers.org/chebi/CHEBI:74389"/>
                  <rdf:li rdf:resource="http://identifiers.org/hmdb/HMDB28691"/>
                  <rdf:li rdf:resource="http://identifiers.org/metanetx.chemical/MNXM15786"/>
                  <rdf:li rdf:resource="http://identifiers.org/seed.compound/cpd11583"/>
                </rdf:Bag>
              </bqbiol:is>
            </rdf:Description>
          </rdf:RDF>
        </sbml:annotation>
      </species>
      <species boundaryCondition="false" constant="false" hasOnlySubstanceUnits="false" id="M_cpd02597_c0" name="cis_2_Methylaconitate_c0" metaid="M_cpd02597_c0" sboTerm="SBO:0000247" compartment="c0" fbc:charge="-3" fbc:chemicalFormula="C7H5O6">
        <sbml:annotation xmlns:sbml="http://www.sbml.org/sbml/level3/version1/core">
          <rdf:RDF xmlns:rdf="http://www.w3.org/1999/02/22-rdf-syntax-ns#">
            <rdf:Description rdf:about="#M_cpd02597_c0">
              <bqbiol:is xmlns:bqbiol="http://biomodels.net/biology-qualifiers/">
                <rdf:Bag>
                  <rdf:li rdf:resource="http://identifiers.org/bigg.metabolite/2mcacn"/>
                  <rdf:li rdf:resource="http://identifiers.org/biocyc/META:CPD-1136"/>
                  <rdf:li rdf:resource="http://identifiers.org/biocyc/META:TRANS-RXN0-283"/>
                  <rdf:li rdf:resource="http://identifiers.org/biocyc/META:TRANS-RXN0-455"/>
                  <rdf:li rdf:resource="http://identifiers.org/chebi/CHEBI:11084"/>
                  <rdf:li rdf:resource="http://identifiers.org/chebi/CHEBI:16717"/>
                  <rdf:li rdf:resource="http://identifiers.org/chebi/CHEBI:18819"/>
                  <rdf:li rdf:resource="http://identifiers.org/chebi/CHEBI:456"/>
                  <rdf:li rdf:resource="http://identifiers.org/chebi/CHEBI:57872"/>
                  <rdf:li rdf:resource="http://identifiers.org/hmdb/HMDB06357"/>
                  <rdf:li rdf:resource="http://identifiers.org/kegg.compound/C04225"/>
                  <rdf:li rdf:resource="http://identifiers.org/metanetx.chemical/MNXM1792"/>
                  <rdf:li rdf:resource="http://identifiers.org/metanetx.reaction/MNXR82490"/>
                  <rdf:li rdf:resource="http://identifiers.org/ncbigi/312944680"/>
                  <rdf:li rdf:resource="http://identifiers.org/seed.compound/cpd02597"/>
                </rdf:Bag>
              </bqbiol:is>
            </rdf:Description>
          </rdf:RDF>
        </sbml:annotation>
      </species>
      <species boundaryCondition="false" constant="false" hasOnlySubstanceUnits="false" id="M_cpd02799_c0" name="Methylisocitrate_c0" metaid="M_cpd02799_c0" sboTerm="SBO:0000247" compartment="c0" fbc:charge="-3" fbc:chemicalFormula="C7H7O7">
        <sbml:annotation xmlns:sbml="http://www.sbml.org/sbml/level3/version1/core">
          <rdf:RDF xmlns:rdf="http://www.w3.org/1999/02/22-rdf-syntax-ns#">
            <rdf:Description rdf:about="#M_cpd02799_c0">
              <bqbiol:is xmlns:bqbiol="http://biomodels.net/biology-qualifiers/">
                <rdf:Bag>
                  <rdf:li rdf:resource="http://identifiers.org/bigg.metabolite/micit"/>
                  <rdf:li rdf:resource="http://identifiers.org/biocyc/META:CPD-618"/>
                  <rdf:li rdf:resource="http://identifiers.org/chebi/CHEBI:10869"/>
                  <rdf:li rdf:resource="http://identifiers.org/chebi/CHEBI:15607"/>
                  <rdf:li rdf:resource="http://identifiers.org/chebi/CHEBI:18550"/>
                  <rdf:li rdf:resource="http://identifiers.org/chebi/CHEBI:189"/>
                  <rdf:li rdf:resource="http://identifiers.org/chebi/CHEBI:57429"/>
                  <rdf:li rdf:resource="http://identifiers.org/hmdb/HMDB06471"/>
                  <rdf:li rdf:resource="http://identifiers.org/kegg.compound/C04593"/>
                  <rdf:li rdf:resource="http://identifiers.org/lipidmaps/LMFA01050444"/>
                  <rdf:li rdf:resource="http://identifiers.org/metanetx.chemical/MNXM1694"/>
                  <rdf:li rdf:resource="http://identifiers.org/metanetx.reaction/MNXR50783"/>
                  <rdf:li rdf:resource="http://identifiers.org/ncbigi/312945298"/>
                  <rdf:li rdf:resource="http://identifiers.org/seed.compound/cpd02799"/>
                </rdf:Bag>
              </bqbiol:is>
            </rdf:Description>
          </rdf:RDF>
        </sbml:annotation>
      </species>
      <species boundaryCondition="false" constant="false" hasOnlySubstanceUnits="false" id="M_cpd08301_c0" name="2_C_methyl_D_erythritol2_4_cyclodiphosphate_c0" metaid="M_cpd08301_c0" sboTerm="SBO:0000247" compartment="c0" fbc:charge="-2" fbc:chemicalFormula="C5H10O9P2">
        <sbml:annotation xmlns:sbml="http://www.sbml.org/sbml/level3/version1/core">
          <rdf:RDF xmlns:rdf="http://www.w3.org/1999/02/22-rdf-syntax-ns#">
            <rdf:Description rdf:about="#M_cpd08301_c0">
              <bqbiol:is xmlns:bqbiol="http://biomodels.net/biology-qualifiers/">
                <rdf:Bag>
                  <rdf:li rdf:resource="http://identifiers.org/bigg.metabolite/2mecdp"/>
                  <rdf:li rdf:resource="http://identifiers.org/biocyc/META:2C-METH-D-ERYTHRITOL-CYCLODIPHOSPHATE"/>
                  <rdf:li rdf:resource="http://identifiers.org/chebi/CHEBI:1029"/>
                  <rdf:li rdf:resource="http://identifiers.org/chebi/CHEBI:11481"/>
                  <rdf:li rdf:resource="http://identifiers.org/chebi/CHEBI:11482"/>
                  <rdf:li rdf:resource="http://identifiers.org/chebi/CHEBI:18425"/>
                  <rdf:li rdf:resource="http://identifiers.org/chebi/CHEBI:58483"/>
                  <rdf:li rdf:resource="http://identifiers.org/kegg.compound/C11453"/>
                  <rdf:li rdf:resource="http://identifiers.org/metanetx.chemical/MNXM1168"/>
                  <rdf:li rdf:resource="http://identifiers.org/metanetx.reaction/MNXR1132"/>
                  <rdf:li rdf:resource="http://identifiers.org/ncbigi/312944683"/>
                  <rdf:li rdf:resource="http://identifiers.org/seed.compound/cpd08301"/>
                  <rdf:li rdf:resource="http://identifiers.org/unipathway.compound/UPC11453"/>
                </rdf:Bag>
              </bqbiol:is>
            </rdf:Description>
          </rdf:RDF>
        </sbml:annotation>
      </species>
      <species boundaryCondition="false" constant="false" hasOnlySubstanceUnits="false" id="M_cpd08288_c0" name="2_phospho_4__cytidine5_diphospho_2_C_methyl_D_erythritol_c0" metaid="M_cpd08288_c0" sboTerm="SBO:0000247" compartment="c0" fbc:charge="-3" fbc:chemicalFormula="C14H23N3O17P3">
        <sbml:annotation xmlns:sbml="http://www.sbml.org/sbml/level3/version1/core">
          <rdf:RDF xmlns:rdf="http://www.w3.org/1999/02/22-rdf-syntax-ns#">
            <rdf:Description rdf:about="#M_cpd08288_c0">
              <bqbiol:is xmlns:bqbiol="http://biomodels.net/biology-qualifiers/">
                <rdf:Bag>
                  <rdf:li rdf:resource="http://identifiers.org/bigg.metabolite/2p4c2me"/>
                  <rdf:li rdf:resource="http://identifiers.org/biocyc/META:2-PHOSPHO-4-CYTIDINE-5-DIPHOSPHO-2-C-MET"/>
                  <rdf:li rdf:resource="http://identifiers.org/chebi/CHEBI:11649"/>
                  <rdf:li rdf:resource="http://identifiers.org/chebi/CHEBI:11650"/>
                  <rdf:li rdf:resource="http://identifiers.org/chebi/CHEBI:1266"/>
                  <rdf:li rdf:resource="http://identifiers.org/chebi/CHEBI:16840"/>
                  <rdf:li rdf:resource="http://identifiers.org/chebi/CHEBI:57919"/>
                  <rdf:li rdf:resource="http://identifiers.org/kegg.compound/C11436"/>
                  <rdf:li rdf:resource="http://identifiers.org/metanetx.chemical/MNXM1641"/>
                  <rdf:li rdf:resource="http://identifiers.org/metanetx.reaction/MNXR82501"/>
                  <rdf:li rdf:resource="http://identifiers.org/ncbigi/312944694"/>
                  <rdf:li rdf:resource="http://identifiers.org/seed.compound/cpd08288"/>
                  <rdf:li rdf:resource="http://identifiers.org/unipathway.compound/UPC11436"/>
                </rdf:Bag>
              </bqbiol:is>
            </rdf:Description>
          </rdf:RDF>
        </sbml:annotation>
      </species>
      <species boundaryCondition="false" constant="false" hasOnlySubstanceUnits="false" id="M_cpd00046_c0" name="CMP_c0" metaid="M_cpd00046_c0" sboTerm="SBO:0000247" compartment="c0" fbc:charge="-1" fbc:chemicalFormula="C9H13N3O8P">
        <sbml:annotation xmlns:sbml="http://www.sbml.org/sbml/level3/version1/core">
          <rdf:RDF xmlns:rdf="http://www.w3.org/1999/02/22-rdf-syntax-ns#">
            <rdf:Description rdf:about="#M_cpd00046_c0">
              <bqbiol:is xmlns:bqbiol="http://biomodels.net/biology-qualifiers/">
                <rdf:Bag>
                  <rdf:li rdf:resource="http://identifiers.org/bigg.metabolite/cmp"/>
                  <rdf:li rdf:resource="http://identifiers.org/biocyc/META:CMP"/>
                  <rdf:li rdf:resource="http://identifiers.org/biocyc/META:CMP-GROUP"/>
                  <rdf:li rdf:resource="http://identifiers.org/chebi/CHEBI:13274"/>
                  <rdf:li rdf:resource="http://identifiers.org/chebi/CHEBI:17361"/>
                  <rdf:li rdf:resource="http://identifiers.org/chebi/CHEBI:23520"/>
                  <rdf:li rdf:resource="http://identifiers.org/chebi/CHEBI:3275"/>
                  <rdf:li rdf:resource="http://identifiers.org/chebi/CHEBI:41312"/>
                  <rdf:li rdf:resource="http://identifiers.org/chebi/CHEBI:41319"/>
                  <rdf:li rdf:resource="http://identifiers.org/chebi/CHEBI:41666"/>
                  <rdf:li rdf:resource="http://identifiers.org/chebi/CHEBI:41691"/>
                  <rdf:li rdf:resource="http://identifiers.org/chebi/CHEBI:47362"/>
                  <rdf:li rdf:resource="http://identifiers.org/chebi/CHEBI:48799"/>
                  <rdf:li rdf:resource="http://identifiers.org/chebi/CHEBI:58120"/>
                  <rdf:li rdf:resource="http://identifiers.org/chebi/CHEBI:60377"/>
                  <rdf:li rdf:resource="http://identifiers.org/hmdb/HMDB00095"/>
                  <rdf:li rdf:resource="http://identifiers.org/kegg.compound/C00055"/>
                  <rdf:li rdf:resource="http://identifiers.org/kegg.compound/G10621"/>
                  <rdf:li rdf:resource="http://identifiers.org/metanetx.chemical/MNXM31"/>
                  <rdf:li rdf:resource="http://identifiers.org/metanetx.reaction/MNXR47"/>
                  <rdf:li rdf:resource="http://identifiers.org/ncbigi/312944961"/>
                  <rdf:li rdf:resource="http://identifiers.org/seed.compound/cpd00046"/>
                  <rdf:li rdf:resource="http://identifiers.org/unipathway.compound/UPC00055"/>
                </rdf:Bag>
              </bqbiol:is>
            </rdf:Description>
          </rdf:RDF>
        </sbml:annotation>
      </species>
      <species boundaryCondition="false" constant="false" hasOnlySubstanceUnits="false" id="M_cpd00046_e0" name="CMP_e0" metaid="M_cpd00046_e0" sboTerm="SBO:0000247" compartment="e0" fbc:charge="-1" fbc:chemicalFormula="C9H13N3O8P">
        <sbml:annotation xmlns:sbml="http://www.sbml.org/sbml/level3/version1/core">
          <rdf:RDF xmlns:rdf="http://www.w3.org/1999/02/22-rdf-syntax-ns#">
            <rdf:Description rdf:about="#M_cpd00046_e0">
              <bqbiol:is xmlns:bqbiol="http://biomodels.net/biology-qualifiers/">
                <rdf:Bag>
                  <rdf:li rdf:resource="http://identifiers.org/bigg.metabolite/cmp"/>
                  <rdf:li rdf:resource="http://identifiers.org/biocyc/META:CMP"/>
                  <rdf:li rdf:resource="http://identifiers.org/biocyc/META:CMP-GROUP"/>
                  <rdf:li rdf:resource="http://identifiers.org/chebi/CHEBI:13274"/>
                  <rdf:li rdf:resource="http://identifiers.org/chebi/CHEBI:17361"/>
                  <rdf:li rdf:resource="http://identifiers.org/chebi/CHEBI:23520"/>
                  <rdf:li rdf:resource="http://identifiers.org/chebi/CHEBI:3275"/>
                  <rdf:li rdf:resource="http://identifiers.org/chebi/CHEBI:41312"/>
                  <rdf:li rdf:resource="http://identifiers.org/chebi/CHEBI:41319"/>
                  <rdf:li rdf:resource="http://identifiers.org/chebi/CHEBI:41666"/>
                  <rdf:li rdf:resource="http://identifiers.org/chebi/CHEBI:41691"/>
                  <rdf:li rdf:resource="http://identifiers.org/chebi/CHEBI:47362"/>
                  <rdf:li rdf:resource="http://identifiers.org/chebi/CHEBI:48799"/>
                  <rdf:li rdf:resource="http://identifiers.org/chebi/CHEBI:58120"/>
                  <rdf:li rdf:resource="http://identifiers.org/chebi/CHEBI:60377"/>
                  <rdf:li rdf:resource="http://identifiers.org/hmdb/HMDB00095"/>
                  <rdf:li rdf:resource="http://identifiers.org/kegg.compound/C00055"/>
                  <rdf:li rdf:resource="http://identifiers.org/kegg.compound/G10621"/>
                  <rdf:li rdf:resource="http://identifiers.org/metanetx.chemical/MNXM31"/>
                  <rdf:li rdf:resource="http://identifiers.org/metanetx.reaction/MNXR47"/>
                  <rdf:li rdf:resource="http://identifiers.org/ncbigi/312944961"/>
                  <rdf:li rdf:resource="http://identifiers.org/seed.compound/cpd00046"/>
                  <rdf:li rdf:resource="http://identifiers.org/unipathway.compound/UPC00055"/>
                </rdf:Bag>
              </bqbiol:is>
            </rdf:Description>
          </rdf:RDF>
        </sbml:annotation>
      </species>
      <species boundaryCondition="false" constant="false" hasOnlySubstanceUnits="false" id="M_cpd00254_e0" name="Mg_e0" metaid="M_cpd00254_e0" sboTerm="SBO:0000247" compartment="e0" fbc:charge="2" fbc:chemicalFormula="Mg">
        <sbml:annotation xmlns:sbml="http://www.sbml.org/sbml/level3/version1/core">
          <rdf:RDF xmlns:rdf="http://www.w3.org/1999/02/22-rdf-syntax-ns#">
            <rdf:Description rdf:about="#M_cpd00254_e0">
              <bqbiol:is xmlns:bqbiol="http://biomodels.net/biology-qualifiers/">
                <rdf:Bag>
                  <rdf:li rdf:resource="http://identifiers.org/bigg.metabolite/mg2"/>
                  <rdf:li rdf:resource="http://identifiers.org/biocyc/META:MG+2"/>
                  <rdf:li rdf:resource="http://identifiers.org/chebi/CHEBI:13379"/>
                  <rdf:li rdf:resource="http://identifiers.org/chebi/CHEBI:18420"/>
                  <rdf:li rdf:resource="http://identifiers.org/chebi/CHEBI:25112"/>
                  <rdf:li rdf:resource="http://identifiers.org/chebi/CHEBI:39127"/>
                  <rdf:li rdf:resource="http://identifiers.org/chebi/CHEBI:49736"/>
                  <rdf:li rdf:resource="http://identifiers.org/chebi/CHEBI:6635"/>
                  <rdf:li rdf:resource="http://identifiers.org/hmdb/HMDB00547"/>
                  <rdf:li rdf:resource="http://identifiers.org/kegg.compound/C00305"/>
                  <rdf:li rdf:resource="http://identifiers.org/metanetx.chemical/MNXM653"/>
                  <rdf:li rdf:resource="http://identifiers.org/metanetx.reaction/MNXR28392"/>
                  <rdf:li rdf:resource="http://identifiers.org/ncbigi/312945296"/>
                  <rdf:li rdf:resource="http://identifiers.org/seed.compound/cpd00254"/>
                </rdf:Bag>
              </bqbiol:is>
            </rdf:Description>
          </rdf:RDF>
        </sbml:annotation>
      </species>
      <species boundaryCondition="false" constant="false" hasOnlySubstanceUnits="false" id="M_cpd00254_c0" name="Mg_c0" metaid="M_cpd00254_c0" sboTerm="SBO:0000247" compartment="c0" fbc:charge="2" fbc:chemicalFormula="Mg">
        <sbml:annotation xmlns:sbml="http://www.sbml.org/sbml/level3/version1/core">
          <rdf:RDF xmlns:rdf="http://www.w3.org/1999/02/22-rdf-syntax-ns#">
            <rdf:Description rdf:about="#M_cpd00254_c0">
              <bqbiol:is xmlns:bqbiol="http://biomodels.net/biology-qualifiers/">
                <rdf:Bag>
                  <rdf:li rdf:resource="http://identifiers.org/bigg.metabolite/mg2"/>
                  <rdf:li rdf:resource="http://identifiers.org/biocyc/META:MG+2"/>
                  <rdf:li rdf:resource="http://identifiers.org/chebi/CHEBI:13379"/>
                  <rdf:li rdf:resource="http://identifiers.org/chebi/CHEBI:18420"/>
                  <rdf:li rdf:resource="http://identifiers.org/chebi/CHEBI:25112"/>
                  <rdf:li rdf:resource="http://identifiers.org/chebi/CHEBI:39127"/>
                  <rdf:li rdf:resource="http://identifiers.org/chebi/CHEBI:49736"/>
                  <rdf:li rdf:resource="http://identifiers.org/chebi/CHEBI:6635"/>
                  <rdf:li rdf:resource="http://identifiers.org/hmdb/HMDB00547"/>
                  <rdf:li rdf:resource="http://identifiers.org/kegg.compound/C00305"/>
                  <rdf:li rdf:resource="http://identifiers.org/metanetx.chemical/MNXM653"/>
                  <rdf:li rdf:resource="http://identifiers.org/metanetx.reaction/MNXR28392"/>
                  <rdf:li rdf:resource="http://identifiers.org/ncbigi/312945296"/>
                  <rdf:li rdf:resource="http://identifiers.org/seed.compound/cpd00254"/>
                </rdf:Bag>
              </bqbiol:is>
            </rdf:Description>
          </rdf:RDF>
        </sbml:annotation>
      </species>
      <species boundaryCondition="false" constant="false" hasOnlySubstanceUnits="false" id="M_cpd09818_c0" name="Naphthyl_2_methyl_succinic_acid_c0" metaid="M_cpd09818_c0" compartment="c0" fbc:charge="-2" fbc:chemicalFormula="C15H12O4">
        <sbml:annotation xmlns:sbml="http://www.sbml.org/sbml/level3/version1/core">
          <rdf:RDF xmlns:rdf="http://www.w3.org/1999/02/22-rdf-syntax-ns#">
            <rdf:Description rdf:about="#M_cpd09818_c0">
              <bqbiol:is xmlns:bqbiol="http://biomodels.net/biology-qualifiers/">
                <rdf:Bag>
                  <rdf:li rdf:resource="http://identifiers.org/chebi/CHEBI:34883"/>
                  <rdf:li rdf:resource="http://identifiers.org/kegg.compound/C14115"/>
                  <rdf:li rdf:resource="http://identifiers.org/metanetx.chemical/MNXM6742"/>
                  <rdf:li rdf:resource="http://identifiers.org/seed.compound/cpd09818"/>
                </rdf:Bag>
              </bqbiol:is>
            </rdf:Description>
          </rdf:RDF>
        </sbml:annotation>
      </species>
      <species boundaryCondition="false" constant="false" hasOnlySubstanceUnits="false" id="M_cpd00036_c0" name="Succinate_c0" metaid="M_cpd00036_c0" sboTerm="SBO:0000247" compartment="c0" fbc:charge="-2" fbc:chemicalFormula="C4H4O4">
        <sbml:annotation xmlns:sbml="http://www.sbml.org/sbml/level3/version1/core">
          <rdf:RDF xmlns:rdf="http://www.w3.org/1999/02/22-rdf-syntax-ns#">
            <rdf:Description rdf:about="#M_cpd00036_c0">
              <bqbiol:is xmlns:bqbiol="http://biomodels.net/biology-qualifiers/">
                <rdf:Bag>
                  <rdf:li rdf:resource="http://identifiers.org/bigg.metabolite/succ"/>
                  <rdf:li rdf:resource="http://identifiers.org/biocyc/META:ACSERLY-RXN"/>
                  <rdf:li rdf:resource="http://identifiers.org/biocyc/META:SUC"/>
                  <rdf:li rdf:resource="http://identifiers.org/chebi/CHEBI:15125"/>
                  <rdf:li rdf:resource="http://identifiers.org/chebi/CHEBI:15741"/>
                  <rdf:li rdf:resource="http://identifiers.org/chebi/CHEBI:22941"/>
                  <rdf:li rdf:resource="http://identifiers.org/chebi/CHEBI:22943"/>
                  <rdf:li rdf:resource="http://identifiers.org/chebi/CHEBI:26803"/>
                  <rdf:li rdf:resource="http://identifiers.org/chebi/CHEBI:26807"/>
                  <rdf:li rdf:resource="http://identifiers.org/chebi/CHEBI:30031"/>
                  <rdf:li rdf:resource="http://identifiers.org/chebi/CHEBI:30779"/>
                  <rdf:li rdf:resource="http://identifiers.org/chebi/CHEBI:45639"/>
                  <rdf:li rdf:resource="http://identifiers.org/chebi/CHEBI:9304"/>
                  <rdf:li rdf:resource="http://identifiers.org/ec-code/2.5.1.65"/>
                  <rdf:li rdf:resource="http://identifiers.org/hmdb/HMDB00254"/>
                  <rdf:li rdf:resource="http://identifiers.org/kegg.compound/C00042"/>
                  <rdf:li rdf:resource="http://identifiers.org/kegg.reaction/R00897"/>
                  <rdf:li rdf:resource="http://identifiers.org/lipidmaps/LMFA01170043"/>
                  <rdf:li rdf:resource="http://identifiers.org/metanetx.chemical/MNXM25"/>
                  <rdf:li rdf:resource="http://identifiers.org/metanetx.reaction/MNXR30965"/>
                  <rdf:li rdf:resource="http://identifiers.org/ncbigi/312945508"/>
                  <rdf:li rdf:resource="http://identifiers.org/rhea/14829"/>
                  <rdf:li rdf:resource="http://identifiers.org/rhea/14830"/>
                  <rdf:li rdf:resource="http://identifiers.org/rhea/14831"/>
                  <rdf:li rdf:resource="http://identifiers.org/rhea/14832"/>
                  <rdf:li rdf:resource="http://identifiers.org/seed.compound/cpd00036"/>
                  <rdf:li rdf:resource="http://identifiers.org/umbbd.compound/c0312"/>
                  <rdf:li rdf:resource="http://identifiers.org/unipathway.compound/UPC00042"/>
                  <rdf:li rdf:resource="http://identifiers.org/unipathway.reaction/UCR00897"/>
                  <rdf:li rdf:resource="http://identifiers.org/unipathway.reaction/UER00200"/>
                </rdf:Bag>
              </bqbiol:is>
            </rdf:Description>
          </rdf:RDF>
        </sbml:annotation>
      </species>
      <species boundaryCondition="false" constant="false" hasOnlySubstanceUnits="false" id="M_cpd00078_c0" name="Succinyl_CoA_c0" metaid="M_cpd00078_c0" sboTerm="SBO:0000247" compartment="c0" fbc:charge="-4" fbc:chemicalFormula="C25H36N7O19P3S">
        <sbml:annotation xmlns:sbml="http://www.sbml.org/sbml/level3/version1/core">
          <rdf:RDF xmlns:rdf="http://www.w3.org/1999/02/22-rdf-syntax-ns#">
            <rdf:Description rdf:about="#M_cpd00078_c0">
              <bqbiol:is xmlns:bqbiol="http://biomodels.net/biology-qualifiers/">
                <rdf:Bag>
                  <rdf:li rdf:resource="http://identifiers.org/bigg.metabolite/succoa"/>
                  <rdf:li rdf:resource="http://identifiers.org/biocyc/META:SUC-COA"/>
                  <rdf:li rdf:resource="http://identifiers.org/chebi/CHEBI:10746"/>
                  <rdf:li rdf:resource="http://identifiers.org/chebi/CHEBI:15127"/>
                  <rdf:li rdf:resource="http://identifiers.org/chebi/CHEBI:15380"/>
                  <rdf:li rdf:resource="http://identifiers.org/chebi/CHEBI:26811"/>
                  <rdf:li rdf:resource="http://identifiers.org/chebi/CHEBI:45541"/>
                  <rdf:li rdf:resource="http://identifiers.org/chebi/CHEBI:57292"/>
                  <rdf:li rdf:resource="http://identifiers.org/chebi/CHEBI:9310"/>
                  <rdf:li rdf:resource="http://identifiers.org/ec-code/4.1.1.12"/>
                  <rdf:li rdf:resource="http://identifiers.org/hmdb/HMDB01022"/>
                  <rdf:li rdf:resource="http://identifiers.org/kegg.compound/C00091"/>
                  <rdf:li rdf:resource="http://identifiers.org/kegg.reaction/R00863"/>
                  <rdf:li rdf:resource="http://identifiers.org/lipidmaps/LMFA07050370"/>
                  <rdf:li rdf:resource="http://identifiers.org/metanetx.chemical/MNXM92"/>
                  <rdf:li rdf:resource="http://identifiers.org/metanetx.reaction/MNXR1355"/>
                  <rdf:li rdf:resource="http://identifiers.org/ncbigi/312945509"/>
                  <rdf:li rdf:resource="http://identifiers.org/seed.compound/cpd00078"/>
                  <rdf:li rdf:resource="http://identifiers.org/umbbd.compound/c0344"/>
                  <rdf:li rdf:resource="http://identifiers.org/unipathway.compound/UPC00091"/>
                </rdf:Bag>
              </bqbiol:is>
            </rdf:Description>
          </rdf:RDF>
        </sbml:annotation>
      </species>
      <species boundaryCondition="false" constant="false" hasOnlySubstanceUnits="false" id="M_cpd00078_e0" name="Succinyl_CoA_e0" metaid="M_cpd00078_e0" sboTerm="SBO:0000247" compartment="e0" fbc:charge="-4" fbc:chemicalFormula="C25H36N7O19P3S">
        <sbml:annotation xmlns:sbml="http://www.sbml.org/sbml/level3/version1/core">
          <rdf:RDF xmlns:rdf="http://www.w3.org/1999/02/22-rdf-syntax-ns#">
            <rdf:Description rdf:about="#M_cpd00078_e0">
              <bqbiol:is xmlns:bqbiol="http://biomodels.net/biology-qualifiers/">
                <rdf:Bag>
                  <rdf:li rdf:resource="http://identifiers.org/bigg.metabolite/succoa"/>
                  <rdf:li rdf:resource="http://identifiers.org/biocyc/META:SUC-COA"/>
                  <rdf:li rdf:resource="http://identifiers.org/chebi/CHEBI:10746"/>
                  <rdf:li rdf:resource="http://identifiers.org/chebi/CHEBI:15127"/>
                  <rdf:li rdf:resource="http://identifiers.org/chebi/CHEBI:15380"/>
                  <rdf:li rdf:resource="http://identifiers.org/chebi/CHEBI:26811"/>
                  <rdf:li rdf:resource="http://identifiers.org/chebi/CHEBI:45541"/>
                  <rdf:li rdf:resource="http://identifiers.org/chebi/CHEBI:57292"/>
                  <rdf:li rdf:resource="http://identifiers.org/chebi/CHEBI:9310"/>
                  <rdf:li rdf:resource="http://identifiers.org/ec-code/4.1.1.12"/>
                  <rdf:li rdf:resource="http://identifiers.org/hmdb/HMDB01022"/>
                  <rdf:li rdf:resource="http://identifiers.org/kegg.compound/C00091"/>
                  <rdf:li rdf:resource="http://identifiers.org/kegg.reaction/R00863"/>
                  <rdf:li rdf:resource="http://identifiers.org/lipidmaps/LMFA07050370"/>
                  <rdf:li rdf:resource="http://identifiers.org/metanetx.chemical/MNXM92"/>
                  <rdf:li rdf:resource="http://identifiers.org/metanetx.reaction/MNXR1355"/>
                  <rdf:li rdf:resource="http://identifiers.org/ncbigi/312945509"/>
                  <rdf:li rdf:resource="http://identifiers.org/seed.compound/cpd00078"/>
                  <rdf:li rdf:resource="http://identifiers.org/umbbd.compound/c0344"/>
                  <rdf:li rdf:resource="http://identifiers.org/unipathway.compound/UPC00091"/>
                </rdf:Bag>
              </bqbiol:is>
            </rdf:Description>
          </rdf:RDF>
        </sbml:annotation>
      </species>
      <species boundaryCondition="false" constant="false" hasOnlySubstanceUnits="false" metaid="M_cpd09819_c0"  id="M_cpd09819_c0" name="Naphthyl_2_methyl_succinyl_CoA_c0" compartment="c0" fbc:charge="-4" fbc:chemicalFormula="C36H44N7O19P3S">
        <sbml:annotation xmlns:sbml="http://www.sbml.org/sbml/level3/version1/core">
          <rdf:RDF xmlns:rdf="http://www.w3.org/1999/02/22-rdf-syntax-ns#">
            <rdf:Description rdf:about="#M_cpd09819_c0">
              <bqbiol:is xmlns:bqbiol="http://biomodels.net/biology-qualifiers/">
                <rdf:Bag>
                  <rdf:li rdf:resource="http://identifiers.org/metanetx.chemical/MNXM7585"/>
                 </rdf:Bag>
              </bqbiol:is>
            </rdf:Description>
          </rdf:RDF>
        </sbml:annotation>
      </species>
      <species boundaryCondition="false" constant="false" hasOnlySubstanceUnits="false" id="M_cpd00842_c0" name="S_3_Hydroxybutyryl_CoA_c0" metaid="M_cpd00842_c0" sboTerm="SBO:0000247" compartment="c0" fbc:charge="-3" fbc:chemicalFormula="C25H39N7O18P3S">
        <sbml:annotation xmlns:sbml="http://www.sbml.org/sbml/level3/version1/core">
          <rdf:RDF xmlns:rdf="http://www.w3.org/1999/02/22-rdf-syntax-ns#">
            <rdf:Description rdf:about="#M_cpd00842_c0">
              <bqbiol:is xmlns:bqbiol="http://biomodels.net/biology-qualifiers/">
                <rdf:Bag>
                  <rdf:li rdf:resource="http://identifiers.org/bigg.metabolite/3hbcoa"/>
                  <rdf:li rdf:resource="http://identifiers.org/biocyc/META:S-3-HYDROXYBUTANOYL-COA"/>
                  <rdf:li rdf:resource="http://identifiers.org/chebi/CHEBI:11048"/>
                  <rdf:li rdf:resource="http://identifiers.org/chebi/CHEBI:15453"/>
                  <rdf:li rdf:resource="http://identifiers.org/chebi/CHEBI:18749"/>
                  <rdf:li rdf:resource="http://identifiers.org/chebi/CHEBI:394"/>
                  <rdf:li rdf:resource="http://identifiers.org/chebi/CHEBI:39978"/>
                  <rdf:li rdf:resource="http://identifiers.org/chebi/CHEBI:57316"/>
                  <rdf:li rdf:resource="http://identifiers.org/kegg.compound/C01144"/>
                  <rdf:li rdf:resource="http://identifiers.org/lipidmaps/LMFA07050153"/>
                  <rdf:li rdf:resource="http://identifiers.org/metanetx.chemical/MNXM446"/>
                  <rdf:li rdf:resource="http://identifiers.org/metanetx.reaction/MNXR1602"/>
                  <rdf:li rdf:resource="http://identifiers.org/ncbigi/312944715"/>
                  <rdf:li rdf:resource="http://identifiers.org/seed.compound/cpd00842"/>
                </rdf:Bag>
              </bqbiol:is>
            </rdf:Description>
          </rdf:RDF>
        </sbml:annotation>
      </species>
      <species boundaryCondition="false" constant="false" hasOnlySubstanceUnits="false" metaid="M_cpd02234_c0"  id="M_cpd02234_c0" name="R_3_Hydroxybutanoyl_CoA_c0" compartment="c0" fbc:charge="-3" fbc:chemicalFormula="C25H39N7O18P3S">
        <sbml:annotation xmlns:sbml="http://www.sbml.org/sbml/level3/version1/core">
          <rdf:RDF xmlns:rdf="http://www.w3.org/1999/02/22-rdf-syntax-ns#">
            <rdf:Description rdf:about="#M_cpd02234_c0">
              <bqbiol:is xmlns:bqbiol="http://biomodels.net/biology-qualifiers/">
                <rdf:Bag>
                  <rdf:li rdf:resource="http://identifiers.org/metanetx.chemical/MNXM1058"/>
                 </rdf:Bag>
              </bqbiol:is>
            </rdf:Description>
          </rdf:RDF>
        </sbml:annotation>
      </species>
      <species boundaryCondition="false" constant="false" hasOnlySubstanceUnits="false" id="M_cpd15499_c0" name="Menaquinol_8_c0" metaid="M_cpd15499_c0" sboTerm="SBO:0000247" compartment="c0" fbc:charge="0" fbc:chemicalFormula="C51H74O2">
        <sbml:annotation xmlns:sbml="http://www.sbml.org/sbml/level3/version1/core">
          <rdf:RDF xmlns:rdf="http://www.w3.org/1999/02/22-rdf-syntax-ns#">
            <rdf:Description rdf:about="#M_cpd15499_c0">
              <bqbiol:is xmlns:bqbiol="http://biomodels.net/biology-qualifiers/">
                <rdf:Bag>
                  <rdf:li rdf:resource="http://identifiers.org/bigg.metabolite/mql8"/>
                  <rdf:li rdf:resource="http://identifiers.org/biocyc/META:REDUCED-MENAQUINONE"/>
                  <rdf:li rdf:resource="http://identifiers.org/chebi/CHEBI:61684"/>
                  <rdf:li rdf:resource="http://identifiers.org/ec-code/6.1.1.19"/>
                  <rdf:li rdf:resource="http://identifiers.org/kegg.reaction/R03646"/>
                  <rdf:li rdf:resource="http://identifiers.org/metanetx.chemical/MNXM223"/>
                  <rdf:li rdf:resource="http://identifiers.org/metanetx.reaction/MNXR81723"/>
                  <rdf:li rdf:resource="http://identifiers.org/ncbigi/312945313"/>
                  <rdf:li rdf:resource="http://identifiers.org/seed.compound/cpd15499"/>
                </rdf:Bag>
              </bqbiol:is>
            </rdf:Description>
          </rdf:RDF>
        </sbml:annotation>
      </species>
      <species boundaryCondition="false" constant="false" hasOnlySubstanceUnits="false" id="M_cpd15603_c0" name="Gly_Cys_c0" metaid="M_cpd15603_c0" compartment="c0" fbc:charge="0" fbc:chemicalFormula="C5H10N2O3S">
        <sbml:annotation xmlns:sbml="http://www.sbml.org/sbml/level3/version1/core">
          <rdf:RDF xmlns:rdf="http://www.w3.org/1999/02/22-rdf-syntax-ns#">
            <rdf:Description rdf:about="#M_cpd15603_c0">
              <bqbiol:is xmlns:bqbiol="http://biomodels.net/biology-qualifiers/">
                <rdf:Bag>
                  <rdf:li rdf:resource="http://identifiers.org/metanetx.chemical/MNXM8666"/>
                </rdf:Bag>
              </bqbiol:is>
            </rdf:Description>
          </rdf:RDF>
        </sbml:annotation>
      </species>
      <species boundaryCondition="false" constant="false" hasOnlySubstanceUnits="false" id="M_cpd15603_e0" name="Gly_Cys_e0" metaid="M_cpd15603_e0" compartment="e0" fbc:charge="0" fbc:chemicalFormula="C5H10N2O3S">
        <sbml:annotation xmlns:sbml="http://www.sbml.org/sbml/level3/version1/core">
          <rdf:RDF xmlns:rdf="http://www.w3.org/1999/02/22-rdf-syntax-ns#">
            <rdf:Description rdf:about="#M_cpd15603_e0">
              <bqbiol:is xmlns:bqbiol="http://biomodels.net/biology-qualifiers/">
                <rdf:Bag>
                  <rdf:li rdf:resource="http://identifiers.org/metanetx.chemical/MNXM8666"/>
                </rdf:Bag>
              </bqbiol:is>
            </rdf:Description>
          </rdf:RDF>
        </sbml:annotation>
      </species>
      <species boundaryCondition="false" constant="false" hasOnlySubstanceUnits="false" id="M_cpd09878_c0" name="Sulfoacetate_c0" metaid="M_cpd09878_c0" sboTerm="SBO:0000247" compartment="c0" fbc:charge="-2" fbc:chemicalFormula="C2H2O5S">
        <sbml:annotation xmlns:sbml="http://www.sbml.org/sbml/level3/version1/core">
          <rdf:RDF xmlns:rdf="http://www.w3.org/1999/02/22-rdf-syntax-ns#">
            <rdf:Description rdf:about="#M_cpd09878_c0">
              <bqbiol:is xmlns:bqbiol="http://biomodels.net/biology-qualifiers/">
                <rdf:Bag>
                  <rdf:li rdf:resource="http://identifiers.org/bigg.metabolite/sulfac"/>
                  <rdf:li rdf:resource="http://identifiers.org/biocyc/META:CPD-10246"/>
                  <rdf:li rdf:resource="http://identifiers.org/biocyc/META:CYTIDINEKIN-RXN"/>
                  <rdf:li rdf:resource="http://identifiers.org/chebi/CHEBI:34987"/>
                  <rdf:li rdf:resource="http://identifiers.org/chebi/CHEBI:49876"/>
                  <rdf:li rdf:resource="http://identifiers.org/chebi/CHEBI:50519"/>
                  <rdf:li rdf:resource="http://identifiers.org/chebi/CHEBI:58824"/>
                  <rdf:li rdf:resource="http://identifiers.org/ec-code/2.7.1.48"/>
                  <rdf:li rdf:resource="http://identifiers.org/kegg.compound/C14179"/>
                  <rdf:li rdf:resource="http://identifiers.org/kegg.reaction/R00517"/>
                  <rdf:li rdf:resource="http://identifiers.org/metanetx.chemical/MNXM1949"/>
                  <rdf:li rdf:resource="http://identifiers.org/metanetx.reaction/MNXR68618"/>
                  <rdf:li rdf:resource="http://identifiers.org/ncbigi/312945521"/>
                  <rdf:li rdf:resource="http://identifiers.org/rhea/28162"/>
                  <rdf:li rdf:resource="http://identifiers.org/rhea/28163"/>
                  <rdf:li rdf:resource="http://identifiers.org/rhea/28164"/>
                  <rdf:li rdf:resource="http://identifiers.org/rhea/28165"/>
                  <rdf:li rdf:resource="http://identifiers.org/seed.compound/cpd09878"/>
                </rdf:Bag>
              </bqbiol:is>
            </rdf:Description>
          </rdf:RDF>
        </sbml:annotation>
      </species>
      <species boundaryCondition="false" constant="false" hasOnlySubstanceUnits="false" id="M_cpd00040_c0" name="Glyoxalate_c0" metaid="M_cpd00040_c0" sboTerm="SBO:0000247" compartment="c0" fbc:charge="-1" fbc:chemicalFormula="C2HO3">
        <sbml:annotation xmlns:sbml="http://www.sbml.org/sbml/level3/version1/core">
          <rdf:RDF xmlns:rdf="http://www.w3.org/1999/02/22-rdf-syntax-ns#">
            <rdf:Description rdf:about="#M_cpd00040_c0">
              <bqbiol:is xmlns:bqbiol="http://biomodels.net/biology-qualifiers/">
                <rdf:Bag>
                  <rdf:li rdf:resource="http://identifiers.org/bigg.metabolite/glx"/>
                  <rdf:li rdf:resource="http://identifiers.org/biocyc/META:GLYOX"/>
                  <rdf:li rdf:resource="http://identifiers.org/biocyc/META:TRANS-RXN0-571"/>
                  <rdf:li rdf:resource="http://identifiers.org/chebi/CHEBI:14368"/>
                  <rdf:li rdf:resource="http://identifiers.org/chebi/CHEBI:16891"/>
                  <rdf:li rdf:resource="http://identifiers.org/chebi/CHEBI:24420"/>
                  <rdf:li rdf:resource="http://identifiers.org/chebi/CHEBI:24421"/>
                  <rdf:li rdf:resource="http://identifiers.org/chebi/CHEBI:35977"/>
                  <rdf:li rdf:resource="http://identifiers.org/chebi/CHEBI:36655"/>
                  <rdf:li rdf:resource="http://identifiers.org/chebi/CHEBI:42767"/>
                  <rdf:li rdf:resource="http://identifiers.org/chebi/CHEBI:5509"/>
                  <rdf:li rdf:resource="http://identifiers.org/hmdb/HMDB00119"/>
                  <rdf:li rdf:resource="http://identifiers.org/kegg.compound/C00048"/>
                  <rdf:li rdf:resource="http://identifiers.org/metanetx.chemical/MNXM69"/>
                  <rdf:li rdf:resource="http://identifiers.org/metanetx.reaction/MNXR463"/>
                  <rdf:li rdf:resource="http://identifiers.org/ncbigi/312945155"/>
                  <rdf:li rdf:resource="http://identifiers.org/seed.compound/cpd00040"/>
                  <rdf:li rdf:resource="http://identifiers.org/umbbd.compound/c0014"/>
                  <rdf:li rdf:resource="http://identifiers.org/unipathway.compound/UPC00048"/>
                </rdf:Bag>
              </bqbiol:is>
            </rdf:Description>
          </rdf:RDF>
        </sbml:annotation>
      </species>
      <species boundaryCondition="false" constant="false" hasOnlySubstanceUnits="false" id="M_cpd00040_e0" name="Glyoxalate_e0" metaid="M_cpd00040_e0" sboTerm="SBO:0000247" compartment="e0" fbc:charge="-1" fbc:chemicalFormula="C2HO3">
        <sbml:annotation xmlns:sbml="http://www.sbml.org/sbml/level3/version1/core">
          <rdf:RDF xmlns:rdf="http://www.w3.org/1999/02/22-rdf-syntax-ns#">
            <rdf:Description rdf:about="#M_cpd00040_e0">
              <bqbiol:is xmlns:bqbiol="http://biomodels.net/biology-qualifiers/">
                <rdf:Bag>
                  <rdf:li rdf:resource="http://identifiers.org/bigg.metabolite/glx"/>
                  <rdf:li rdf:resource="http://identifiers.org/biocyc/META:GLYOX"/>
                  <rdf:li rdf:resource="http://identifiers.org/biocyc/META:TRANS-RXN0-571"/>
                  <rdf:li rdf:resource="http://identifiers.org/chebi/CHEBI:14368"/>
                  <rdf:li rdf:resource="http://identifiers.org/chebi/CHEBI:16891"/>
                  <rdf:li rdf:resource="http://identifiers.org/chebi/CHEBI:24420"/>
                  <rdf:li rdf:resource="http://identifiers.org/chebi/CHEBI:24421"/>
                  <rdf:li rdf:resource="http://identifiers.org/chebi/CHEBI:35977"/>
                  <rdf:li rdf:resource="http://identifiers.org/chebi/CHEBI:36655"/>
                  <rdf:li rdf:resource="http://identifiers.org/chebi/CHEBI:42767"/>
                  <rdf:li rdf:resource="http://identifiers.org/chebi/CHEBI:5509"/>
                  <rdf:li rdf:resource="http://identifiers.org/hmdb/HMDB00119"/>
                  <rdf:li rdf:resource="http://identifiers.org/kegg.compound/C00048"/>
                  <rdf:li rdf:resource="http://identifiers.org/metanetx.chemical/MNXM69"/>
                  <rdf:li rdf:resource="http://identifiers.org/metanetx.reaction/MNXR463"/>
                  <rdf:li rdf:resource="http://identifiers.org/ncbigi/312945155"/>
                  <rdf:li rdf:resource="http://identifiers.org/seed.compound/cpd00040"/>
                  <rdf:li rdf:resource="http://identifiers.org/umbbd.compound/c0014"/>
                  <rdf:li rdf:resource="http://identifiers.org/unipathway.compound/UPC00048"/>
                </rdf:Bag>
              </bqbiol:is>
            </rdf:Description>
          </rdf:RDF>
        </sbml:annotation>
      </species>
      <species boundaryCondition="false" constant="false" hasOnlySubstanceUnits="false" id="M_cpd01270_c0" name="FMNH2_c0" metaid="M_cpd01270_c0" sboTerm="SBO:0000247" compartment="c0" fbc:charge="-1" fbc:chemicalFormula="C17H22N4O9P">
        <sbml:annotation xmlns:sbml="http://www.sbml.org/sbml/level3/version1/core">
          <rdf:RDF xmlns:rdf="http://www.w3.org/1999/02/22-rdf-syntax-ns#">
            <rdf:Description rdf:about="#M_cpd01270_c0">
              <bqbiol:is xmlns:bqbiol="http://biomodels.net/biology-qualifiers/">
                <rdf:Bag>
                  <rdf:li rdf:resource="http://identifiers.org/bigg.metabolite/fmnh2"/>
                  <rdf:li rdf:resource="http://identifiers.org/biocyc/META:2.3.1.155-RXN"/>
                  <rdf:li rdf:resource="http://identifiers.org/biocyc/META:FMNH2"/>
                  <rdf:li rdf:resource="http://identifiers.org/biocyc/META:RXN-16560"/>
                  <rdf:li rdf:resource="http://identifiers.org/chebi/CHEBI:13318"/>
                  <rdf:li rdf:resource="http://identifiers.org/chebi/CHEBI:15017"/>
                  <rdf:li rdf:resource="http://identifiers.org/chebi/CHEBI:16048"/>
                  <rdf:li rdf:resource="http://identifiers.org/chebi/CHEBI:21128"/>
                  <rdf:li rdf:resource="http://identifiers.org/chebi/CHEBI:42517"/>
                  <rdf:li rdf:resource="http://identifiers.org/chebi/CHEBI:57618"/>
                  <rdf:li rdf:resource="http://identifiers.org/chebi/CHEBI:8782"/>
                  <rdf:li rdf:resource="http://identifiers.org/ec-code/2.3.1.9"/>
                  <rdf:li rdf:resource="http://identifiers.org/hmdb/HMDB01142"/>
                  <rdf:li rdf:resource="http://identifiers.org/kegg.compound/C01847"/>
                  <rdf:li rdf:resource="http://identifiers.org/kegg.reaction/R03991"/>
                  <rdf:li rdf:resource="http://identifiers.org/metanetx.chemical/MNXM208"/>
                  <rdf:li rdf:resource="http://identifiers.org/metanetx.reaction/MNXR348"/>
                  <rdf:li rdf:resource="http://identifiers.org/ncbigi/312945094"/>
                  <rdf:li rdf:resource="http://identifiers.org/rhea/18161"/>
                  <rdf:li rdf:resource="http://identifiers.org/rhea/18162"/>
                  <rdf:li rdf:resource="http://identifiers.org/rhea/18163"/>
                  <rdf:li rdf:resource="http://identifiers.org/rhea/18164"/>
                  <rdf:li rdf:resource="http://identifiers.org/seed.compound/cpd01270"/>
                  <rdf:li rdf:resource="http://identifiers.org/unipathway.compound/UPC01847"/>
                </rdf:Bag>
              </bqbiol:is>
            </rdf:Description>
          </rdf:RDF>
        </sbml:annotation>
      </species>
      <species boundaryCondition="false" constant="false" hasOnlySubstanceUnits="false" id="M_cpd00050_c0" name="FMN_c0" metaid="M_cpd00050_c0" sboTerm="SBO:0000247" compartment="c0" fbc:charge="-1" fbc:chemicalFormula="C17H20N4O9P">
        <sbml:annotation xmlns:sbml="http://www.sbml.org/sbml/level3/version1/core">
          <rdf:RDF xmlns:rdf="http://www.w3.org/1999/02/22-rdf-syntax-ns#">
            <rdf:Description rdf:about="#M_cpd00050_c0">
              <bqbiol:is xmlns:bqbiol="http://biomodels.net/biology-qualifiers/">
                <rdf:Bag>
                  <rdf:li rdf:resource="http://identifiers.org/bigg.metabolite/fmn"/>
                  <rdf:li rdf:resource="http://identifiers.org/biocyc/META:FMN"/>
                  <rdf:li rdf:resource="http://identifiers.org/biocyc/META:RXN-14268"/>
                  <rdf:li rdf:resource="http://identifiers.org/chebi/CHEBI:13317"/>
                  <rdf:li rdf:resource="http://identifiers.org/chebi/CHEBI:17621"/>
                  <rdf:li rdf:resource="http://identifiers.org/chebi/CHEBI:21127"/>
                  <rdf:li rdf:resource="http://identifiers.org/chebi/CHEBI:42587"/>
                  <rdf:li rdf:resource="http://identifiers.org/chebi/CHEBI:4960"/>
                  <rdf:li rdf:resource="http://identifiers.org/chebi/CHEBI:58210"/>
                  <rdf:li rdf:resource="http://identifiers.org/ec-code/2.3.1.9"/>
                  <rdf:li rdf:resource="http://identifiers.org/hmdb/HMDB01520"/>
                  <rdf:li rdf:resource="http://identifiers.org/kegg.compound/C00061"/>
                  <rdf:li rdf:resource="http://identifiers.org/kegg.reaction/R03858"/>
                  <rdf:li rdf:resource="http://identifiers.org/metanetx.chemical/MNXM119"/>
                  <rdf:li rdf:resource="http://identifiers.org/metanetx.reaction/MNXR347"/>
                  <rdf:li rdf:resource="http://identifiers.org/ncbigi/312945093"/>
                  <rdf:li rdf:resource="http://identifiers.org/rhea/31091"/>
                  <rdf:li rdf:resource="http://identifiers.org/rhea/31092"/>
                  <rdf:li rdf:resource="http://identifiers.org/rhea/31093"/>
                  <rdf:li rdf:resource="http://identifiers.org/rhea/31094"/>
                  <rdf:li rdf:resource="http://identifiers.org/seed.compound/cpd00050"/>
                  <rdf:li rdf:resource="http://identifiers.org/unipathway.compound/UPC00061"/>
                </rdf:Bag>
              </bqbiol:is>
            </rdf:Description>
          </rdf:RDF>
        </sbml:annotation>
      </species>
      <species boundaryCondition="false" constant="false" hasOnlySubstanceUnits="false" id="M_cpd00007_c0" name="O2_c0" metaid="M_cpd00007_c0" sboTerm="SBO:0000247" compartment="c0" fbc:charge="0" fbc:chemicalFormula="O2">
        <sbml:annotation xmlns:sbml="http://www.sbml.org/sbml/level3/version1/core">
          <rdf:RDF xmlns:rdf="http://www.w3.org/1999/02/22-rdf-syntax-ns#">
            <rdf:Description rdf:about="#M_cpd00007_c0">
              <bqbiol:is xmlns:bqbiol="http://biomodels.net/biology-qualifiers/">
                <rdf:Bag>
                  <rdf:li rdf:resource="http://identifiers.org/bigg.metabolite/o2"/>
                  <rdf:li rdf:resource="http://identifiers.org/biocyc/META:OXYGEN-MOLECULE"/>
                  <rdf:li rdf:resource="http://identifiers.org/chebi/CHEBI:10745"/>
                  <rdf:li rdf:resource="http://identifiers.org/chebi/CHEBI:13416"/>
                  <rdf:li rdf:resource="http://identifiers.org/chebi/CHEBI:15379"/>
                  <rdf:li rdf:resource="http://identifiers.org/chebi/CHEBI:23833"/>
                  <rdf:li rdf:resource="http://identifiers.org/chebi/CHEBI:25366"/>
                  <rdf:li rdf:resource="http://identifiers.org/chebi/CHEBI:26689"/>
                  <rdf:li rdf:resource="http://identifiers.org/chebi/CHEBI:27140"/>
                  <rdf:li rdf:resource="http://identifiers.org/chebi/CHEBI:29097"/>
                  <rdf:li rdf:resource="http://identifiers.org/chebi/CHEBI:29793"/>
                  <rdf:li rdf:resource="http://identifiers.org/chebi/CHEBI:30491"/>
                  <rdf:li rdf:resource="http://identifiers.org/chebi/CHEBI:44742"/>
                  <rdf:li rdf:resource="http://identifiers.org/chebi/CHEBI:7860"/>
                  <rdf:li rdf:resource="http://identifiers.org/ec-code/4.3.1.1"/>
                  <rdf:li rdf:resource="http://identifiers.org/hmdb/HMDB01377"/>
                  <rdf:li rdf:resource="http://identifiers.org/kegg.compound/C00007"/>
                  <rdf:li rdf:resource="http://identifiers.org/kegg.compound/D00003"/>
                  <rdf:li rdf:resource="http://identifiers.org/metanetx.chemical/MNXM4"/>
                  <rdf:li rdf:resource="http://identifiers.org/metanetx.reaction/MNXR81771"/>
                  <rdf:li rdf:resource="http://identifiers.org/ncbigi/312945338"/>
                  <rdf:li rdf:resource="http://identifiers.org/seed.compound/cpd00007"/>
                  <rdf:li rdf:resource="http://identifiers.org/unipathway.compound/UPC00007"/>
                </rdf:Bag>
              </bqbiol:is>
            </rdf:Description>
          </rdf:RDF>
        </sbml:annotation>
      </species>
      <species boundaryCondition="false" constant="false" hasOnlySubstanceUnits="false" id="M_cpd02857_c0" name="DAHP_c0" metaid="M_cpd02857_c0" sboTerm="SBO:0000247" compartment="c0" fbc:charge="-2" fbc:chemicalFormula="C7H11O10P">
        <sbml:annotation xmlns:sbml="http://www.sbml.org/sbml/level3/version1/core">
          <rdf:RDF xmlns:rdf="http://www.w3.org/1999/02/22-rdf-syntax-ns#">
            <rdf:Description rdf:about="#M_cpd02857_c0">
              <bqbiol:is xmlns:bqbiol="http://biomodels.net/biology-qualifiers/">
                <rdf:Bag>
                  <rdf:li rdf:resource="http://identifiers.org/bigg.metabolite/2dda7p"/>
                  <rdf:li rdf:resource="http://identifiers.org/biocyc/META:3-DEOXY-D-ARABINO-HEPTULOSONATE-7-P"/>
                  <rdf:li rdf:resource="http://identifiers.org/biocyc/META:TRANS-RXN0-469"/>
                  <rdf:li rdf:resource="http://identifiers.org/chebi/CHEBI:1053"/>
                  <rdf:li rdf:resource="http://identifiers.org/chebi/CHEBI:11544"/>
                  <rdf:li rdf:resource="http://identifiers.org/chebi/CHEBI:11785"/>
                  <rdf:li rdf:resource="http://identifiers.org/chebi/CHEBI:11786"/>
                  <rdf:li rdf:resource="http://identifiers.org/chebi/CHEBI:18150"/>
                  <rdf:li rdf:resource="http://identifiers.org/chebi/CHEBI:19523"/>
                  <rdf:li rdf:resource="http://identifiers.org/chebi/CHEBI:20003"/>
                  <rdf:li rdf:resource="http://identifiers.org/chebi/CHEBI:29477"/>
                  <rdf:li rdf:resource="http://identifiers.org/chebi/CHEBI:58394"/>
                  <rdf:li rdf:resource="http://identifiers.org/kegg.compound/C04691"/>
                  <rdf:li rdf:resource="http://identifiers.org/metanetx.chemical/MNXM1219"/>
                  <rdf:li rdf:resource="http://identifiers.org/metanetx.reaction/MNXR639"/>
                  <rdf:li rdf:resource="http://identifiers.org/ncbigi/312944661"/>
                  <rdf:li rdf:resource="http://identifiers.org/seed.compound/cpd02857"/>
                  <rdf:li rdf:resource="http://identifiers.org/unipathway.compound/UPC04691"/>
                </rdf:Bag>
              </bqbiol:is>
            </rdf:Description>
          </rdf:RDF>
        </sbml:annotation>
      </species>
      <species boundaryCondition="false" constant="false" hasOnlySubstanceUnits="false" id="M_cpd00699_c0" name="5_Dehydroquinate_c0" metaid="M_cpd00699_c0" sboTerm="SBO:0000247" compartment="c0" fbc:charge="-1" fbc:chemicalFormula="C7H9O6">
        <sbml:annotation xmlns:sbml="http://www.sbml.org/sbml/level3/version1/core">
          <rdf:RDF xmlns:rdf="http://www.w3.org/1999/02/22-rdf-syntax-ns#">
            <rdf:Description rdf:about="#M_cpd00699_c0">
              <bqbiol:is xmlns:bqbiol="http://biomodels.net/biology-qualifiers/">
                <rdf:Bag>
                  <rdf:li rdf:resource="http://identifiers.org/bigg.metabolite/3dhq"/>
                  <rdf:li rdf:resource="http://identifiers.org/biocyc/META:DEHYDROQUINATE"/>
                  <rdf:li rdf:resource="http://identifiers.org/chebi/CHEBI:11781"/>
                  <rdf:li rdf:resource="http://identifiers.org/chebi/CHEBI:12122"/>
                  <rdf:li rdf:resource="http://identifiers.org/chebi/CHEBI:1487"/>
                  <rdf:li rdf:resource="http://identifiers.org/chebi/CHEBI:17947"/>
                  <rdf:li rdf:resource="http://identifiers.org/chebi/CHEBI:19997"/>
                  <rdf:li rdf:resource="http://identifiers.org/chebi/CHEBI:32364"/>
                  <rdf:li rdf:resource="http://identifiers.org/chebi/CHEBI:42078"/>
                  <rdf:li rdf:resource="http://identifiers.org/hmdb/HMDB12710"/>
                  <rdf:li rdf:resource="http://identifiers.org/kegg.compound/C00944"/>
                  <rdf:li rdf:resource="http://identifiers.org/metanetx.chemical/MNXM478"/>
                  <rdf:li rdf:resource="http://identifiers.org/metanetx.reaction/MNXR1479"/>
                  <rdf:li rdf:resource="http://identifiers.org/ncbigi/312944710"/>
                  <rdf:li rdf:resource="http://identifiers.org/seed.compound/cpd00699"/>
                  <rdf:li rdf:resource="http://identifiers.org/unipathway.compound/UPC00944"/>
                </rdf:Bag>
              </bqbiol:is>
            </rdf:Description>
          </rdf:RDF>
        </sbml:annotation>
      </species>
      <species boundaryCondition="false" constant="false" hasOnlySubstanceUnits="false" id="M_cpd03519_c0" name="2_5_Diaminopyrimidine_nucleoside_triphosphate_c0" metaid="M_cpd03519_c0" compartment="c0" fbc:charge="-3" fbc:chemicalFormula="C9H15N5O14P3">
        <sbml:annotation xmlns:sbml="http://www.sbml.org/sbml/level3/version1/core">
          <rdf:RDF xmlns:rdf="http://www.w3.org/1999/02/22-rdf-syntax-ns#">
            <rdf:Description rdf:about="#M_cpd03519_c0">
              <bqbiol:is xmlns:bqbiol="http://biomodels.net/biology-qualifiers/">
                <rdf:Bag>
                  <rdf:li rdf:resource="http://identifiers.org/chebi/CHEBI:929"/>
                  <rdf:li rdf:resource="http://identifiers.org/hmdb/HMDB06821"/>
                  <rdf:li rdf:resource="http://identifiers.org/kegg.compound/C05923"/>
                  <rdf:li rdf:resource="http://identifiers.org/metanetx.chemical/MNXM2773"/>
                  <rdf:li rdf:resource="http://identifiers.org/seed.compound/cpd03519"/>
                </rdf:Bag>
              </bqbiol:is>
            </rdf:Description>
          </rdf:RDF>
        </sbml:annotation>
      </species>
      <species boundaryCondition="false" constant="false" hasOnlySubstanceUnits="false" id="M_cpd03518_c0" name="Formamidopyrimidine_nucleoside_triphosphate_c0" metaid="M_cpd03518_c0" compartment="c0" fbc:charge="-3" fbc:chemicalFormula="C10H15N5O15P3">
        <sbml:annotation xmlns:sbml="http://www.sbml.org/sbml/level3/version1/core">
          <rdf:RDF xmlns:rdf="http://www.w3.org/1999/02/22-rdf-syntax-ns#">
            <rdf:Description rdf:about="#M_cpd03518_c0">
              <bqbiol:is xmlns:bqbiol="http://biomodels.net/biology-qualifiers/">
                <rdf:Bag>
                  <rdf:li rdf:resource="http://identifiers.org/chebi/CHEBI:5144"/>
                  <rdf:li rdf:resource="http://identifiers.org/chebi/CHEBI:24080"/>
                  <rdf:li rdf:resource="http://identifiers.org/chebi/CHEBI:27985"/>
                  <rdf:li rdf:resource="http://identifiers.org/hmdb/HMDB06822"/>
                  <rdf:li rdf:resource="http://identifiers.org/kegg.compound/C05922"/>
                  <rdf:li rdf:resource="http://identifiers.org/metanetx.chemical/MNXM53766"/>
                  <rdf:li rdf:resource="http://identifiers.org/seed.compound/cpd03518"/>
                </rdf:Bag>
              </bqbiol:is>
            </rdf:Description>
          </rdf:RDF>
        </sbml:annotation>
      </species>
      <species boundaryCondition="false" constant="false" hasOnlySubstanceUnits="false" id="M_cpd00047_c0" name="Formate_c0" metaid="M_cpd00047_c0" sboTerm="SBO:0000247" compartment="c0" fbc:charge="-1" fbc:chemicalFormula="CHO2">
        <sbml:annotation xmlns:sbml="http://www.sbml.org/sbml/level3/version1/core">
          <rdf:RDF xmlns:rdf="http://www.w3.org/1999/02/22-rdf-syntax-ns#">
            <rdf:Description rdf:about="#M_cpd00047_c0">
              <bqbiol:is xmlns:bqbiol="http://biomodels.net/biology-qualifiers/">
                <rdf:Bag>
                  <rdf:li rdf:resource="http://identifiers.org/bigg.metabolite/for"/>
                  <rdf:li rdf:resource="http://identifiers.org/biocyc/META:CARBOXYL-GROUP"/>
                  <rdf:li rdf:resource="http://identifiers.org/biocyc/META:CPD-9845"/>
                  <rdf:li rdf:resource="http://identifiers.org/biocyc/META:FORMATE"/>
                  <rdf:li rdf:resource="http://identifiers.org/chebi/CHEBI:14276"/>
                  <rdf:li rdf:resource="http://identifiers.org/chebi/CHEBI:15740"/>
                  <rdf:li rdf:resource="http://identifiers.org/chebi/CHEBI:24081"/>
                  <rdf:li rdf:resource="http://identifiers.org/chebi/CHEBI:24082"/>
                  <rdf:li rdf:resource="http://identifiers.org/chebi/CHEBI:30751"/>
                  <rdf:li rdf:resource="http://identifiers.org/chebi/CHEBI:42460"/>
                  <rdf:li rdf:resource="http://identifiers.org/chebi/CHEBI:5145"/>
                  <rdf:li rdf:resource="http://identifiers.org/chebi/CHEBI:52343"/>
                  <rdf:li rdf:resource="http://identifiers.org/hmdb/HMDB00142"/>
                  <rdf:li rdf:resource="http://identifiers.org/kegg.compound/C00058"/>
                  <rdf:li rdf:resource="http://identifiers.org/metanetx.chemical/MNXM39"/>
                  <rdf:li rdf:resource="http://identifiers.org/metanetx.reaction/MNXR54944"/>
                  <rdf:li rdf:resource="http://identifiers.org/ncbigi/312945095"/>
                  <rdf:li rdf:resource="http://identifiers.org/rhea/35279"/>
                  <rdf:li rdf:resource="http://identifiers.org/rhea/35280"/>
                  <rdf:li rdf:resource="http://identifiers.org/rhea/35281"/>
                  <rdf:li rdf:resource="http://identifiers.org/rhea/35282"/>
                  <rdf:li rdf:resource="http://identifiers.org/seed.compound/cpd00047"/>
                  <rdf:li rdf:resource="http://identifiers.org/umbbd.compound/c0106"/>
                  <rdf:li rdf:resource="http://identifiers.org/unipathway.compound/UPC00058"/>
                </rdf:Bag>
              </bqbiol:is>
            </rdf:Description>
          </rdf:RDF>
        </sbml:annotation>
      </species>
      <species boundaryCondition="false" constant="false" hasOnlySubstanceUnits="false" id="M_cpd00047_e0" name="Formate_e0" metaid="M_cpd00047_e0" sboTerm="SBO:0000247" compartment="e0" fbc:charge="-1" fbc:chemicalFormula="CHO2">
        <sbml:annotation xmlns:sbml="http://www.sbml.org/sbml/level3/version1/core">
          <rdf:RDF xmlns:rdf="http://www.w3.org/1999/02/22-rdf-syntax-ns#">
            <rdf:Description rdf:about="#M_cpd00047_e0">
              <bqbiol:is xmlns:bqbiol="http://biomodels.net/biology-qualifiers/">
                <rdf:Bag>
                  <rdf:li rdf:resource="http://identifiers.org/bigg.metabolite/for"/>
                  <rdf:li rdf:resource="http://identifiers.org/biocyc/META:CARBOXYL-GROUP"/>
                  <rdf:li rdf:resource="http://identifiers.org/biocyc/META:CPD-9845"/>
                  <rdf:li rdf:resource="http://identifiers.org/biocyc/META:FORMATE"/>
                  <rdf:li rdf:resource="http://identifiers.org/chebi/CHEBI:14276"/>
                  <rdf:li rdf:resource="http://identifiers.org/chebi/CHEBI:15740"/>
                  <rdf:li rdf:resource="http://identifiers.org/chebi/CHEBI:24081"/>
                  <rdf:li rdf:resource="http://identifiers.org/chebi/CHEBI:24082"/>
                  <rdf:li rdf:resource="http://identifiers.org/chebi/CHEBI:30751"/>
                  <rdf:li rdf:resource="http://identifiers.org/chebi/CHEBI:42460"/>
                  <rdf:li rdf:resource="http://identifiers.org/chebi/CHEBI:5145"/>
                  <rdf:li rdf:resource="http://identifiers.org/chebi/CHEBI:52343"/>
                  <rdf:li rdf:resource="http://identifiers.org/hmdb/HMDB00142"/>
                  <rdf:li rdf:resource="http://identifiers.org/kegg.compound/C00058"/>
                  <rdf:li rdf:resource="http://identifiers.org/metanetx.chemical/MNXM39"/>
                  <rdf:li rdf:resource="http://identifiers.org/metanetx.reaction/MNXR54944"/>
                  <rdf:li rdf:resource="http://identifiers.org/ncbigi/312945095"/>
                  <rdf:li rdf:resource="http://identifiers.org/rhea/35279"/>
                  <rdf:li rdf:resource="http://identifiers.org/rhea/35280"/>
                  <rdf:li rdf:resource="http://identifiers.org/rhea/35281"/>
                  <rdf:li rdf:resource="http://identifiers.org/rhea/35282"/>
                  <rdf:li rdf:resource="http://identifiers.org/seed.compound/cpd00047"/>
                  <rdf:li rdf:resource="http://identifiers.org/umbbd.compound/c0106"/>
                  <rdf:li rdf:resource="http://identifiers.org/unipathway.compound/UPC00058"/>
                </rdf:Bag>
              </bqbiol:is>
            </rdf:Description>
          </rdf:RDF>
        </sbml:annotation>
      </species>
      <species boundaryCondition="false" constant="false" hasOnlySubstanceUnits="false" id="M_cpd00481_c0" name="Isobutyryl_CoA_c0" metaid="M_cpd00481_c0" sboTerm="SBO:0000247" compartment="c0" fbc:charge="-3" fbc:chemicalFormula="C25H39N7O17P3S">
        <sbml:annotation xmlns:sbml="http://www.sbml.org/sbml/level3/version1/core">
          <rdf:RDF xmlns:rdf="http://www.w3.org/1999/02/22-rdf-syntax-ns#">
            <rdf:Description rdf:about="#M_cpd00481_c0">
              <bqbiol:is xmlns:bqbiol="http://biomodels.net/biology-qualifiers/">
                <rdf:Bag>
                  <rdf:li rdf:resource="http://identifiers.org/bigg.metabolite/ibcoa"/>
                  <rdf:li rdf:resource="http://identifiers.org/biocyc/META:ISOBUTYRYL-COA"/>
                  <rdf:li rdf:resource="http://identifiers.org/chebi/CHEBI:11629"/>
                  <rdf:li rdf:resource="http://identifiers.org/chebi/CHEBI:1214"/>
                  <rdf:li rdf:resource="http://identifiers.org/chebi/CHEBI:12754"/>
                  <rdf:li rdf:resource="http://identifiers.org/chebi/CHEBI:15479"/>
                  <rdf:li rdf:resource="http://identifiers.org/chebi/CHEBI:19712"/>
                  <rdf:li rdf:resource="http://identifiers.org/chebi/CHEBI:41634"/>
                  <rdf:li rdf:resource="http://identifiers.org/chebi/CHEBI:57338"/>
                  <rdf:li rdf:resource="http://identifiers.org/hmdb/HMDB01243"/>
                  <rdf:li rdf:resource="http://identifiers.org/kegg.compound/C00630"/>
                  <rdf:li rdf:resource="http://identifiers.org/lipidmaps/LMFA07050331"/>
                  <rdf:li rdf:resource="http://identifiers.org/metanetx.chemical/MNXM470"/>
                  <rdf:li rdf:resource="http://identifiers.org/metanetx.reaction/MNXR26657"/>
                  <rdf:li rdf:resource="http://identifiers.org/ncbigi/312946064"/>
                  <rdf:li rdf:resource="http://identifiers.org/seed.compound/cpd00481"/>
                  <rdf:li rdf:resource="http://identifiers.org/umbbd.compound/c1582"/>
                </rdf:Bag>
              </bqbiol:is>
            </rdf:Description>
          </rdf:RDF>
        </sbml:annotation>
      </species>
      <species boundaryCondition="false" constant="false" hasOnlySubstanceUnits="false" id="M_cpd11545_c0" name="isobutyryl_ACP_c0" metaid="M_cpd11545_c0" compartment="c0" fbc:charge="-1" fbc:chemicalFormula="C15H27N2O8PRS">
        <sbml:annotation xmlns:sbml="http://www.sbml.org/sbml/level3/version1/core">
          <rdf:RDF xmlns:rdf="http://www.w3.org/1999/02/22-rdf-syntax-ns#">
            <rdf:Description rdf:about="#M_cpd11545_c0">
              <bqbiol:is xmlns:bqbiol="http://biomodels.net/biology-qualifiers/">
                <rdf:Bag>
                  <rdf:li rdf:resource="http://identifiers.org/metanetx.chemical/MNXM11912"/>
                </rdf:Bag>
              </bqbiol:is>
            </rdf:Description>
          </rdf:RDF>
        </sbml:annotation>
      </species>
      <species boundaryCondition="false" constant="false" hasOnlySubstanceUnits="false" id="M_cpd00067_e0" name="H_e0" metaid="M_cpd00067_e0" sboTerm="SBO:0000247" compartment="e0" fbc:charge="1" fbc:chemicalFormula="H">
        <sbml:annotation xmlns:sbml="http://www.sbml.org/sbml/level3/version1/core">
          <rdf:RDF xmlns:rdf="http://www.w3.org/1999/02/22-rdf-syntax-ns#">
            <rdf:Description rdf:about="#M_cpd00067_e0">
              <bqbiol:is xmlns:bqbiol="http://biomodels.net/biology-qualifiers/">
                <rdf:Bag>
                  <rdf:li rdf:resource="http://identifiers.org/bigg.metabolite/h"/>
                  <rdf:li rdf:resource="http://identifiers.org/biocyc/META:ADENYLOSUCCINATE-SYNTHASE-RXN"/>
                  <rdf:li rdf:resource="http://identifiers.org/biocyc/META:PROTON"/>
                  <rdf:li rdf:resource="http://identifiers.org/chebi/CHEBI:10744"/>
                  <rdf:li rdf:resource="http://identifiers.org/chebi/CHEBI:13357"/>
                  <rdf:li rdf:resource="http://identifiers.org/chebi/CHEBI:15378"/>
                  <rdf:li rdf:resource="http://identifiers.org/chebi/CHEBI:24636"/>
                  <rdf:li rdf:resource="http://identifiers.org/chebi/CHEBI:5584"/>
                  <rdf:li rdf:resource="http://identifiers.org/ec-code/6.3.4.4"/>
                  <rdf:li rdf:resource="http://identifiers.org/hmdb/HMDB59597"/>
                  <rdf:li rdf:resource="http://identifiers.org/kegg.compound/C00080"/>
                  <rdf:li rdf:resource="http://identifiers.org/kegg.reaction/R01135"/>
                  <rdf:li rdf:resource="http://identifiers.org/metanetx.chemical/MNXM1"/>
                  <rdf:li rdf:resource="http://identifiers.org/metanetx.reaction/MNXR68295"/>
                  <rdf:li rdf:resource="http://identifiers.org/ncbigi/312945182"/>
                  <rdf:li rdf:resource="http://identifiers.org/rhea/15753"/>
                  <rdf:li rdf:resource="http://identifiers.org/rhea/15754"/>
                  <rdf:li rdf:resource="http://identifiers.org/rhea/15755"/>
                  <rdf:li rdf:resource="http://identifiers.org/rhea/15756"/>
                  <rdf:li rdf:resource="http://identifiers.org/seed.compound/cpd00067"/>
                  <rdf:li rdf:resource="http://identifiers.org/unipathway.compound/UPC00080"/>
                  <rdf:li rdf:resource="http://identifiers.org/unipathway.reaction/UCR01135"/>
                  <rdf:li rdf:resource="http://identifiers.org/unipathway.reaction/UER00335"/>
                </rdf:Bag>
              </bqbiol:is>
            </rdf:Description>
          </rdf:RDF>
        </sbml:annotation>
      </species>
      <species boundaryCondition="false" constant="false" hasOnlySubstanceUnits="false" id="M_cpd11576_c0" name="L_methionine_R_oxide_c0" metaid="M_cpd11576_c0" compartment="c0" fbc:charge="0" fbc:chemicalFormula="C5H11NO3S">
        <sbml:annotation xmlns:sbml="http://www.sbml.org/sbml/level3/version1/core">
          <rdf:RDF xmlns:rdf="http://www.w3.org/1999/02/22-rdf-syntax-ns#">
            <rdf:Description rdf:about="#M_cpd11576_c0">
              <bqbiol:is xmlns:bqbiol="http://biomodels.net/biology-qualifiers/">
                <rdf:Bag>
                  <rdf:li rdf:resource="http://identifiers.org/metanetx.chemical/MNXM8825"/>
                </rdf:Bag>
              </bqbiol:is>
            </rdf:Description>
          </rdf:RDF>
        </sbml:annotation>
      </species>
      <species boundaryCondition="false" constant="false" hasOnlySubstanceUnits="false" id="M_cpd11576_e0" name="L_methionine_R_oxide_e0" metaid="M_cpd11576_e0" compartment="e0" fbc:charge="0" fbc:chemicalFormula="C5H11NO3S">
        <sbml:annotation xmlns:sbml="http://www.sbml.org/sbml/level3/version1/core">
          <rdf:RDF xmlns:rdf="http://www.w3.org/1999/02/22-rdf-syntax-ns#">
            <rdf:Description rdf:about="#M_cpd11576_e0">
              <bqbiol:is xmlns:bqbiol="http://biomodels.net/biology-qualifiers/">
                <rdf:Bag>
                  <rdf:li rdf:resource="http://identifiers.org/metanetx.chemical/MNXM8825"/>
                </rdf:Bag>
              </bqbiol:is>
            </rdf:Description>
          </rdf:RDF>
        </sbml:annotation>
      </species>
      <species boundaryCondition="false" constant="false" hasOnlySubstanceUnits="false" id="M_cpd02555_c0" name="Tetrahydropteroyltri_L_glutamate_c0" metaid="M_cpd02555_c0" sboTerm="SBO:0000247" compartment="c0" fbc:charge="-4" fbc:chemicalFormula="C29H33N9O12">
        <sbml:annotation xmlns:sbml="http://www.sbml.org/sbml/level3/version1/core">
          <rdf:RDF xmlns:rdf="http://www.w3.org/1999/02/22-rdf-syntax-ns#">
            <rdf:Description rdf:about="#M_cpd02555_c0">
              <bqbiol:is xmlns:bqbiol="http://biomodels.net/biology-qualifiers/">
                <rdf:Bag>
                  <rdf:li rdf:resource="http://identifiers.org/bigg.metabolite/hpglu"/>
                  <rdf:li rdf:resource="http://identifiers.org/biocyc/META:CPD-1301"/>
                  <rdf:li rdf:resource="http://identifiers.org/chebi/CHEBI:15224"/>
                  <rdf:li rdf:resource="http://identifiers.org/chebi/CHEBI:17420"/>
                  <rdf:li rdf:resource="http://identifiers.org/chebi/CHEBI:26919"/>
                  <rdf:li rdf:resource="http://identifiers.org/chebi/CHEBI:26920"/>
                  <rdf:li rdf:resource="http://identifiers.org/chebi/CHEBI:58140"/>
                  <rdf:li rdf:resource="http://identifiers.org/chebi/CHEBI:9489"/>
                  <rdf:li rdf:resource="http://identifiers.org/ec-code/3.2.1.22"/>
                  <rdf:li rdf:resource="http://identifiers.org/hmdb/HMDB06826"/>
                  <rdf:li rdf:resource="http://identifiers.org/hmdb/HMDB12290"/>
                  <rdf:li rdf:resource="http://identifiers.org/kegg.compound/C04144"/>
                  <rdf:li rdf:resource="http://identifiers.org/kegg.reaction/R01101"/>
                  <rdf:li rdf:resource="http://identifiers.org/kegg.reaction/R06091"/>
                  <rdf:li rdf:resource="http://identifiers.org/metanetx.chemical/MNXM2563"/>
                  <rdf:li rdf:resource="http://identifiers.org/metanetx.reaction/MNXR31035"/>
                  <rdf:li rdf:resource="http://identifiers.org/ncbigi/312945902"/>
                  <rdf:li rdf:resource="http://identifiers.org/seed.compound/cpd02555"/>
                  <rdf:li rdf:resource="http://identifiers.org/unipathway.compound/UPC04144"/>
                </rdf:Bag>
              </bqbiol:is>
            </rdf:Description>
          </rdf:RDF>
        </sbml:annotation>
      </species>
      <species boundaryCondition="false" constant="false" hasOnlySubstanceUnits="false" id="M_cpd02555_e0" name="Tetrahydropteroyltri_L_glutamate_e0" metaid="M_cpd02555_e0" sboTerm="SBO:0000247" compartment="e0" fbc:charge="-4" fbc:chemicalFormula="C29H33N9O12">
        <sbml:annotation xmlns:sbml="http://www.sbml.org/sbml/level3/version1/core">
          <rdf:RDF xmlns:rdf="http://www.w3.org/1999/02/22-rdf-syntax-ns#">
            <rdf:Description rdf:about="#M_cpd02555_e0">
              <bqbiol:is xmlns:bqbiol="http://biomodels.net/biology-qualifiers/">
                <rdf:Bag>
                  <rdf:li rdf:resource="http://identifiers.org/bigg.metabolite/hpglu"/>
                  <rdf:li rdf:resource="http://identifiers.org/biocyc/META:CPD-1301"/>
                  <rdf:li rdf:resource="http://identifiers.org/chebi/CHEBI:15224"/>
                  <rdf:li rdf:resource="http://identifiers.org/chebi/CHEBI:17420"/>
                  <rdf:li rdf:resource="http://identifiers.org/chebi/CHEBI:26919"/>
                  <rdf:li rdf:resource="http://identifiers.org/chebi/CHEBI:26920"/>
                  <rdf:li rdf:resource="http://identifiers.org/chebi/CHEBI:58140"/>
                  <rdf:li rdf:resource="http://identifiers.org/chebi/CHEBI:9489"/>
                  <rdf:li rdf:resource="http://identifiers.org/ec-code/3.2.1.22"/>
                  <rdf:li rdf:resource="http://identifiers.org/hmdb/HMDB06826"/>
                  <rdf:li rdf:resource="http://identifiers.org/hmdb/HMDB12290"/>
                  <rdf:li rdf:resource="http://identifiers.org/kegg.compound/C04144"/>
                  <rdf:li rdf:resource="http://identifiers.org/kegg.reaction/R01101"/>
                  <rdf:li rdf:resource="http://identifiers.org/kegg.reaction/R06091"/>
                  <rdf:li rdf:resource="http://identifiers.org/metanetx.chemical/MNXM2563"/>
                  <rdf:li rdf:resource="http://identifiers.org/metanetx.reaction/MNXR31035"/>
                  <rdf:li rdf:resource="http://identifiers.org/ncbigi/312945902"/>
                  <rdf:li rdf:resource="http://identifiers.org/seed.compound/cpd02555"/>
                  <rdf:li rdf:resource="http://identifiers.org/unipathway.compound/UPC04144"/>
                </rdf:Bag>
              </bqbiol:is>
            </rdf:Description>
          </rdf:RDF>
        </sbml:annotation>
      </species>
      <species boundaryCondition="false" constant="false" hasOnlySubstanceUnits="false" id="M_cpd02738_c0" name="5_Methyltetrahydropteroyltri_L_glutamate_c0" metaid="M_cpd02738_c0" sboTerm="SBO:0000247" compartment="c0" fbc:charge="-4" fbc:chemicalFormula="C30H35N9O12">
        <sbml:annotation xmlns:sbml="http://www.sbml.org/sbml/level3/version1/core">
          <rdf:RDF xmlns:rdf="http://www.w3.org/1999/02/22-rdf-syntax-ns#">
            <rdf:Description rdf:about="#M_cpd02738_c0">
              <bqbiol:is xmlns:bqbiol="http://biomodels.net/biology-qualifiers/">
                <rdf:Bag>
                  <rdf:li rdf:resource="http://identifiers.org/bigg.metabolite/mhpglu"/>
                  <rdf:li rdf:resource="http://identifiers.org/biocyc/META:CPD-1302"/>
                  <rdf:li rdf:resource="http://identifiers.org/chebi/CHEBI:12147"/>
                  <rdf:li rdf:resource="http://identifiers.org/chebi/CHEBI:17614"/>
                  <rdf:li rdf:resource="http://identifiers.org/chebi/CHEBI:20613"/>
                  <rdf:li rdf:resource="http://identifiers.org/chebi/CHEBI:2099"/>
                  <rdf:li rdf:resource="http://identifiers.org/chebi/CHEBI:58207"/>
                  <rdf:li rdf:resource="http://identifiers.org/chebi/CHEBI:63907"/>
                  <rdf:li rdf:resource="http://identifiers.org/hmdb/HMDB12177"/>
                  <rdf:li rdf:resource="http://identifiers.org/kegg.compound/C04489"/>
                  <rdf:li rdf:resource="http://identifiers.org/metanetx.chemical/MNXM2623"/>
                  <rdf:li rdf:resource="http://identifiers.org/metanetx.reaction/MNXR55580"/>
                  <rdf:li rdf:resource="http://identifiers.org/ncbigi/312945937"/>
                  <rdf:li rdf:resource="http://identifiers.org/seed.compound/cpd02738"/>
                  <rdf:li rdf:resource="http://identifiers.org/unipathway.compound/UPC04489"/>
                </rdf:Bag>
              </bqbiol:is>
            </rdf:Description>
          </rdf:RDF>
        </sbml:annotation>
      </species>
      <species boundaryCondition="false" constant="false" hasOnlySubstanceUnits="false" id="M_cpd00098_c0" name="Choline_c0" metaid="M_cpd00098_c0" sboTerm="SBO:0000247" compartment="c0" fbc:charge="1" fbc:chemicalFormula="C5H14NO">
        <sbml:annotation xmlns:sbml="http://www.sbml.org/sbml/level3/version1/core">
          <rdf:RDF xmlns:rdf="http://www.w3.org/1999/02/22-rdf-syntax-ns#">
            <rdf:Description rdf:about="#M_cpd00098_c0">
              <bqbiol:is xmlns:bqbiol="http://biomodels.net/biology-qualifiers/">
                <rdf:Bag>
                  <rdf:li rdf:resource="http://identifiers.org/bigg.metabolite/chol"/>
                  <rdf:li rdf:resource="http://identifiers.org/biocyc/META:CHOLINE"/>
                  <rdf:li rdf:resource="http://identifiers.org/chebi/CHEBI:13985"/>
                  <rdf:li rdf:resource="http://identifiers.org/chebi/CHEBI:15354"/>
                  <rdf:li rdf:resource="http://identifiers.org/chebi/CHEBI:23212"/>
                  <rdf:li rdf:resource="http://identifiers.org/chebi/CHEBI:3665"/>
                  <rdf:li rdf:resource="http://identifiers.org/chebi/CHEBI:41524"/>
                  <rdf:li rdf:resource="http://identifiers.org/chebi/CHEBI:72322"/>
                  <rdf:li rdf:resource="http://identifiers.org/hmdb/HMDB00097"/>
                  <rdf:li rdf:resource="http://identifiers.org/kegg.compound/C00114"/>
                  <rdf:li rdf:resource="http://identifiers.org/kegg.compound/D07690"/>
                  <rdf:li rdf:resource="http://identifiers.org/kegg.compound/D10498"/>
                  <rdf:li rdf:resource="http://identifiers.org/metanetx.chemical/MNXM90"/>
                  <rdf:li rdf:resource="http://identifiers.org/metanetx.reaction/MNXR30"/>
                  <rdf:li rdf:resource="http://identifiers.org/ncbigi/312944953"/>
                  <rdf:li rdf:resource="http://identifiers.org/seed.compound/cpd00098"/>
                  <rdf:li rdf:resource="http://identifiers.org/unipathway.compound/UPC00114"/>
                </rdf:Bag>
              </bqbiol:is>
            </rdf:Description>
          </rdf:RDF>
        </sbml:annotation>
      </species>
      <species boundaryCondition="false" constant="false" hasOnlySubstanceUnits="false" id="M_cpd00098_e0" name="Choline_e0" metaid="M_cpd00098_e0" sboTerm="SBO:0000247" compartment="e0" fbc:charge="1" fbc:chemicalFormula="C5H14NO">
        <sbml:annotation xmlns:sbml="http://www.sbml.org/sbml/level3/version1/core">
          <rdf:RDF xmlns:rdf="http://www.w3.org/1999/02/22-rdf-syntax-ns#">
            <rdf:Description rdf:about="#M_cpd00098_e0">
              <bqbiol:is xmlns:bqbiol="http://biomodels.net/biology-qualifiers/">
                <rdf:Bag>
                  <rdf:li rdf:resource="http://identifiers.org/bigg.metabolite/chol"/>
                  <rdf:li rdf:resource="http://identifiers.org/biocyc/META:CHOLINE"/>
                  <rdf:li rdf:resource="http://identifiers.org/chebi/CHEBI:13985"/>
                  <rdf:li rdf:resource="http://identifiers.org/chebi/CHEBI:15354"/>
                  <rdf:li rdf:resource="http://identifiers.org/chebi/CHEBI:23212"/>
                  <rdf:li rdf:resource="http://identifiers.org/chebi/CHEBI:3665"/>
                  <rdf:li rdf:resource="http://identifiers.org/chebi/CHEBI:41524"/>
                  <rdf:li rdf:resource="http://identifiers.org/chebi/CHEBI:72322"/>
                  <rdf:li rdf:resource="http://identifiers.org/hmdb/HMDB00097"/>
                  <rdf:li rdf:resource="http://identifiers.org/kegg.compound/C00114"/>
                  <rdf:li rdf:resource="http://identifiers.org/kegg.compound/D07690"/>
                  <rdf:li rdf:resource="http://identifiers.org/kegg.compound/D10498"/>
                  <rdf:li rdf:resource="http://identifiers.org/metanetx.chemical/MNXM90"/>
                  <rdf:li rdf:resource="http://identifiers.org/metanetx.reaction/MNXR30"/>
                  <rdf:li rdf:resource="http://identifiers.org/ncbigi/312944953"/>
                  <rdf:li rdf:resource="http://identifiers.org/seed.compound/cpd00098"/>
                  <rdf:li rdf:resource="http://identifiers.org/unipathway.compound/UPC00114"/>
                </rdf:Bag>
              </bqbiol:is>
            </rdf:Description>
          </rdf:RDF>
        </sbml:annotation>
      </species>
      <species boundaryCondition="false" constant="false" hasOnlySubstanceUnits="false" id="M_cpd15752_c0" name="Isopentadecanoyllipoteichoic_acid_n24__linked__unsubstituted_c0" metaid="M_cpd15752_c0" compartment="c0" fbc:charge="-24" fbc:chemicalFormula="C117H228O135P24">
        <sbml:annotation xmlns:sbml="http://www.sbml.org/sbml/level3/version1/core">
          <rdf:RDF xmlns:rdf="http://www.w3.org/1999/02/22-rdf-syntax-ns#">
            <rdf:Description rdf:about="#M_cpd15752_c0">
              <bqbiol:is xmlns:bqbiol="http://biomodels.net/biology-qualifiers/">
                <rdf:Bag>
                  <rdf:li rdf:resource="http://identifiers.org/metanetx.chemical/MNXM5794"/>
                </rdf:Bag>
              </bqbiol:is>
            </rdf:Description>
          </rdf:RDF>
        </sbml:annotation>
      </species>
      <species boundaryCondition="false" constant="false" hasOnlySubstanceUnits="false" id="M_cpd15761_c0" name="Isopentadecanoyllipoteichoic_acid_n24__linked__glucose_substituted_c0" metaid="M_cpd15761_c0" compartment="c0" fbc:charge="-24" fbc:chemicalFormula="C261H468O255P24">
        <sbml:annotation xmlns:sbml="http://www.sbml.org/sbml/level3/version1/core">
          <rdf:RDF xmlns:rdf="http://www.w3.org/1999/02/22-rdf-syntax-ns#">
            <rdf:Description rdf:about="#M_cpd15761_c0">
              <bqbiol:is xmlns:bqbiol="http://biomodels.net/biology-qualifiers/">
                <rdf:Bag>
                  <rdf:li rdf:resource="http://identifiers.org/metanetx.chemical/MNXM8771"/>
                </rdf:Bag>
              </bqbiol:is>
            </rdf:Description>
          </rdf:RDF>
        </sbml:annotation>
      </species>
      <species boundaryCondition="false" constant="false" hasOnlySubstanceUnits="false" id="M_cpd00014_c0" name="UDP_c0" metaid="M_cpd00014_c0" sboTerm="SBO:0000247" compartment="c0" fbc:charge="-2" fbc:chemicalFormula="C9H12N2O12P2">
        <sbml:annotation xmlns:sbml="http://www.sbml.org/sbml/level3/version1/core">
          <rdf:RDF xmlns:rdf="http://www.w3.org/1999/02/22-rdf-syntax-ns#">
            <rdf:Description rdf:about="#M_cpd00014_c0">
              <bqbiol:is xmlns:bqbiol="http://biomodels.net/biology-qualifiers/">
                <rdf:Bag>
                  <rdf:li rdf:resource="http://identifiers.org/bigg.metabolite/udp"/>
                  <rdf:li rdf:resource="http://identifiers.org/biocyc/META:3-DEHYDROQUINATE-SYNTHASE-RXN"/>
                  <rdf:li rdf:resource="http://identifiers.org/biocyc/META:UDP"/>
                  <rdf:li rdf:resource="http://identifiers.org/biocyc/META:UDP-GROUP"/>
                  <rdf:li rdf:resource="http://identifiers.org/chebi/CHEBI:13445"/>
                  <rdf:li rdf:resource="http://identifiers.org/chebi/CHEBI:17659"/>
                  <rdf:li rdf:resource="http://identifiers.org/chebi/CHEBI:27230"/>
                  <rdf:li rdf:resource="http://identifiers.org/chebi/CHEBI:46402"/>
                  <rdf:li rdf:resource="http://identifiers.org/chebi/CHEBI:58223"/>
                  <rdf:li rdf:resource="http://identifiers.org/chebi/CHEBI:9802"/>
                  <rdf:li rdf:resource="http://identifiers.org/ec-code/4.2.3.4"/>
                  <rdf:li rdf:resource="http://identifiers.org/hmdb/HMDB00295"/>
                  <rdf:li rdf:resource="http://identifiers.org/kegg.compound/C00015"/>
                  <rdf:li rdf:resource="http://identifiers.org/kegg.compound/G10619"/>
                  <rdf:li rdf:resource="http://identifiers.org/kegg.reaction/R03083"/>
                  <rdf:li rdf:resource="http://identifiers.org/metanetx.chemical/MNXM17"/>
                  <rdf:li rdf:resource="http://identifiers.org/metanetx.reaction/MNXR1594"/>
                  <rdf:li rdf:resource="http://identifiers.org/ncbigi/312945608"/>
                  <rdf:li rdf:resource="http://identifiers.org/rhea/21968"/>
                  <rdf:li rdf:resource="http://identifiers.org/rhea/21969"/>
                  <rdf:li rdf:resource="http://identifiers.org/rhea/21970"/>
                  <rdf:li rdf:resource="http://identifiers.org/rhea/21971"/>
                  <rdf:li rdf:resource="http://identifiers.org/seed.compound/cpd00014"/>
                  <rdf:li rdf:resource="http://identifiers.org/unipathway.compound/UPC00015"/>
                  <rdf:li rdf:resource="http://identifiers.org/unipathway.reaction/UCR03083"/>
                  <rdf:li rdf:resource="http://identifiers.org/unipathway.reaction/UER00085"/>
                </rdf:Bag>
              </bqbiol:is>
            </rdf:Description>
          </rdf:RDF>
        </sbml:annotation>
      </species>
      <species boundaryCondition="false" constant="false" hasOnlySubstanceUnits="false" id="M_cpd00026_c0" name="UDP_glucose_c0" metaid="M_cpd00026_c0" sboTerm="SBO:0000247" compartment="c0" fbc:charge="-2" fbc:chemicalFormula="C15H22N2O17P2">
        <sbml:annotation xmlns:sbml="http://www.sbml.org/sbml/level3/version1/core">
          <rdf:RDF xmlns:rdf="http://www.w3.org/1999/02/22-rdf-syntax-ns#">
            <rdf:Description rdf:about="#M_cpd00026_c0">
              <bqbiol:is xmlns:bqbiol="http://biomodels.net/biology-qualifiers/">
                <rdf:Bag>
                  <rdf:li rdf:resource="http://identifiers.org/bigg.metabolite/udpg"/>
                  <rdf:li rdf:resource="http://identifiers.org/biocyc/META:CPD-12575"/>
                  <rdf:li rdf:resource="http://identifiers.org/chebi/CHEBI:13498"/>
                  <rdf:li rdf:resource="http://identifiers.org/chebi/CHEBI:13505"/>
                  <rdf:li rdf:resource="http://identifiers.org/chebi/CHEBI:18066"/>
                  <rdf:li rdf:resource="http://identifiers.org/chebi/CHEBI:22103"/>
                  <rdf:li rdf:resource="http://identifiers.org/chebi/CHEBI:27234"/>
                  <rdf:li rdf:resource="http://identifiers.org/chebi/CHEBI:28532"/>
                  <rdf:li rdf:resource="http://identifiers.org/chebi/CHEBI:42885"/>
                  <rdf:li rdf:resource="http://identifiers.org/chebi/CHEBI:46228"/>
                  <rdf:li rdf:resource="http://identifiers.org/chebi/CHEBI:46229"/>
                  <rdf:li rdf:resource="http://identifiers.org/chebi/CHEBI:52249"/>
                  <rdf:li rdf:resource="http://identifiers.org/chebi/CHEBI:58367"/>
                  <rdf:li rdf:resource="http://identifiers.org/chebi/CHEBI:58885"/>
                  <rdf:li rdf:resource="http://identifiers.org/chebi/CHEBI:9845"/>
                  <rdf:li rdf:resource="http://identifiers.org/chebi/CHEBI:9895"/>
                  <rdf:li rdf:resource="http://identifiers.org/hmdb/HMDB60079"/>
                  <rdf:li rdf:resource="http://identifiers.org/kegg.compound/C00029"/>
                  <rdf:li rdf:resource="http://identifiers.org/kegg.compound/G10608"/>
                  <rdf:li rdf:resource="http://identifiers.org/metanetx.chemical/MNXM52"/>
                  <rdf:li rdf:resource="http://identifiers.org/metanetx.reaction/MNXR1604"/>
                  <rdf:li rdf:resource="http://identifiers.org/ncbigi/312945612"/>
                  <rdf:li rdf:resource="http://identifiers.org/seed.compound/cpd00026"/>
                  <rdf:li rdf:resource="http://identifiers.org/unipathway.compound/UPC00029"/>
                </rdf:Bag>
              </bqbiol:is>
            </rdf:Description>
          </rdf:RDF>
        </sbml:annotation>
      </species>
      <species boundaryCondition="false" constant="false" hasOnlySubstanceUnits="false" id="M_cpd10516_c0" name="fe3_c0" metaid="M_cpd10516_c0" sboTerm="SBO:0000247" compartment="c0" fbc:charge="3" fbc:chemicalFormula="Fe">
        <sbml:annotation xmlns:sbml="http://www.sbml.org/sbml/level3/version1/core">
          <rdf:RDF xmlns:rdf="http://www.w3.org/1999/02/22-rdf-syntax-ns#">
            <rdf:Description rdf:about="#M_cpd10516_c0">
              <bqbiol:is xmlns:bqbiol="http://biomodels.net/biology-qualifiers/">
                <rdf:Bag>
                  <rdf:li rdf:resource="http://identifiers.org/bigg.metabolite/fe3"/>
                  <rdf:li rdf:resource="http://identifiers.org/biocyc/META:FE+3"/>
                  <rdf:li rdf:resource="http://identifiers.org/chebi/CHEBI:13320"/>
                  <rdf:li rdf:resource="http://identifiers.org/chebi/CHEBI:21130"/>
                  <rdf:li rdf:resource="http://identifiers.org/chebi/CHEBI:24877"/>
                  <rdf:li rdf:resource="http://identifiers.org/chebi/CHEBI:29034"/>
                  <rdf:li rdf:resource="http://identifiers.org/chebi/CHEBI:34755"/>
                  <rdf:li rdf:resource="http://identifiers.org/chebi/CHEBI:49595"/>
                  <rdf:li rdf:resource="http://identifiers.org/hmdb/HMDB12943"/>
                  <rdf:li rdf:resource="http://identifiers.org/kegg.compound/C14819"/>
                  <rdf:li rdf:resource="http://identifiers.org/metanetx.chemical/MNXM196"/>
                  <rdf:li rdf:resource="http://identifiers.org/metanetx.reaction/MNXR81448"/>
                  <rdf:li rdf:resource="http://identifiers.org/ncbigi/312945080"/>
                  <rdf:li rdf:resource="http://identifiers.org/seed.compound/cpd10516"/>
                </rdf:Bag>
              </bqbiol:is>
            </rdf:Description>
          </rdf:RDF>
        </sbml:annotation>
      </species>
      <species boundaryCondition="false" constant="false" hasOnlySubstanceUnits="false" id="M_cpd10516_e0" name="fe3_e0" metaid="M_cpd10516_e0" sboTerm="SBO:0000247" compartment="e0" fbc:charge="3" fbc:chemicalFormula="Fe">
        <sbml:annotation xmlns:sbml="http://www.sbml.org/sbml/level3/version1/core">
          <rdf:RDF xmlns:rdf="http://www.w3.org/1999/02/22-rdf-syntax-ns#">
            <rdf:Description rdf:about="#M_cpd10516_e0">
              <bqbiol:is xmlns:bqbiol="http://biomodels.net/biology-qualifiers/">
                <rdf:Bag>
                  <rdf:li rdf:resource="http://identifiers.org/bigg.metabolite/fe3"/>
                  <rdf:li rdf:resource="http://identifiers.org/biocyc/META:FE+3"/>
                  <rdf:li rdf:resource="http://identifiers.org/chebi/CHEBI:13320"/>
                  <rdf:li rdf:resource="http://identifiers.org/chebi/CHEBI:21130"/>
                  <rdf:li rdf:resource="http://identifiers.org/chebi/CHEBI:24877"/>
                  <rdf:li rdf:resource="http://identifiers.org/chebi/CHEBI:29034"/>
                  <rdf:li rdf:resource="http://identifiers.org/chebi/CHEBI:34755"/>
                  <rdf:li rdf:resource="http://identifiers.org/chebi/CHEBI:49595"/>
                  <rdf:li rdf:resource="http://identifiers.org/hmdb/HMDB12943"/>
                  <rdf:li rdf:resource="http://identifiers.org/kegg.compound/C14819"/>
                  <rdf:li rdf:resource="http://identifiers.org/metanetx.chemical/MNXM196"/>
                  <rdf:li rdf:resource="http://identifiers.org/metanetx.reaction/MNXR81448"/>
                  <rdf:li rdf:resource="http://identifiers.org/ncbigi/312945080"/>
                  <rdf:li rdf:resource="http://identifiers.org/seed.compound/cpd10516"/>
                </rdf:Bag>
              </bqbiol:is>
            </rdf:Description>
          </rdf:RDF>
        </sbml:annotation>
      </species>
      <species boundaryCondition="false" constant="false" hasOnlySubstanceUnits="false" id="M_cpd00137_c0" name="Citrate_c0" metaid="M_cpd00137_c0" sboTerm="SBO:0000247" compartment="c0" fbc:charge="-3" fbc:chemicalFormula="C6H5O7">
        <sbml:annotation xmlns:sbml="http://www.sbml.org/sbml/level3/version1/core">
          <rdf:RDF xmlns:rdf="http://www.w3.org/1999/02/22-rdf-syntax-ns#">
            <rdf:Description rdf:about="#M_cpd00137_c0">
              <bqbiol:is xmlns:bqbiol="http://biomodels.net/biology-qualifiers/">
                <rdf:Bag>
                  <rdf:li rdf:resource="http://identifiers.org/bigg.metabolite/cit"/>
                  <rdf:li rdf:resource="http://identifiers.org/biocyc/META:CIT"/>
                  <rdf:li rdf:resource="http://identifiers.org/biocyc/META:RXN-14091"/>
                  <rdf:li rdf:resource="http://identifiers.org/chebi/CHEBI:13999"/>
                  <rdf:li rdf:resource="http://identifiers.org/chebi/CHEBI:16947"/>
                  <rdf:li rdf:resource="http://identifiers.org/chebi/CHEBI:23321"/>
                  <rdf:li rdf:resource="http://identifiers.org/chebi/CHEBI:23322"/>
                  <rdf:li rdf:resource="http://identifiers.org/chebi/CHEBI:30769"/>
                  <rdf:li rdf:resource="http://identifiers.org/chebi/CHEBI:35802"/>
                  <rdf:li rdf:resource="http://identifiers.org/chebi/CHEBI:35806"/>
                  <rdf:li rdf:resource="http://identifiers.org/chebi/CHEBI:35809"/>
                  <rdf:li rdf:resource="http://identifiers.org/chebi/CHEBI:35810"/>
                  <rdf:li rdf:resource="http://identifiers.org/chebi/CHEBI:3727"/>
                  <rdf:li rdf:resource="http://identifiers.org/chebi/CHEBI:41523"/>
                  <rdf:li rdf:resource="http://identifiers.org/chebi/CHEBI:42563"/>
                  <rdf:li rdf:resource="http://identifiers.org/chebi/CHEBI:50744"/>
                  <rdf:li rdf:resource="http://identifiers.org/chebi/CHEBI:76049"/>
                  <rdf:li rdf:resource="http://identifiers.org/ec-code/3.1.4.16"/>
                  <rdf:li rdf:resource="http://identifiers.org/hmdb/HMDB00094"/>
                  <rdf:li rdf:resource="http://identifiers.org/kegg.compound/C00158"/>
                  <rdf:li rdf:resource="http://identifiers.org/kegg.compound/D00037"/>
                  <rdf:li rdf:resource="http://identifiers.org/kegg.reaction/R03538"/>
                  <rdf:li rdf:resource="http://identifiers.org/metanetx.chemical/MNXM131"/>
                  <rdf:li rdf:resource="http://identifiers.org/metanetx.reaction/MNXR34"/>
                  <rdf:li rdf:resource="http://identifiers.org/ncbigi/312944957"/>
                  <rdf:li rdf:resource="http://identifiers.org/rhea/27878"/>
                  <rdf:li rdf:resource="http://identifiers.org/rhea/27879"/>
                  <rdf:li rdf:resource="http://identifiers.org/rhea/27880"/>
                  <rdf:li rdf:resource="http://identifiers.org/rhea/27881"/>
                  <rdf:li rdf:resource="http://identifiers.org/seed.compound/cpd00137"/>
                  <rdf:li rdf:resource="http://identifiers.org/unipathway.compound/UPC00158"/>
                </rdf:Bag>
              </bqbiol:is>
            </rdf:Description>
          </rdf:RDF>
        </sbml:annotation>
      </species>
      <species boundaryCondition="false" constant="false" hasOnlySubstanceUnits="false" id="M_cpd00137_e0" name="Citrate_e0" metaid="M_cpd00137_e0" sboTerm="SBO:0000247" compartment="e0" fbc:charge="-3" fbc:chemicalFormula="C6H5O7">
        <sbml:annotation xmlns:sbml="http://www.sbml.org/sbml/level3/version1/core">
          <rdf:RDF xmlns:rdf="http://www.w3.org/1999/02/22-rdf-syntax-ns#">
            <rdf:Description rdf:about="#M_cpd00137_e0">
              <bqbiol:is xmlns:bqbiol="http://biomodels.net/biology-qualifiers/">
                <rdf:Bag>
                  <rdf:li rdf:resource="http://identifiers.org/bigg.metabolite/cit"/>
                  <rdf:li rdf:resource="http://identifiers.org/biocyc/META:CIT"/>
                  <rdf:li rdf:resource="http://identifiers.org/biocyc/META:RXN-14091"/>
                  <rdf:li rdf:resource="http://identifiers.org/chebi/CHEBI:13999"/>
                  <rdf:li rdf:resource="http://identifiers.org/chebi/CHEBI:16947"/>
                  <rdf:li rdf:resource="http://identifiers.org/chebi/CHEBI:23321"/>
                  <rdf:li rdf:resource="http://identifiers.org/chebi/CHEBI:23322"/>
                  <rdf:li rdf:resource="http://identifiers.org/chebi/CHEBI:30769"/>
                  <rdf:li rdf:resource="http://identifiers.org/chebi/CHEBI:35802"/>
                  <rdf:li rdf:resource="http://identifiers.org/chebi/CHEBI:35806"/>
                  <rdf:li rdf:resource="http://identifiers.org/chebi/CHEBI:35809"/>
                  <rdf:li rdf:resource="http://identifiers.org/chebi/CHEBI:35810"/>
                  <rdf:li rdf:resource="http://identifiers.org/chebi/CHEBI:3727"/>
                  <rdf:li rdf:resource="http://identifiers.org/chebi/CHEBI:41523"/>
                  <rdf:li rdf:resource="http://identifiers.org/chebi/CHEBI:42563"/>
                  <rdf:li rdf:resource="http://identifiers.org/chebi/CHEBI:50744"/>
                  <rdf:li rdf:resource="http://identifiers.org/chebi/CHEBI:76049"/>
                  <rdf:li rdf:resource="http://identifiers.org/ec-code/3.1.4.16"/>
                  <rdf:li rdf:resource="http://identifiers.org/hmdb/HMDB00094"/>
                  <rdf:li rdf:resource="http://identifiers.org/kegg.compound/C00158"/>
                  <rdf:li rdf:resource="http://identifiers.org/kegg.compound/D00037"/>
                  <rdf:li rdf:resource="http://identifiers.org/kegg.reaction/R03538"/>
                  <rdf:li rdf:resource="http://identifiers.org/metanetx.chemical/MNXM131"/>
                  <rdf:li rdf:resource="http://identifiers.org/metanetx.reaction/MNXR34"/>
                  <rdf:li rdf:resource="http://identifiers.org/ncbigi/312944957"/>
                  <rdf:li rdf:resource="http://identifiers.org/rhea/27878"/>
                  <rdf:li rdf:resource="http://identifiers.org/rhea/27879"/>
                  <rdf:li rdf:resource="http://identifiers.org/rhea/27880"/>
                  <rdf:li rdf:resource="http://identifiers.org/rhea/27881"/>
                  <rdf:li rdf:resource="http://identifiers.org/seed.compound/cpd00137"/>
                  <rdf:li rdf:resource="http://identifiers.org/unipathway.compound/UPC00158"/>
                </rdf:Bag>
              </bqbiol:is>
            </rdf:Description>
          </rdf:RDF>
        </sbml:annotation>
      </species>
      <species boundaryCondition="false" constant="false" hasOnlySubstanceUnits="false" id="M_cpd00121_c0" name="L_Inositol_c0" metaid="M_cpd00121_c0" sboTerm="SBO:0000247" compartment="c0" fbc:charge="0" fbc:chemicalFormula="C6H12O6">
        <sbml:annotation xmlns:sbml="http://www.sbml.org/sbml/level3/version1/core">
          <rdf:RDF xmlns:rdf="http://www.w3.org/1999/02/22-rdf-syntax-ns#">
            <rdf:Description rdf:about="#M_cpd00121_c0">
              <bqbiol:is xmlns:bqbiol="http://biomodels.net/biology-qualifiers/">
                <rdf:Bag>
                  <rdf:li rdf:resource="http://identifiers.org/bigg.metabolite/inost"/>
                  <rdf:li rdf:resource="http://identifiers.org/biocyc/META:CPD-8052"/>
                  <rdf:li rdf:resource="http://identifiers.org/biocyc/META:CPD-8054"/>
                  <rdf:li rdf:resource="http://identifiers.org/biocyc/META:CPD-8055"/>
                  <rdf:li rdf:resource="http://identifiers.org/biocyc/META:CPD-8059"/>
                  <rdf:li rdf:resource="http://identifiers.org/biocyc/META:CPD-8060"/>
                  <rdf:li rdf:resource="http://identifiers.org/biocyc/META:CPD-8061"/>
                  <rdf:li rdf:resource="http://identifiers.org/biocyc/META:MYO-INOSITOL"/>
                  <rdf:li rdf:resource="http://identifiers.org/biocyc/META:PHENDEHYD-RXN"/>
                  <rdf:li rdf:resource="http://identifiers.org/chebi/CHEBI:10600"/>
                  <rdf:li rdf:resource="http://identifiers.org/chebi/CHEBI:10601"/>
                  <rdf:li rdf:resource="http://identifiers.org/chebi/CHEBI:12826"/>
                  <rdf:li rdf:resource="http://identifiers.org/chebi/CHEBI:12831"/>
                  <rdf:li rdf:resource="http://identifiers.org/chebi/CHEBI:17268"/>
                  <rdf:li rdf:resource="http://identifiers.org/chebi/CHEBI:19183"/>
                  <rdf:li rdf:resource="http://identifiers.org/chebi/CHEBI:19206"/>
                  <rdf:li rdf:resource="http://identifiers.org/chebi/CHEBI:22357"/>
                  <rdf:li rdf:resource="http://identifiers.org/chebi/CHEBI:23311"/>
                  <rdf:li rdf:resource="http://identifiers.org/chebi/CHEBI:23927"/>
                  <rdf:li rdf:resource="http://identifiers.org/chebi/CHEBI:24848"/>
                  <rdf:li rdf:resource="http://identifiers.org/chebi/CHEBI:25421"/>
                  <rdf:li rdf:resource="http://identifiers.org/chebi/CHEBI:25451"/>
                  <rdf:li rdf:resource="http://identifiers.org/chebi/CHEBI:27372"/>
                  <rdf:li rdf:resource="http://identifiers.org/chebi/CHEBI:27374"/>
                  <rdf:li rdf:resource="http://identifiers.org/chebi/CHEBI:27987"/>
                  <rdf:li rdf:resource="http://identifiers.org/chebi/CHEBI:4200"/>
                  <rdf:li rdf:resource="http://identifiers.org/chebi/CHEBI:43559"/>
                  <rdf:li rdf:resource="http://identifiers.org/chebi/CHEBI:52772"/>
                  <rdf:li rdf:resource="http://identifiers.org/chebi/CHEBI:6254"/>
                  <rdf:li rdf:resource="http://identifiers.org/ec-code/1.2.1.5"/>
                  <rdf:li rdf:resource="http://identifiers.org/hmdb/HMDB00160"/>
                  <rdf:li rdf:resource="http://identifiers.org/hmdb/HMDB00211"/>
                  <rdf:li rdf:resource="http://identifiers.org/hmdb/HMDB02256"/>
                  <rdf:li rdf:resource="http://identifiers.org/hmdb/HMDB06088"/>
                  <rdf:li rdf:resource="http://identifiers.org/hmdb/HMDB34220"/>
                  <rdf:li rdf:resource="http://identifiers.org/kegg.compound/C00137"/>
                  <rdf:li rdf:resource="http://identifiers.org/kegg.compound/C06151"/>
                  <rdf:li rdf:resource="http://identifiers.org/kegg.compound/C06152"/>
                  <rdf:li rdf:resource="http://identifiers.org/kegg.compound/C19891"/>
                  <rdf:li rdf:resource="http://identifiers.org/kegg.compound/D08079"/>
                  <rdf:li rdf:resource="http://identifiers.org/kegg.reaction/R02536"/>
                  <rdf:li rdf:resource="http://identifiers.org/metanetx.chemical/MNXM127"/>
                  <rdf:li rdf:resource="http://identifiers.org/metanetx.reaction/MNXR652"/>
                  <rdf:li rdf:resource="http://identifiers.org/ncbigi/312945231"/>
                  <rdf:li rdf:resource="http://identifiers.org/rhea/21392"/>
                  <rdf:li rdf:resource="http://identifiers.org/rhea/21393"/>
                  <rdf:li rdf:resource="http://identifiers.org/rhea/21394"/>
                  <rdf:li rdf:resource="http://identifiers.org/rhea/21395"/>
                  <rdf:li rdf:resource="http://identifiers.org/seed.compound/cpd00121"/>
                  <rdf:li rdf:resource="http://identifiers.org/seed.compound/cpd03668"/>
                  <rdf:li rdf:resource="http://identifiers.org/unipathway.compound/UPC00137"/>
                  <rdf:li rdf:resource="http://identifiers.org/unipathway.reaction/UCR02536"/>
                  <rdf:li rdf:resource="http://identifiers.org/unipathway.reaction/UER00724"/>
                </rdf:Bag>
              </bqbiol:is>
            </rdf:Description>
          </rdf:RDF>
        </sbml:annotation>
      </species>
      <species boundaryCondition="false" constant="false" hasOnlySubstanceUnits="false" id="M_cpd02484_c0" name="Inositol_3_phosphate_c0" metaid="M_cpd02484_c0" sboTerm="SBO:0000247" compartment="c0" fbc:charge="-1" fbc:chemicalFormula="C6H12O9P">
        <sbml:annotation xmlns:sbml="http://www.sbml.org/sbml/level3/version1/core">
          <rdf:RDF xmlns:rdf="http://www.w3.org/1999/02/22-rdf-syntax-ns#">
            <rdf:Description rdf:about="#M_cpd02484_c0">
              <bqbiol:is xmlns:bqbiol="http://biomodels.net/biology-qualifiers/">
                <rdf:Bag>
                  <rdf:li rdf:resource="http://identifiers.org/bigg.metabolite/mi3p__D"/>
                  <rdf:li rdf:resource="http://identifiers.org/biocyc/META:1-L-MYO-INOSITOL-1-P"/>
                  <rdf:li rdf:resource="http://identifiers.org/chebi/CHEBI:11365"/>
                  <rdf:li rdf:resource="http://identifiers.org/chebi/CHEBI:18169"/>
                  <rdf:li rdf:resource="http://identifiers.org/chebi/CHEBI:19196"/>
                  <rdf:li rdf:resource="http://identifiers.org/chebi/CHEBI:58401"/>
                  <rdf:li rdf:resource="http://identifiers.org/chebi/CHEBI:814"/>
                  <rdf:li rdf:resource="http://identifiers.org/hmdb/HMDB00213"/>
                  <rdf:li rdf:resource="http://identifiers.org/hmdb/HMDB06814"/>
                  <rdf:li rdf:resource="http://identifiers.org/kegg.compound/C04006"/>
                  <rdf:li rdf:resource="http://identifiers.org/metanetx.chemical/MNXM540"/>
                  <rdf:li rdf:resource="http://identifiers.org/metanetx.reaction/MNXR3685"/>
                  <rdf:li rdf:resource="http://identifiers.org/ncbigi/312946449"/>
                  <rdf:li rdf:resource="http://identifiers.org/seed.compound/cpd02484"/>
                  <rdf:li rdf:resource="http://identifiers.org/unipathway.compound/UPC04006"/>
                </rdf:Bag>
              </bqbiol:is>
            </rdf:Description>
          </rdf:RDF>
        </sbml:annotation>
      </species>
      <species boundaryCondition="false" constant="false" hasOnlySubstanceUnits="false" id="M_cpd02187_c0" name="Methacrylyl_CoA_c0" metaid="M_cpd02187_c0" sboTerm="SBO:0000247" compartment="c0" fbc:charge="-3" fbc:chemicalFormula="C25H37N7O17P3S">
        <sbml:annotation xmlns:sbml="http://www.sbml.org/sbml/level3/version1/core">
          <rdf:RDF xmlns:rdf="http://www.w3.org/1999/02/22-rdf-syntax-ns#">
            <rdf:Description rdf:about="#M_cpd02187_c0">
              <bqbiol:is xmlns:bqbiol="http://biomodels.net/biology-qualifiers/">
                <rdf:Bag>
                  <rdf:li rdf:resource="http://identifiers.org/bigg.metabolite/2mp2coa"/>
                  <rdf:li rdf:resource="http://identifiers.org/biocyc/META:METHACRYLYL-COA"/>
                  <rdf:li rdf:resource="http://identifiers.org/chebi/CHEBI:1208"/>
                  <rdf:li rdf:resource="http://identifiers.org/chebi/CHEBI:19706"/>
                  <rdf:li rdf:resource="http://identifiers.org/chebi/CHEBI:27754"/>
                  <rdf:li rdf:resource="http://identifiers.org/chebi/CHEBI:62500"/>
                  <rdf:li rdf:resource="http://identifiers.org/hmdb/HMDB01011"/>
                  <rdf:li rdf:resource="http://identifiers.org/kegg.compound/C03460"/>
                  <rdf:li rdf:resource="http://identifiers.org/lipidmaps/LMFA07050350"/>
                  <rdf:li rdf:resource="http://identifiers.org/metanetx.chemical/MNXM947"/>
                  <rdf:li rdf:resource="http://identifiers.org/metanetx.reaction/MNXR69344"/>
                  <rdf:li rdf:resource="http://identifiers.org/ncbigi/312946253"/>
                  <rdf:li rdf:resource="http://identifiers.org/seed.compound/cpd02187"/>
                </rdf:Bag>
              </bqbiol:is>
            </rdf:Description>
          </rdf:RDF>
        </sbml:annotation>
      </species>
      <species boundaryCondition="false" constant="false" hasOnlySubstanceUnits="false" id="M_cpd00130_c0" name="L_Malate_c0" metaid="M_cpd00130_c0" sboTerm="SBO:0000247" compartment="c0" fbc:charge="-2" fbc:chemicalFormula="C4H4O5">
        <sbml:annotation xmlns:sbml="http://www.sbml.org/sbml/level3/version1/core">
          <rdf:RDF xmlns:rdf="http://www.w3.org/1999/02/22-rdf-syntax-ns#">
            <rdf:Description rdf:about="#M_cpd00130_c0">
              <bqbiol:is xmlns:bqbiol="http://biomodels.net/biology-qualifiers/">
                <rdf:Bag>
                  <rdf:li rdf:resource="http://identifiers.org/bigg.metabolite/mal__L"/>
                  <rdf:li rdf:resource="http://identifiers.org/biocyc/META:MAL"/>
                  <rdf:li rdf:resource="http://identifiers.org/biocyc/META:THREOSPON-RXN"/>
                  <rdf:li rdf:resource="http://identifiers.org/chebi/CHEBI:11066"/>
                  <rdf:li rdf:resource="http://identifiers.org/chebi/CHEBI:13140"/>
                  <rdf:li rdf:resource="http://identifiers.org/chebi/CHEBI:15589"/>
                  <rdf:li rdf:resource="http://identifiers.org/chebi/CHEBI:18784"/>
                  <rdf:li rdf:resource="http://identifiers.org/chebi/CHEBI:18785"/>
                  <rdf:li rdf:resource="http://identifiers.org/chebi/CHEBI:30797"/>
                  <rdf:li rdf:resource="http://identifiers.org/chebi/CHEBI:423"/>
                  <rdf:li rdf:resource="http://identifiers.org/ec-code/1.1.1.381"/>
                  <rdf:li rdf:resource="http://identifiers.org/hmdb/HMDB00156"/>
                  <rdf:li rdf:resource="http://identifiers.org/kegg.compound/C00149"/>
                  <rdf:li rdf:resource="http://identifiers.org/kegg.reaction/R03758"/>
                  <rdf:li rdf:resource="http://identifiers.org/metanetx.chemical/MNXM98"/>
                  <rdf:li rdf:resource="http://identifiers.org/metanetx.reaction/MNXR68366"/>
                  <rdf:li rdf:resource="http://identifiers.org/ncbigi/312945270"/>
                  <rdf:li rdf:resource="http://identifiers.org/rhea/25653"/>
                  <rdf:li rdf:resource="http://identifiers.org/rhea/25654"/>
                  <rdf:li rdf:resource="http://identifiers.org/rhea/25655"/>
                  <rdf:li rdf:resource="http://identifiers.org/rhea/25656"/>
                  <rdf:li rdf:resource="http://identifiers.org/seed.compound/cpd00130"/>
                  <rdf:li rdf:resource="http://identifiers.org/unipathway.compound/UPC00149"/>
                </rdf:Bag>
              </bqbiol:is>
            </rdf:Description>
          </rdf:RDF>
        </sbml:annotation>
      </species>
      <species boundaryCondition="false" constant="false" hasOnlySubstanceUnits="false" id="M_cpd00032_c0" name="Oxaloacetate_c0" metaid="M_cpd00032_c0" sboTerm="SBO:0000247" compartment="c0" fbc:charge="-2" fbc:chemicalFormula="C4H2O5">
        <sbml:annotation xmlns:sbml="http://www.sbml.org/sbml/level3/version1/core">
          <rdf:RDF xmlns:rdf="http://www.w3.org/1999/02/22-rdf-syntax-ns#">
            <rdf:Description rdf:about="#M_cpd00032_c0">
              <bqbiol:is xmlns:bqbiol="http://biomodels.net/biology-qualifiers/">
                <rdf:Bag>
                  <rdf:li rdf:resource="http://identifiers.org/bigg.metabolite/oaa"/>
                  <rdf:li rdf:resource="http://identifiers.org/biocyc/META:ASPARTATE--TRNA-LIGASE-RXN"/>
                  <rdf:li rdf:resource="http://identifiers.org/biocyc/META:ENOL-OXALOACETATE"/>
                  <rdf:li rdf:resource="http://identifiers.org/biocyc/META:OXALACETIC_ACID"/>
                  <rdf:li rdf:resource="http://identifiers.org/chebi/CHEBI:10547"/>
                  <rdf:li rdf:resource="http://identifiers.org/chebi/CHEBI:1158"/>
                  <rdf:li rdf:resource="http://identifiers.org/chebi/CHEBI:12810"/>
                  <rdf:li rdf:resource="http://identifiers.org/chebi/CHEBI:12820"/>
                  <rdf:li rdf:resource="http://identifiers.org/chebi/CHEBI:14703"/>
                  <rdf:li rdf:resource="http://identifiers.org/chebi/CHEBI:16452"/>
                  <rdf:li rdf:resource="http://identifiers.org/chebi/CHEBI:17479"/>
                  <rdf:li rdf:resource="http://identifiers.org/chebi/CHEBI:19638"/>
                  <rdf:li rdf:resource="http://identifiers.org/chebi/CHEBI:23910"/>
                  <rdf:li rdf:resource="http://identifiers.org/chebi/CHEBI:23911"/>
                  <rdf:li rdf:resource="http://identifiers.org/chebi/CHEBI:24958"/>
                  <rdf:li rdf:resource="http://identifiers.org/chebi/CHEBI:24959"/>
                  <rdf:li rdf:resource="http://identifiers.org/chebi/CHEBI:25731"/>
                  <rdf:li rdf:resource="http://identifiers.org/chebi/CHEBI:25734"/>
                  <rdf:li rdf:resource="http://identifiers.org/chebi/CHEBI:28394"/>
                  <rdf:li rdf:resource="http://identifiers.org/chebi/CHEBI:29049"/>
                  <rdf:li rdf:resource="http://identifiers.org/chebi/CHEBI:30744"/>
                  <rdf:li rdf:resource="http://identifiers.org/chebi/CHEBI:30798"/>
                  <rdf:li rdf:resource="http://identifiers.org/chebi/CHEBI:7812"/>
                  <rdf:li rdf:resource="http://identifiers.org/ec-code/6.1.1.23"/>
                  <rdf:li rdf:resource="http://identifiers.org/hmdb/HMDB00223"/>
                  <rdf:li rdf:resource="http://identifiers.org/kegg.compound/C00036"/>
                  <rdf:li rdf:resource="http://identifiers.org/kegg.compound/C03981"/>
                  <rdf:li rdf:resource="http://identifiers.org/kegg.reaction/R05577"/>
                  <rdf:li rdf:resource="http://identifiers.org/lipidmaps/LMFA01170061"/>
                  <rdf:li rdf:resource="http://identifiers.org/lipidmaps/LMFA01170120"/>
                  <rdf:li rdf:resource="http://identifiers.org/metanetx.chemical/MNXM46"/>
                  <rdf:li rdf:resource="http://identifiers.org/metanetx.reaction/MNXR81772"/>
                  <rdf:li rdf:resource="http://identifiers.org/ncbigi/312945340"/>
                  <rdf:li rdf:resource="http://identifiers.org/seed.compound/cpd00032"/>
                  <rdf:li rdf:resource="http://identifiers.org/seed.compound/cpd02469"/>
                  <rdf:li rdf:resource="http://identifiers.org/umbbd.compound/c1475"/>
                  <rdf:li rdf:resource="http://identifiers.org/unipathway.compound/UPC00036"/>
                </rdf:Bag>
              </bqbiol:is>
            </rdf:Description>
          </rdf:RDF>
        </sbml:annotation>
      </species>
      <species boundaryCondition="false" constant="false" hasOnlySubstanceUnits="false" id="M_cpd00180_c0" name="Oxalate_c0" metaid="M_cpd00180_c0" sboTerm="SBO:0000247" compartment="c0" fbc:charge="-2" fbc:chemicalFormula="C2O4">
        <sbml:annotation xmlns:sbml="http://www.sbml.org/sbml/level3/version1/core">
          <rdf:RDF xmlns:rdf="http://www.w3.org/1999/02/22-rdf-syntax-ns#">
            <rdf:Description rdf:about="#M_cpd00180_c0">
              <bqbiol:is xmlns:bqbiol="http://biomodels.net/biology-qualifiers/">
                <rdf:Bag>
                  <rdf:li rdf:resource="http://identifiers.org/bigg.metabolite/oxa"/>
                  <rdf:li rdf:resource="http://identifiers.org/biocyc/META:OXALATE"/>
                  <rdf:li rdf:resource="http://identifiers.org/chebi/CHEBI:14702"/>
                  <rdf:li rdf:resource="http://identifiers.org/chebi/CHEBI:16995"/>
                  <rdf:li rdf:resource="http://identifiers.org/chebi/CHEBI:25729"/>
                  <rdf:li rdf:resource="http://identifiers.org/chebi/CHEBI:25730"/>
                  <rdf:li rdf:resource="http://identifiers.org/chebi/CHEBI:30623"/>
                  <rdf:li rdf:resource="http://identifiers.org/chebi/CHEBI:44583"/>
                  <rdf:li rdf:resource="http://identifiers.org/chebi/CHEBI:44820"/>
                  <rdf:li rdf:resource="http://identifiers.org/chebi/CHEBI:46904"/>
                  <rdf:li rdf:resource="http://identifiers.org/chebi/CHEBI:7811"/>
                  <rdf:li rdf:resource="http://identifiers.org/ec-code/1.-.-.-"/>
                  <rdf:li rdf:resource="http://identifiers.org/hmdb/HMDB02329"/>
                  <rdf:li rdf:resource="http://identifiers.org/kegg.compound/C00209"/>
                  <rdf:li rdf:resource="http://identifiers.org/kegg.reaction/R10127"/>
                  <rdf:li rdf:resource="http://identifiers.org/metanetx.chemical/MNXM291"/>
                  <rdf:li rdf:resource="http://identifiers.org/metanetx.reaction/MNXR26768"/>
                  <rdf:li rdf:resource="http://identifiers.org/ncbigi/312945362"/>
                  <rdf:li rdf:resource="http://identifiers.org/rhea/30535"/>
                  <rdf:li rdf:resource="http://identifiers.org/rhea/30536"/>
                  <rdf:li rdf:resource="http://identifiers.org/rhea/30537"/>
                  <rdf:li rdf:resource="http://identifiers.org/rhea/30538"/>
                  <rdf:li rdf:resource="http://identifiers.org/seed.compound/cpd00180"/>
                  <rdf:li rdf:resource="http://identifiers.org/umbbd.compound/c0017"/>
                  <rdf:li rdf:resource="http://identifiers.org/unipathway.compound/UPC00209"/>
                </rdf:Bag>
              </bqbiol:is>
            </rdf:Description>
          </rdf:RDF>
        </sbml:annotation>
      </species>
      <species boundaryCondition="false" constant="false" hasOnlySubstanceUnits="false" id="M_cpd00180_e0" name="Oxalate_e0" metaid="M_cpd00180_e0" sboTerm="SBO:0000247" compartment="e0" fbc:charge="-2" fbc:chemicalFormula="C2O4">
        <sbml:annotation xmlns:sbml="http://www.sbml.org/sbml/level3/version1/core">
          <rdf:RDF xmlns:rdf="http://www.w3.org/1999/02/22-rdf-syntax-ns#">
            <rdf:Description rdf:about="#M_cpd00180_e0">
              <bqbiol:is xmlns:bqbiol="http://biomodels.net/biology-qualifiers/">
                <rdf:Bag>
                  <rdf:li rdf:resource="http://identifiers.org/bigg.metabolite/oxa"/>
                  <rdf:li rdf:resource="http://identifiers.org/biocyc/META:OXALATE"/>
                  <rdf:li rdf:resource="http://identifiers.org/chebi/CHEBI:14702"/>
                  <rdf:li rdf:resource="http://identifiers.org/chebi/CHEBI:16995"/>
                  <rdf:li rdf:resource="http://identifiers.org/chebi/CHEBI:25729"/>
                  <rdf:li rdf:resource="http://identifiers.org/chebi/CHEBI:25730"/>
                  <rdf:li rdf:resource="http://identifiers.org/chebi/CHEBI:30623"/>
                  <rdf:li rdf:resource="http://identifiers.org/chebi/CHEBI:44583"/>
                  <rdf:li rdf:resource="http://identifiers.org/chebi/CHEBI:44820"/>
                  <rdf:li rdf:resource="http://identifiers.org/chebi/CHEBI:46904"/>
                  <rdf:li rdf:resource="http://identifiers.org/chebi/CHEBI:7811"/>
                  <rdf:li rdf:resource="http://identifiers.org/ec-code/1.-.-.-"/>
                  <rdf:li rdf:resource="http://identifiers.org/hmdb/HMDB02329"/>
                  <rdf:li rdf:resource="http://identifiers.org/kegg.compound/C00209"/>
                  <rdf:li rdf:resource="http://identifiers.org/kegg.reaction/R10127"/>
                  <rdf:li rdf:resource="http://identifiers.org/metanetx.chemical/MNXM291"/>
                  <rdf:li rdf:resource="http://identifiers.org/metanetx.reaction/MNXR26768"/>
                  <rdf:li rdf:resource="http://identifiers.org/ncbigi/312945362"/>
                  <rdf:li rdf:resource="http://identifiers.org/rhea/30535"/>
                  <rdf:li rdf:resource="http://identifiers.org/rhea/30536"/>
                  <rdf:li rdf:resource="http://identifiers.org/rhea/30537"/>
                  <rdf:li rdf:resource="http://identifiers.org/rhea/30538"/>
                  <rdf:li rdf:resource="http://identifiers.org/seed.compound/cpd00180"/>
                  <rdf:li rdf:resource="http://identifiers.org/umbbd.compound/c0017"/>
                  <rdf:li rdf:resource="http://identifiers.org/unipathway.compound/UPC00209"/>
                </rdf:Bag>
              </bqbiol:is>
            </rdf:Description>
          </rdf:RDF>
        </sbml:annotation>
      </species>
      <species boundaryCondition="false" constant="false" hasOnlySubstanceUnits="false" id="M_cpd00346_c0" name="L_Aspartate4_semialdehyde_c0" metaid="M_cpd00346_c0" sboTerm="SBO:0000247" compartment="c0" fbc:charge="0" fbc:chemicalFormula="C4H7NO3">
        <sbml:annotation xmlns:sbml="http://www.sbml.org/sbml/level3/version1/core">
          <rdf:RDF xmlns:rdf="http://www.w3.org/1999/02/22-rdf-syntax-ns#">
            <rdf:Description rdf:about="#M_cpd00346_c0">
              <bqbiol:is xmlns:bqbiol="http://biomodels.net/biology-qualifiers/">
                <rdf:Bag>
                  <rdf:li rdf:resource="http://identifiers.org/bigg.metabolite/aspsa"/>
                  <rdf:li rdf:resource="http://identifiers.org/biocyc/META:L-ASPARTATE-SEMIALDEHYDE"/>
                  <rdf:li rdf:resource="http://identifiers.org/biocyc/META:TRANS-RXN0-524"/>
                  <rdf:li rdf:resource="http://identifiers.org/chebi/CHEBI:13086"/>
                  <rdf:li rdf:resource="http://identifiers.org/chebi/CHEBI:13087"/>
                  <rdf:li rdf:resource="http://identifiers.org/chebi/CHEBI:18051"/>
                  <rdf:li rdf:resource="http://identifiers.org/chebi/CHEBI:21245"/>
                  <rdf:li rdf:resource="http://identifiers.org/chebi/CHEBI:40847"/>
                  <rdf:li rdf:resource="http://identifiers.org/chebi/CHEBI:537519"/>
                  <rdf:li rdf:resource="http://identifiers.org/chebi/CHEBI:6194"/>
                  <rdf:li rdf:resource="http://identifiers.org/hmdb/HMDB12249"/>
                  <rdf:li rdf:resource="http://identifiers.org/kegg.compound/C00441"/>
                  <rdf:li rdf:resource="http://identifiers.org/metanetx.chemical/MNXM361"/>
                  <rdf:li rdf:resource="http://identifiers.org/metanetx.reaction/MNXR5070"/>
                  <rdf:li rdf:resource="http://identifiers.org/ncbigi/312944908"/>
                  <rdf:li rdf:resource="http://identifiers.org/seed.compound/cpd00346"/>
                  <rdf:li rdf:resource="http://identifiers.org/unipathway.compound/UPC00441"/>
                </rdf:Bag>
              </bqbiol:is>
            </rdf:Description>
          </rdf:RDF>
        </sbml:annotation>
      </species>
      <species boundaryCondition="false" constant="false" hasOnlySubstanceUnits="false" id="M_cpd00227_c0" name="L_Homoserine_c0" metaid="M_cpd00227_c0" sboTerm="SBO:0000247" compartment="c0" fbc:charge="0" fbc:chemicalFormula="C4H9NO3">
        <sbml:annotation xmlns:sbml="http://www.sbml.org/sbml/level3/version1/core">
          <rdf:RDF xmlns:rdf="http://www.w3.org/1999/02/22-rdf-syntax-ns#">
            <rdf:Description rdf:about="#M_cpd00227_c0">
              <bqbiol:is xmlns:bqbiol="http://biomodels.net/biology-qualifiers/">
                <rdf:Bag>
                  <rdf:li rdf:resource="http://identifiers.org/bigg.metabolite/hom__L"/>
                  <rdf:li rdf:resource="http://identifiers.org/biocyc/META:CPD-12255"/>
                  <rdf:li rdf:resource="http://identifiers.org/biocyc/META:HOMO-SER"/>
                  <rdf:li rdf:resource="http://identifiers.org/biocyc/META:RXN0-743"/>
                  <rdf:li rdf:resource="http://identifiers.org/chebi/CHEBI:13123"/>
                  <rdf:li rdf:resource="http://identifiers.org/chebi/CHEBI:15699"/>
                  <rdf:li rdf:resource="http://identifiers.org/chebi/CHEBI:21330"/>
                  <rdf:li rdf:resource="http://identifiers.org/chebi/CHEBI:30653"/>
                  <rdf:li rdf:resource="http://identifiers.org/chebi/CHEBI:30654"/>
                  <rdf:li rdf:resource="http://identifiers.org/chebi/CHEBI:43131"/>
                  <rdf:li rdf:resource="http://identifiers.org/chebi/CHEBI:57476"/>
                  <rdf:li rdf:resource="http://identifiers.org/chebi/CHEBI:6246"/>
                  <rdf:li rdf:resource="http://identifiers.org/chebi/CHEBI:62980"/>
                  <rdf:li rdf:resource="http://identifiers.org/ec-code/5.4.99.18"/>
                  <rdf:li rdf:resource="http://identifiers.org/hmdb/HMDB00719"/>
                  <rdf:li rdf:resource="http://identifiers.org/kegg.compound/C00263"/>
                  <rdf:li rdf:resource="http://identifiers.org/kegg.reaction/R07405"/>
                  <rdf:li rdf:resource="http://identifiers.org/metanetx.chemical/MNXM353"/>
                  <rdf:li rdf:resource="http://identifiers.org/metanetx.reaction/MNXR81637"/>
                  <rdf:li rdf:resource="http://identifiers.org/ncbigi/312945211"/>
                  <rdf:li rdf:resource="http://identifiers.org/rhea/13193"/>
                  <rdf:li rdf:resource="http://identifiers.org/rhea/13194"/>
                  <rdf:li rdf:resource="http://identifiers.org/rhea/13195"/>
                  <rdf:li rdf:resource="http://identifiers.org/rhea/13196"/>
                  <rdf:li rdf:resource="http://identifiers.org/seed.compound/cpd00227"/>
                  <rdf:li rdf:resource="http://identifiers.org/unipathway.compound/UPC00263"/>
                  <rdf:li rdf:resource="http://identifiers.org/unipathway.reaction/UCR07405"/>
                  <rdf:li rdf:resource="http://identifiers.org/unipathway.reaction/UER00943"/>
                </rdf:Bag>
              </bqbiol:is>
            </rdf:Description>
          </rdf:RDF>
        </sbml:annotation>
      </species>
      <species boundaryCondition="false" constant="false" hasOnlySubstanceUnits="false" id="M_cpd00227_e0" name="L_Homoserine_e0" metaid="M_cpd00227_e0" sboTerm="SBO:0000247" compartment="e0" fbc:charge="0" fbc:chemicalFormula="C4H9NO3">
        <sbml:annotation xmlns:sbml="http://www.sbml.org/sbml/level3/version1/core">
          <rdf:RDF xmlns:rdf="http://www.w3.org/1999/02/22-rdf-syntax-ns#">
            <rdf:Description rdf:about="#M_cpd00227_e0">
              <bqbiol:is xmlns:bqbiol="http://biomodels.net/biology-qualifiers/">
                <rdf:Bag>
                  <rdf:li rdf:resource="http://identifiers.org/bigg.metabolite/hom__L"/>
                  <rdf:li rdf:resource="http://identifiers.org/biocyc/META:CPD-12255"/>
                  <rdf:li rdf:resource="http://identifiers.org/biocyc/META:HOMO-SER"/>
                  <rdf:li rdf:resource="http://identifiers.org/biocyc/META:RXN0-743"/>
                  <rdf:li rdf:resource="http://identifiers.org/chebi/CHEBI:13123"/>
                  <rdf:li rdf:resource="http://identifiers.org/chebi/CHEBI:15699"/>
                  <rdf:li rdf:resource="http://identifiers.org/chebi/CHEBI:21330"/>
                  <rdf:li rdf:resource="http://identifiers.org/chebi/CHEBI:30653"/>
                  <rdf:li rdf:resource="http://identifiers.org/chebi/CHEBI:30654"/>
                  <rdf:li rdf:resource="http://identifiers.org/chebi/CHEBI:43131"/>
                  <rdf:li rdf:resource="http://identifiers.org/chebi/CHEBI:57476"/>
                  <rdf:li rdf:resource="http://identifiers.org/chebi/CHEBI:6246"/>
                  <rdf:li rdf:resource="http://identifiers.org/chebi/CHEBI:62980"/>
                  <rdf:li rdf:resource="http://identifiers.org/ec-code/5.4.99.18"/>
                  <rdf:li rdf:resource="http://identifiers.org/hmdb/HMDB00719"/>
                  <rdf:li rdf:resource="http://identifiers.org/kegg.compound/C00263"/>
                  <rdf:li rdf:resource="http://identifiers.org/kegg.reaction/R07405"/>
                  <rdf:li rdf:resource="http://identifiers.org/metanetx.chemical/MNXM353"/>
                  <rdf:li rdf:resource="http://identifiers.org/metanetx.reaction/MNXR81637"/>
                  <rdf:li rdf:resource="http://identifiers.org/ncbigi/312945211"/>
                  <rdf:li rdf:resource="http://identifiers.org/rhea/13193"/>
                  <rdf:li rdf:resource="http://identifiers.org/rhea/13194"/>
                  <rdf:li rdf:resource="http://identifiers.org/rhea/13195"/>
                  <rdf:li rdf:resource="http://identifiers.org/rhea/13196"/>
                  <rdf:li rdf:resource="http://identifiers.org/seed.compound/cpd00227"/>
                  <rdf:li rdf:resource="http://identifiers.org/unipathway.compound/UPC00263"/>
                  <rdf:li rdf:resource="http://identifiers.org/unipathway.reaction/UCR07405"/>
                  <rdf:li rdf:resource="http://identifiers.org/unipathway.reaction/UER00943"/>
                </rdf:Bag>
              </bqbiol:is>
            </rdf:Description>
          </rdf:RDF>
        </sbml:annotation>
      </species>
      <species boundaryCondition="false" constant="false" hasOnlySubstanceUnits="false" id="M_cpd11558_c0" name="10_methyl_3_oxo_undecanoyl_ACP_c0" metaid="M_cpd11558_c0" compartment="c0" fbc:charge="-1" fbc:chemicalFormula="C23H41N2O9PRS">
        <sbml:annotation xmlns:sbml="http://www.sbml.org/sbml/level3/version1/core">
          <rdf:RDF xmlns:rdf="http://www.w3.org/1999/02/22-rdf-syntax-ns#">
            <rdf:Description rdf:about="#M_cpd11558_c0">
              <bqbiol:is xmlns:bqbiol="http://biomodels.net/biology-qualifiers/">
                <rdf:Bag>
                  <rdf:li rdf:resource="http://identifiers.org/metanetx.chemical/MNXM9656"/>
                </rdf:Bag>
              </bqbiol:is>
            </rdf:Description>
          </rdf:RDF>
        </sbml:annotation>
      </species>
      <species boundaryCondition="false" constant="false" hasOnlySubstanceUnits="false" id="M_cpd11559_c0" name="10_methyl_3_hydroxy_undecanoyl_ACP_c0" metaid="M_cpd11559_c0" compartment="c0" fbc:charge="-1" fbc:chemicalFormula="C23H43N2O9PRS">
        <sbml:annotation xmlns:sbml="http://www.sbml.org/sbml/level3/version1/core">
          <rdf:RDF xmlns:rdf="http://www.w3.org/1999/02/22-rdf-syntax-ns#">
            <rdf:Description rdf:about="#M_cpd11559_c0">
              <bqbiol:is xmlns:bqbiol="http://biomodels.net/biology-qualifiers/">
                <rdf:Bag>
                  <rdf:li rdf:resource="http://identifiers.org/metanetx.chemical/MNXM9654"/>
                </rdf:Bag>
              </bqbiol:is>
            </rdf:Description>
          </rdf:RDF>
        </sbml:annotation>
      </species>
      <species boundaryCondition="false" constant="false" hasOnlySubstanceUnits="false" id="M_cpd11560_c0" name="10_methyl_trans_undec_2_enoyl_ACP_c0" metaid="M_cpd11560_c0" compartment="c0" fbc:charge="-1" fbc:chemicalFormula="C23H41N2O8PRS">
        <sbml:annotation xmlns:sbml="http://www.sbml.org/sbml/level3/version1/core">
          <rdf:RDF xmlns:rdf="http://www.w3.org/1999/02/22-rdf-syntax-ns#">
            <rdf:Description rdf:about="#M_cpd11560_c0">
              <bqbiol:is xmlns:bqbiol="http://biomodels.net/biology-qualifiers/">
                <rdf:Bag>
                  <rdf:li rdf:resource="http://identifiers.org/metanetx.chemical/MNXM8005"/>
                </rdf:Bag>
              </bqbiol:is>
            </rdf:Description>
          </rdf:RDF>
        </sbml:annotation>
      </species>
      <species boundaryCondition="false" constant="false" hasOnlySubstanceUnits="false" id="M_cpd11561_c0" name="10_methyl_undecanoyl_ACP_c0" metaid="M_cpd11561_c0" compartment="c0" fbc:charge="-1" fbc:chemicalFormula="C23H43N2O8PRS">
        <sbml:annotation xmlns:sbml="http://www.sbml.org/sbml/level3/version1/core">
          <rdf:RDF xmlns:rdf="http://www.w3.org/1999/02/22-rdf-syntax-ns#">
            <rdf:Description rdf:about="#M_cpd11561_c0">
              <bqbiol:is xmlns:bqbiol="http://biomodels.net/biology-qualifiers/">
                <rdf:Bag>
                  <rdf:li rdf:resource="http://identifiers.org/metanetx.chemical/MNXM8006"/>
                </rdf:Bag>
              </bqbiol:is>
            </rdf:Description>
          </rdf:RDF>
        </sbml:annotation>
      </species>
      <species boundaryCondition="false" constant="false" hasOnlySubstanceUnits="false" id="M_cpd02656_c0" name="6_7_Dimethyl_8__1_D_ribityllumazine_c0" metaid="M_cpd02656_c0" sboTerm="SBO:0000247" compartment="c0" fbc:charge="0" fbc:chemicalFormula="C13H18N4O6">
        <sbml:annotation xmlns:sbml="http://www.sbml.org/sbml/level3/version1/core">
          <rdf:RDF xmlns:rdf="http://www.w3.org/1999/02/22-rdf-syntax-ns#">
            <rdf:Description rdf:about="#M_cpd02656_c0">
              <bqbiol:is xmlns:bqbiol="http://biomodels.net/biology-qualifiers/">
                <rdf:Bag>
                  <rdf:li rdf:resource="http://identifiers.org/bigg.metabolite/dmlz"/>
                  <rdf:li rdf:resource="http://identifiers.org/biocyc/META:DIMETHYL-D-RIBITYL-LUMAZINE"/>
                  <rdf:li rdf:resource="http://identifiers.org/chebi/CHEBI:12185"/>
                  <rdf:li rdf:resource="http://identifiers.org/chebi/CHEBI:17601"/>
                  <rdf:li rdf:resource="http://identifiers.org/chebi/CHEBI:20682"/>
                  <rdf:li rdf:resource="http://identifiers.org/chebi/CHEBI:2154"/>
                  <rdf:li rdf:resource="http://identifiers.org/chebi/CHEBI:58201"/>
                  <rdf:li rdf:resource="http://identifiers.org/ec-code/2.3.1.86"/>
                  <rdf:li rdf:resource="http://identifiers.org/hmdb/HMDB03826"/>
                  <rdf:li rdf:resource="http://identifiers.org/kegg.compound/C04332"/>
                  <rdf:li rdf:resource="http://identifiers.org/kegg.reaction/R04953"/>
                  <rdf:li rdf:resource="http://identifiers.org/metanetx.chemical/MNXM1313"/>
                  <rdf:li rdf:resource="http://identifiers.org/metanetx.reaction/MNXR68190"/>
                  <rdf:li rdf:resource="http://identifiers.org/ncbigi/312945038"/>
                  <rdf:li rdf:resource="http://identifiers.org/seed.compound/cpd02656"/>
                  <rdf:li rdf:resource="http://identifiers.org/unipathway.compound/UPC04332"/>
                </rdf:Bag>
              </bqbiol:is>
            </rdf:Description>
          </rdf:RDF>
        </sbml:annotation>
      </species>
      <species boundaryCondition="false" constant="false" hasOnlySubstanceUnits="false" id="M_cpd02882_c0" name="4__1_D_Ribitylamino_5_aminouracil_c0" metaid="M_cpd02882_c0" sboTerm="SBO:0000247" compartment="c0" fbc:charge="0" fbc:chemicalFormula="C9H16N4O6">
        <sbml:annotation xmlns:sbml="http://www.sbml.org/sbml/level3/version1/core">
          <rdf:RDF xmlns:rdf="http://www.w3.org/1999/02/22-rdf-syntax-ns#">
            <rdf:Description rdf:about="#M_cpd02882_c0">
              <bqbiol:is xmlns:bqbiol="http://biomodels.net/biology-qualifiers/">
                <rdf:Bag>
                  <rdf:li rdf:resource="http://identifiers.org/bigg.metabolite/4r5au"/>
                  <rdf:li rdf:resource="http://identifiers.org/biocyc/META:AMINO-RIBOSYLAMINO-1H-3H-PYR-DIONE"/>
                  <rdf:li rdf:resource="http://identifiers.org/biocyc/META:RXN0-5111"/>
                  <rdf:li rdf:resource="http://identifiers.org/chebi/CHEBI:11929"/>
                  <rdf:li rdf:resource="http://identifiers.org/chebi/CHEBI:15934"/>
                  <rdf:li rdf:resource="http://identifiers.org/chebi/CHEBI:1761"/>
                  <rdf:li rdf:resource="http://identifiers.org/chebi/CHEBI:20283"/>
                  <rdf:li rdf:resource="http://identifiers.org/chebi/CHEBI:52403"/>
                  <rdf:li rdf:resource="http://identifiers.org/chebi/CHEBI:57573"/>
                  <rdf:li rdf:resource="http://identifiers.org/hmdb/HMDB11106"/>
                  <rdf:li rdf:resource="http://identifiers.org/kegg.compound/C04732"/>
                  <rdf:li rdf:resource="http://identifiers.org/metanetx.chemical/MNXM791"/>
                  <rdf:li rdf:resource="http://identifiers.org/metanetx.reaction/MNXR2763"/>
                  <rdf:li rdf:resource="http://identifiers.org/ncbigi/312944783"/>
                  <rdf:li rdf:resource="http://identifiers.org/seed.compound/cpd02882"/>
                  <rdf:li rdf:resource="http://identifiers.org/unipathway.compound/UPC04732"/>
                </rdf:Bag>
              </bqbiol:is>
            </rdf:Description>
          </rdf:RDF>
        </sbml:annotation>
      </species>
      <species boundaryCondition="false" constant="false" hasOnlySubstanceUnits="false" id="M_cpd02882_e0" name="4__1_D_Ribitylamino_5_aminouracil_c0" metaid="M_cpd02882_e0" sboTerm="SBO:0000247" compartment="c0" fbc:charge="0" fbc:chemicalFormula="C9H16N4O6">
        <sbml:annotation xmlns:sbml="http://www.sbml.org/sbml/level3/version1/core">
          <rdf:RDF xmlns:rdf="http://www.w3.org/1999/02/22-rdf-syntax-ns#">
            <rdf:Description rdf:about="#M_cpd02882_e0">
              <bqbiol:is xmlns:bqbiol="http://biomodels.net/biology-qualifiers/">
                <rdf:Bag>
                  <rdf:li rdf:resource="http://identifiers.org/bigg.metabolite/4r5au"/>
                  <rdf:li rdf:resource="http://identifiers.org/biocyc/META:AMINO-RIBOSYLAMINO-1H-3H-PYR-DIONE"/>
                  <rdf:li rdf:resource="http://identifiers.org/biocyc/META:RXN0-5111"/>
                  <rdf:li rdf:resource="http://identifiers.org/chebi/CHEBI:11929"/>
                  <rdf:li rdf:resource="http://identifiers.org/chebi/CHEBI:15934"/>
                  <rdf:li rdf:resource="http://identifiers.org/chebi/CHEBI:1761"/>
                  <rdf:li rdf:resource="http://identifiers.org/chebi/CHEBI:20283"/>
                  <rdf:li rdf:resource="http://identifiers.org/chebi/CHEBI:52403"/>
                  <rdf:li rdf:resource="http://identifiers.org/chebi/CHEBI:57573"/>
                  <rdf:li rdf:resource="http://identifiers.org/hmdb/HMDB11106"/>
                  <rdf:li rdf:resource="http://identifiers.org/kegg.compound/C04732"/>
                  <rdf:li rdf:resource="http://identifiers.org/metanetx.chemical/MNXM791"/>
                  <rdf:li rdf:resource="http://identifiers.org/metanetx.reaction/MNXR2763"/>
                  <rdf:li rdf:resource="http://identifiers.org/ncbigi/312944783"/>
                  <rdf:li rdf:resource="http://identifiers.org/seed.compound/cpd02882"/>
                  <rdf:li rdf:resource="http://identifiers.org/unipathway.compound/UPC04732"/>
                </rdf:Bag>
              </bqbiol:is>
            </rdf:Description>
          </rdf:RDF>
        </sbml:annotation>
      </species>
      <species boundaryCondition="false" constant="false" hasOnlySubstanceUnits="false" id="M_cpd00220_c0" name="Riboflavin_c0" metaid="M_cpd00220_c0" sboTerm="SBO:0000247" compartment="c0" fbc:charge="0" fbc:chemicalFormula="C17H20N4O6">
        <sbml:annotation xmlns:sbml="http://www.sbml.org/sbml/level3/version1/core">
          <rdf:RDF xmlns:rdf="http://www.w3.org/1999/02/22-rdf-syntax-ns#">
            <rdf:Description rdf:about="#M_cpd00220_c0">
              <bqbiol:is xmlns:bqbiol="http://biomodels.net/biology-qualifiers/">
                <rdf:Bag>
                  <rdf:li rdf:resource="http://identifiers.org/bigg.metabolite/ribflv"/>
                  <rdf:li rdf:resource="http://identifiers.org/biocyc/META:RIBOFLAVIN"/>
                  <rdf:li rdf:resource="http://identifiers.org/chebi/CHEBI:15044"/>
                  <rdf:li rdf:resource="http://identifiers.org/chebi/CHEBI:17015"/>
                  <rdf:li rdf:resource="http://identifiers.org/chebi/CHEBI:27299"/>
                  <rdf:li rdf:resource="http://identifiers.org/chebi/CHEBI:45214"/>
                  <rdf:li rdf:resource="http://identifiers.org/chebi/CHEBI:529204"/>
                  <rdf:li rdf:resource="http://identifiers.org/chebi/CHEBI:57986"/>
                  <rdf:li rdf:resource="http://identifiers.org/chebi/CHEBI:8843"/>
                  <rdf:li rdf:resource="http://identifiers.org/hmdb/HMDB00244"/>
                  <rdf:li rdf:resource="http://identifiers.org/kegg.compound/C00255"/>
                  <rdf:li rdf:resource="http://identifiers.org/kegg.compound/D00050"/>
                  <rdf:li rdf:resource="http://identifiers.org/metanetx.chemical/MNXM270"/>
                  <rdf:li rdf:resource="http://identifiers.org/metanetx.reaction/MNXR1286"/>
                  <rdf:li rdf:resource="http://identifiers.org/ncbigi/312945473"/>
                  <rdf:li rdf:resource="http://identifiers.org/seed.compound/cpd00220"/>
                  <rdf:li rdf:resource="http://identifiers.org/unipathway.compound/UPC00255"/>
                </rdf:Bag>
              </bqbiol:is>
            </rdf:Description>
          </rdf:RDF>
        </sbml:annotation>
      </species>
      <species boundaryCondition="false" constant="false" hasOnlySubstanceUnits="false" id="M_cpd00041_c0" name="L_Aspartate_c0" metaid="M_cpd00041_c0" sboTerm="SBO:0000247" compartment="c0" fbc:charge="-1" fbc:chemicalFormula="C4H6NO4">
        <sbml:annotation xmlns:sbml="http://www.sbml.org/sbml/level3/version1/core">
          <rdf:RDF xmlns:rdf="http://www.w3.org/1999/02/22-rdf-syntax-ns#">
            <rdf:Description rdf:about="#M_cpd00041_c0">
              <bqbiol:is xmlns:bqbiol="http://biomodels.net/biology-qualifiers/">
                <rdf:Bag>
                  <rdf:li rdf:resource="http://identifiers.org/bigg.metabolite/asp__L"/>
                  <rdf:li rdf:resource="http://identifiers.org/biocyc/META:L-ASPARTATE"/>
                  <rdf:li rdf:resource="http://identifiers.org/chebi/CHEBI:13085"/>
                  <rdf:li rdf:resource="http://identifiers.org/chebi/CHEBI:17053"/>
                  <rdf:li rdf:resource="http://identifiers.org/chebi/CHEBI:21244"/>
                  <rdf:li rdf:resource="http://identifiers.org/chebi/CHEBI:21247"/>
                  <rdf:li rdf:resource="http://identifiers.org/chebi/CHEBI:29991"/>
                  <rdf:li rdf:resource="http://identifiers.org/chebi/CHEBI:29993"/>
                  <rdf:li rdf:resource="http://identifiers.org/chebi/CHEBI:40853"/>
                  <rdf:li rdf:resource="http://identifiers.org/chebi/CHEBI:40900"/>
                  <rdf:li rdf:resource="http://identifiers.org/chebi/CHEBI:40913"/>
                  <rdf:li rdf:resource="http://identifiers.org/chebi/CHEBI:40942"/>
                  <rdf:li rdf:resource="http://identifiers.org/chebi/CHEBI:6193"/>
                  <rdf:li rdf:resource="http://identifiers.org/hmdb/HMDB00191"/>
                  <rdf:li rdf:resource="http://identifiers.org/kegg.compound/C00049"/>
                  <rdf:li rdf:resource="http://identifiers.org/kegg.compound/D00013"/>
                  <rdf:li rdf:resource="http://identifiers.org/metanetx.chemical/MNXM42"/>
                  <rdf:li rdf:resource="http://identifiers.org/metanetx.reaction/MNXR5063"/>
                  <rdf:li rdf:resource="http://identifiers.org/ncbigi/312944907"/>
                  <rdf:li rdf:resource="http://identifiers.org/seed.compound/cpd00041"/>
                  <rdf:li rdf:resource="http://identifiers.org/umbbd.compound/c1574"/>
                  <rdf:li rdf:resource="http://identifiers.org/unipathway.compound/UPC00049"/>
                </rdf:Bag>
              </bqbiol:is>
            </rdf:Description>
          </rdf:RDF>
        </sbml:annotation>
      </species>
      <species boundaryCondition="false" constant="false" hasOnlySubstanceUnits="false" id="M_cpd00041_e0" name="L_Aspartate_e0" metaid="M_cpd00041_e0" sboTerm="SBO:0000247" compartment="e0" fbc:charge="-1" fbc:chemicalFormula="C4H6NO4">
        <sbml:annotation xmlns:sbml="http://www.sbml.org/sbml/level3/version1/core">
          <rdf:RDF xmlns:rdf="http://www.w3.org/1999/02/22-rdf-syntax-ns#">
            <rdf:Description rdf:about="#M_cpd00041_e0">
              <bqbiol:is xmlns:bqbiol="http://biomodels.net/biology-qualifiers/">
                <rdf:Bag>
                  <rdf:li rdf:resource="http://identifiers.org/bigg.metabolite/asp__L"/>
                  <rdf:li rdf:resource="http://identifiers.org/biocyc/META:L-ASPARTATE"/>
                  <rdf:li rdf:resource="http://identifiers.org/chebi/CHEBI:13085"/>
                  <rdf:li rdf:resource="http://identifiers.org/chebi/CHEBI:17053"/>
                  <rdf:li rdf:resource="http://identifiers.org/chebi/CHEBI:21244"/>
                  <rdf:li rdf:resource="http://identifiers.org/chebi/CHEBI:21247"/>
                  <rdf:li rdf:resource="http://identifiers.org/chebi/CHEBI:29991"/>
                  <rdf:li rdf:resource="http://identifiers.org/chebi/CHEBI:29993"/>
                  <rdf:li rdf:resource="http://identifiers.org/chebi/CHEBI:40853"/>
                  <rdf:li rdf:resource="http://identifiers.org/chebi/CHEBI:40900"/>
                  <rdf:li rdf:resource="http://identifiers.org/chebi/CHEBI:40913"/>
                  <rdf:li rdf:resource="http://identifiers.org/chebi/CHEBI:40942"/>
                  <rdf:li rdf:resource="http://identifiers.org/chebi/CHEBI:6193"/>
                  <rdf:li rdf:resource="http://identifiers.org/hmdb/HMDB00191"/>
                  <rdf:li rdf:resource="http://identifiers.org/kegg.compound/C00049"/>
                  <rdf:li rdf:resource="http://identifiers.org/kegg.compound/D00013"/>
                  <rdf:li rdf:resource="http://identifiers.org/metanetx.chemical/MNXM42"/>
                  <rdf:li rdf:resource="http://identifiers.org/metanetx.reaction/MNXR5063"/>
                  <rdf:li rdf:resource="http://identifiers.org/ncbigi/312944907"/>
                  <rdf:li rdf:resource="http://identifiers.org/seed.compound/cpd00041"/>
                  <rdf:li rdf:resource="http://identifiers.org/umbbd.compound/c1574"/>
                  <rdf:li rdf:resource="http://identifiers.org/unipathway.compound/UPC00049"/>
                </rdf:Bag>
              </bqbiol:is>
            </rdf:Description>
          </rdf:RDF>
        </sbml:annotation>
      </species>
      <species boundaryCondition="false" constant="false" hasOnlySubstanceUnits="false" id="M_cpd00971_c0" name="Na_c0" metaid="M_cpd00971_c0" sboTerm="SBO:0000247" compartment="c0" fbc:charge="1" fbc:chemicalFormula="Na">
        <sbml:annotation xmlns:sbml="http://www.sbml.org/sbml/level3/version1/core">
          <rdf:RDF xmlns:rdf="http://www.w3.org/1999/02/22-rdf-syntax-ns#">
            <rdf:Description rdf:about="#M_cpd00971_c0">
              <bqbiol:is xmlns:bqbiol="http://biomodels.net/biology-qualifiers/">
                <rdf:Bag>
                  <rdf:li rdf:resource="http://identifiers.org/bigg.metabolite/na1"/>
                  <rdf:li rdf:resource="http://identifiers.org/biocyc/META:NA+"/>
                  <rdf:li rdf:resource="http://identifiers.org/chebi/CHEBI:26717"/>
                  <rdf:li rdf:resource="http://identifiers.org/chebi/CHEBI:29101"/>
                  <rdf:li rdf:resource="http://identifiers.org/chebi/CHEBI:49766"/>
                  <rdf:li rdf:resource="http://identifiers.org/chebi/CHEBI:9175"/>
                  <rdf:li rdf:resource="http://identifiers.org/ec-code/3.5.1.38"/>
                  <rdf:li rdf:resource="http://identifiers.org/hmdb/HMDB00588"/>
                  <rdf:li rdf:resource="http://identifiers.org/kegg.compound/C01330"/>
                  <rdf:li rdf:resource="http://identifiers.org/metanetx.chemical/MNXM27"/>
                  <rdf:li rdf:resource="http://identifiers.org/metanetx.reaction/MNXR81754"/>
                  <rdf:li rdf:resource="http://identifiers.org/ncbigi/312945322"/>
                  <rdf:li rdf:resource="http://identifiers.org/seed.compound/cpd00971"/>
                </rdf:Bag>
              </bqbiol:is>
            </rdf:Description>
          </rdf:RDF>
        </sbml:annotation>
      </species>
      <species boundaryCondition="false" constant="false" hasOnlySubstanceUnits="false" id="M_cpd00971_e0" name="Na_e0" metaid="M_cpd00971_e0" sboTerm="SBO:0000247" compartment="e0" fbc:charge="1" fbc:chemicalFormula="Na">
        <sbml:annotation xmlns:sbml="http://www.sbml.org/sbml/level3/version1/core">
          <rdf:RDF xmlns:rdf="http://www.w3.org/1999/02/22-rdf-syntax-ns#">
            <rdf:Description rdf:about="#M_cpd00971_e0">
              <bqbiol:is xmlns:bqbiol="http://biomodels.net/biology-qualifiers/">
                <rdf:Bag>
                  <rdf:li rdf:resource="http://identifiers.org/bigg.metabolite/na1"/>
                  <rdf:li rdf:resource="http://identifiers.org/biocyc/META:NA+"/>
                  <rdf:li rdf:resource="http://identifiers.org/chebi/CHEBI:26717"/>
                  <rdf:li rdf:resource="http://identifiers.org/chebi/CHEBI:29101"/>
                  <rdf:li rdf:resource="http://identifiers.org/chebi/CHEBI:49766"/>
                  <rdf:li rdf:resource="http://identifiers.org/chebi/CHEBI:9175"/>
                  <rdf:li rdf:resource="http://identifiers.org/ec-code/3.5.1.38"/>
                  <rdf:li rdf:resource="http://identifiers.org/hmdb/HMDB00588"/>
                  <rdf:li rdf:resource="http://identifiers.org/kegg.compound/C01330"/>
                  <rdf:li rdf:resource="http://identifiers.org/metanetx.chemical/MNXM27"/>
                  <rdf:li rdf:resource="http://identifiers.org/metanetx.reaction/MNXR81754"/>
                  <rdf:li rdf:resource="http://identifiers.org/ncbigi/312945322"/>
                  <rdf:li rdf:resource="http://identifiers.org/seed.compound/cpd00971"/>
                </rdf:Bag>
              </bqbiol:is>
            </rdf:Description>
          </rdf:RDF>
        </sbml:annotation>
      </species>
      <species boundaryCondition="false" constant="false" hasOnlySubstanceUnits="false" id="M_cpd00023_c0" name="L_Glutamate_c0" metaid="M_cpd00023_c0" sboTerm="SBO:0000247" compartment="c0" fbc:charge="-1" fbc:chemicalFormula="C5H8NO4">
        <sbml:annotation xmlns:sbml="http://www.sbml.org/sbml/level3/version1/core">
          <rdf:RDF xmlns:rdf="http://www.w3.org/1999/02/22-rdf-syntax-ns#">
            <rdf:Description rdf:about="#M_cpd00023_c0">
              <bqbiol:is xmlns:bqbiol="http://biomodels.net/biology-qualifiers/">
                <rdf:Bag>
                  <rdf:li rdf:resource="http://identifiers.org/bigg.metabolite/glu__L"/>
                  <rdf:li rdf:resource="http://identifiers.org/biocyc/META:GLT"/>
                  <rdf:li rdf:resource="http://identifiers.org/chebi/CHEBI:13107"/>
                  <rdf:li rdf:resource="http://identifiers.org/chebi/CHEBI:16015"/>
                  <rdf:li rdf:resource="http://identifiers.org/chebi/CHEBI:21301"/>
                  <rdf:li rdf:resource="http://identifiers.org/chebi/CHEBI:21304"/>
                  <rdf:li rdf:resource="http://identifiers.org/chebi/CHEBI:29985"/>
                  <rdf:li rdf:resource="http://identifiers.org/chebi/CHEBI:29988"/>
                  <rdf:li rdf:resource="http://identifiers.org/chebi/CHEBI:42825"/>
                  <rdf:li rdf:resource="http://identifiers.org/chebi/CHEBI:6224"/>
                  <rdf:li rdf:resource="http://identifiers.org/hmdb/HMDB00148"/>
                  <rdf:li rdf:resource="http://identifiers.org/kegg.compound/C00025"/>
                  <rdf:li rdf:resource="http://identifiers.org/kegg.compound/D00007"/>
                  <rdf:li rdf:resource="http://identifiers.org/metanetx.chemical/MNXM89557"/>
                  <rdf:li rdf:resource="http://identifiers.org/metanetx.reaction/MNXR81540"/>
                  <rdf:li rdf:resource="http://identifiers.org/ncbigi/312945149"/>
                  <rdf:li rdf:resource="http://identifiers.org/seed.compound/cpd00023"/>
                  <rdf:li rdf:resource="http://identifiers.org/unipathway.compound/UPC00025"/>
                </rdf:Bag>
              </bqbiol:is>
            </rdf:Description>
          </rdf:RDF>
        </sbml:annotation>
      </species>
      <species boundaryCondition="false" constant="false" hasOnlySubstanceUnits="false" id="M_cpd00023_e0" name="L_Glutamate_e0" metaid="M_cpd00023_e0" sboTerm="SBO:0000247" compartment="e0" fbc:charge="-1" fbc:chemicalFormula="C5H8NO4">
        <sbml:annotation xmlns:sbml="http://www.sbml.org/sbml/level3/version1/core">
          <rdf:RDF xmlns:rdf="http://www.w3.org/1999/02/22-rdf-syntax-ns#">
            <rdf:Description rdf:about="#M_cpd00023_e0">
              <bqbiol:is xmlns:bqbiol="http://biomodels.net/biology-qualifiers/">
                <rdf:Bag>
                  <rdf:li rdf:resource="http://identifiers.org/bigg.metabolite/glu__L"/>
                  <rdf:li rdf:resource="http://identifiers.org/biocyc/META:GLT"/>
                  <rdf:li rdf:resource="http://identifiers.org/chebi/CHEBI:13107"/>
                  <rdf:li rdf:resource="http://identifiers.org/chebi/CHEBI:16015"/>
                  <rdf:li rdf:resource="http://identifiers.org/chebi/CHEBI:21301"/>
                  <rdf:li rdf:resource="http://identifiers.org/chebi/CHEBI:21304"/>
                  <rdf:li rdf:resource="http://identifiers.org/chebi/CHEBI:29985"/>
                  <rdf:li rdf:resource="http://identifiers.org/chebi/CHEBI:29988"/>
                  <rdf:li rdf:resource="http://identifiers.org/chebi/CHEBI:42825"/>
                  <rdf:li rdf:resource="http://identifiers.org/chebi/CHEBI:6224"/>
                  <rdf:li rdf:resource="http://identifiers.org/hmdb/HMDB00148"/>
                  <rdf:li rdf:resource="http://identifiers.org/kegg.compound/C00025"/>
                  <rdf:li rdf:resource="http://identifiers.org/kegg.compound/D00007"/>
                  <rdf:li rdf:resource="http://identifiers.org/metanetx.chemical/MNXM89557"/>
                  <rdf:li rdf:resource="http://identifiers.org/metanetx.reaction/MNXR81540"/>
                  <rdf:li rdf:resource="http://identifiers.org/ncbigi/312945149"/>
                  <rdf:li rdf:resource="http://identifiers.org/seed.compound/cpd00023"/>
                  <rdf:li rdf:resource="http://identifiers.org/unipathway.compound/UPC00025"/>
                </rdf:Bag>
              </bqbiol:is>
            </rdf:Description>
          </rdf:RDF>
        </sbml:annotation>
      </species>
      <species boundaryCondition="false" constant="false" hasOnlySubstanceUnits="false" id="M_cpd01932_c0" name="1_2_Naphthalenediol_c0" metaid="M_cpd01932_c0" compartment="c0" fbc:charge="0" fbc:chemicalFormula="C10H8O2">
        <sbml:annotation xmlns:sbml="http://www.sbml.org/sbml/level3/version1/core">
          <rdf:RDF xmlns:rdf="http://www.w3.org/1999/02/22-rdf-syntax-ns#">
            <rdf:Description rdf:about="#M_cpd01932_c0">
              <bqbiol:is xmlns:bqbiol="http://biomodels.net/biology-qualifiers/">
                <rdf:Bag>
                  <rdf:li rdf:resource="http://identifiers.org/chebi/CHEBI:7473"/>
                  <rdf:li rdf:resource="http://identifiers.org/chebi/CHEBI:14639"/>
                  <rdf:li rdf:resource="http://identifiers.org/chebi/CHEBI:17435"/>
                  <rdf:li rdf:resource="http://identifiers.org/chebi/CHEBI:18895"/>
                  <rdf:li rdf:resource="http://identifiers.org/chebi/CHEBI:49554"/>
                  <rdf:li rdf:resource="http://identifiers.org/hmdb/HMDB60497"/>
                  <rdf:li rdf:resource="http://identifiers.org/kegg.compound/C03012"/>
                  <rdf:li rdf:resource="http://identifiers.org/metanetx.chemical/MNXM842"/>
                  <rdf:li rdf:resource="http://identifiers.org/seed.compound/cpd01932"/>
                </rdf:Bag>
              </bqbiol:is>
            </rdf:Description>
          </rdf:RDF>
        </sbml:annotation>
      </species>
      <species boundaryCondition="false" constant="false" hasOnlySubstanceUnits="false" id="M_cpd02045_c0" name="1_Hydroxy_2_naphthoate_c0" metaid="M_cpd02045_c0" compartment="c0" fbc:charge="-1" fbc:chemicalFormula="C11H7O3">
        <sbml:annotation xmlns:sbml="http://www.sbml.org/sbml/level3/version1/core">
          <rdf:RDF xmlns:rdf="http://www.w3.org/1999/02/22-rdf-syntax-ns#">
            <rdf:Description rdf:about="#M_cpd02045_c0">
              <bqbiol:is xmlns:bqbiol="http://biomodels.net/biology-qualifiers/">
                <rdf:Bag>
                  <rdf:li rdf:resource="http://identifiers.org/chebi/CHEBI:634"/>
                  <rdf:li rdf:resource="http://identifiers.org/chebi/CHEBI:11261"/>
                  <rdf:li rdf:resource="http://identifiers.org/chebi/CHEBI:15992"/>
                  <rdf:li rdf:resource="http://identifiers.org/chebi/CHEBI:19049"/>
                  <rdf:li rdf:resource="http://identifiers.org/chebi/CHEBI:19050"/>
                  <rdf:li rdf:resource="http://identifiers.org/chebi/CHEBI:36108"/>
                  <rdf:li rdf:resource="http://identifiers.org/kegg.compound/C03203"/>
                  <rdf:li rdf:resource="http://identifiers.org/metanetx.chemical/MNXM1129"/>
                  <rdf:li rdf:resource="http://identifiers.org/seed.compound/cpd02045"/>
                </rdf:Bag>
              </bqbiol:is>
            </rdf:Description>
          </rdf:RDF>
        </sbml:annotation>
      </species>
      <species boundaryCondition="false" constant="false" hasOnlySubstanceUnits="false" id="M_cpd00658_c0" name="Isochorismate_c0" metaid="M_cpd00658_c0" sboTerm="SBO:0000247" compartment="c0" fbc:charge="-2" fbc:chemicalFormula="C10H8O6">
        <sbml:annotation xmlns:sbml="http://www.sbml.org/sbml/level3/version1/core">
          <rdf:RDF xmlns:rdf="http://www.w3.org/1999/02/22-rdf-syntax-ns#">
            <rdf:Description rdf:about="#M_cpd00658_c0">
              <bqbiol:is xmlns:bqbiol="http://biomodels.net/biology-qualifiers/">
                <rdf:Bag>
                  <rdf:li rdf:resource="http://identifiers.org/bigg.metabolite/ichor"/>
                  <rdf:li rdf:resource="http://identifiers.org/biocyc/META:ISOCHORISMATE"/>
                  <rdf:li rdf:resource="http://identifiers.org/biocyc/META:RXN0-5240"/>
                  <rdf:li rdf:resource="http://identifiers.org/chebi/CHEBI:14464"/>
                  <rdf:li rdf:resource="http://identifiers.org/chebi/CHEBI:17582"/>
                  <rdf:li rdf:resource="http://identifiers.org/chebi/CHEBI:24883"/>
                  <rdf:li rdf:resource="http://identifiers.org/chebi/CHEBI:29780"/>
                  <rdf:li rdf:resource="http://identifiers.org/chebi/CHEBI:5997"/>
                  <rdf:li rdf:resource="http://identifiers.org/kegg.compound/C00885"/>
                  <rdf:li rdf:resource="http://identifiers.org/kegg.reaction/R01147"/>
                  <rdf:li rdf:resource="http://identifiers.org/metanetx.chemical/MNXM799"/>
                  <rdf:li rdf:resource="http://identifiers.org/metanetx.reaction/MNXR630"/>
                  <rdf:li rdf:resource="http://identifiers.org/ncbigi/312945221"/>
                  <rdf:li rdf:resource="http://identifiers.org/rhea/28562"/>
                  <rdf:li rdf:resource="http://identifiers.org/rhea/28563"/>
                  <rdf:li rdf:resource="http://identifiers.org/rhea/28564"/>
                  <rdf:li rdf:resource="http://identifiers.org/rhea/28565"/>
                  <rdf:li rdf:resource="http://identifiers.org/seed.compound/cpd00658"/>
                  <rdf:li rdf:resource="http://identifiers.org/unipathway.compound/UPC00885"/>
                </rdf:Bag>
              </bqbiol:is>
            </rdf:Description>
          </rdf:RDF>
        </sbml:annotation>
      </species>
      <species boundaryCondition="false" constant="false" hasOnlySubstanceUnits="false" id="M_cpd00216_c0" name="Chorismate_c0" metaid="M_cpd00216_c0" sboTerm="SBO:0000247" compartment="c0" fbc:charge="-2" fbc:chemicalFormula="C10H8O6">
        <sbml:annotation xmlns:sbml="http://www.sbml.org/sbml/level3/version1/core">
          <rdf:RDF xmlns:rdf="http://www.w3.org/1999/02/22-rdf-syntax-ns#">
            <rdf:Description rdf:about="#M_cpd00216_c0">
              <bqbiol:is xmlns:bqbiol="http://biomodels.net/biology-qualifiers/">
                <rdf:Bag>
                  <rdf:li rdf:resource="http://identifiers.org/bigg.metabolite/chor"/>
                  <rdf:li rdf:resource="http://identifiers.org/biocyc/META:CHORISMATE"/>
                  <rdf:li rdf:resource="http://identifiers.org/chebi/CHEBI:13993"/>
                  <rdf:li rdf:resource="http://identifiers.org/chebi/CHEBI:17333"/>
                  <rdf:li rdf:resource="http://identifiers.org/chebi/CHEBI:23225"/>
                  <rdf:li rdf:resource="http://identifiers.org/chebi/CHEBI:23227"/>
                  <rdf:li rdf:resource="http://identifiers.org/chebi/CHEBI:29748"/>
                  <rdf:li rdf:resource="http://identifiers.org/chebi/CHEBI:3677"/>
                  <rdf:li rdf:resource="http://identifiers.org/hmdb/HMDB12199"/>
                  <rdf:li rdf:resource="http://identifiers.org/kegg.compound/C00251"/>
                  <rdf:li rdf:resource="http://identifiers.org/metanetx.chemical/MNXM337"/>
                  <rdf:li rdf:resource="http://identifiers.org/metanetx.reaction/MNXR31"/>
                  <rdf:li rdf:resource="http://identifiers.org/ncbigi/312944954"/>
                  <rdf:li rdf:resource="http://identifiers.org/seed.compound/cpd00216"/>
                  <rdf:li rdf:resource="http://identifiers.org/unipathway.compound/UPC00251"/>
                </rdf:Bag>
              </bqbiol:is>
            </rdf:Description>
          </rdf:RDF>
        </sbml:annotation>
      </species>
      <species boundaryCondition="false" constant="false" hasOnlySubstanceUnits="false" id="M_cpd00018_c0" name="AMP_c0" metaid="M_cpd00018_c0" sboTerm="SBO:0000247" compartment="c0" fbc:charge="-1" fbc:chemicalFormula="C10H13N5O7P">
        <sbml:annotation xmlns:sbml="http://www.sbml.org/sbml/level3/version1/core">
          <rdf:RDF xmlns:rdf="http://www.w3.org/1999/02/22-rdf-syntax-ns#">
            <rdf:Description rdf:about="#M_cpd00018_c0">
              <bqbiol:is xmlns:bqbiol="http://biomodels.net/biology-qualifiers/">
                <rdf:Bag>
                  <rdf:li rdf:resource="http://identifiers.org/bigg.metabolite/amp"/>
                  <rdf:li rdf:resource="http://identifiers.org/biocyc/META:AMP"/>
                  <rdf:li rdf:resource="http://identifiers.org/biocyc/META:AMP-GROUP"/>
                  <rdf:li rdf:resource="http://identifiers.org/biocyc/META:CPD0-1139"/>
                  <rdf:li rdf:resource="http://identifiers.org/chebi/CHEBI:12056"/>
                  <rdf:li rdf:resource="http://identifiers.org/chebi/CHEBI:13234"/>
                  <rdf:li rdf:resource="http://identifiers.org/chebi/CHEBI:13235"/>
                  <rdf:li rdf:resource="http://identifiers.org/chebi/CHEBI:13736"/>
                  <rdf:li rdf:resource="http://identifiers.org/chebi/CHEBI:13740"/>
                  <rdf:li rdf:resource="http://identifiers.org/chebi/CHEBI:16027"/>
                  <rdf:li rdf:resource="http://identifiers.org/chebi/CHEBI:22242"/>
                  <rdf:li rdf:resource="http://identifiers.org/chebi/CHEBI:22245"/>
                  <rdf:li rdf:resource="http://identifiers.org/chebi/CHEBI:2356"/>
                  <rdf:li rdf:resource="http://identifiers.org/chebi/CHEBI:40510"/>
                  <rdf:li rdf:resource="http://identifiers.org/chebi/CHEBI:40721"/>
                  <rdf:li rdf:resource="http://identifiers.org/chebi/CHEBI:40726"/>
                  <rdf:li rdf:resource="http://identifiers.org/chebi/CHEBI:40786"/>
                  <rdf:li rdf:resource="http://identifiers.org/chebi/CHEBI:40826"/>
                  <rdf:li rdf:resource="http://identifiers.org/chebi/CHEBI:456215"/>
                  <rdf:li rdf:resource="http://identifiers.org/chebi/CHEBI:47222"/>
                  <rdf:li rdf:resource="http://identifiers.org/hmdb/HMDB00045"/>
                  <rdf:li rdf:resource="http://identifiers.org/kegg.compound/C00020"/>
                  <rdf:li rdf:resource="http://identifiers.org/kegg.compound/D02769"/>
                  <rdf:li rdf:resource="http://identifiers.org/kegg.compound/D06299"/>
                  <rdf:li rdf:resource="http://identifiers.org/metanetx.chemical/MNXM14"/>
                  <rdf:li rdf:resource="http://identifiers.org/metanetx.reaction/MNXR4420"/>
                  <rdf:li rdf:resource="http://identifiers.org/ncbigi/312944873"/>
                  <rdf:li rdf:resource="http://identifiers.org/seed.compound/cpd00018"/>
                  <rdf:li rdf:resource="http://identifiers.org/unipathway.compound/UPC00020"/>
                </rdf:Bag>
              </bqbiol:is>
            </rdf:Description>
          </rdf:RDF>
        </sbml:annotation>
      </species>
      <species boundaryCondition="false" constant="false" hasOnlySubstanceUnits="false" id="M_cpd00012_c0" name="PPi_c0" metaid="M_cpd00012_c0" sboTerm="SBO:0000247" compartment="c0" fbc:charge="-2" fbc:chemicalFormula="H2O7P2">
        <sbml:annotation xmlns:sbml="http://www.sbml.org/sbml/level3/version1/core">
          <rdf:RDF xmlns:rdf="http://www.w3.org/1999/02/22-rdf-syntax-ns#">
            <rdf:Description rdf:about="#M_cpd00012_c0">
              <bqbiol:is xmlns:bqbiol="http://biomodels.net/biology-qualifiers/">
                <rdf:Bag>
                  <rdf:li rdf:resource="http://identifiers.org/bigg.metabolite/ppi"/>
                  <rdf:li rdf:resource="http://identifiers.org/biocyc/META:PPI"/>
                  <rdf:li rdf:resource="http://identifiers.org/biocyc/META:PYROPHOSPHATE-GROUP"/>
                  <rdf:li rdf:resource="http://identifiers.org/chebi/CHEBI:13420"/>
                  <rdf:li rdf:resource="http://identifiers.org/chebi/CHEBI:14177"/>
                  <rdf:li rdf:resource="http://identifiers.org/chebi/CHEBI:18361"/>
                  <rdf:li rdf:resource="http://identifiers.org/chebi/CHEBI:29888"/>
                  <rdf:li rdf:resource="http://identifiers.org/chebi/CHEBI:33017"/>
                  <rdf:li rdf:resource="http://identifiers.org/chebi/CHEBI:33018"/>
                  <rdf:li rdf:resource="http://identifiers.org/chebi/CHEBI:33019"/>
                  <rdf:li rdf:resource="http://identifiers.org/chebi/CHEBI:35781"/>
                  <rdf:li rdf:resource="http://identifiers.org/chebi/CHEBI:35782"/>
                  <rdf:li rdf:resource="http://identifiers.org/chebi/CHEBI:42009"/>
                  <rdf:li rdf:resource="http://identifiers.org/chebi/CHEBI:45067"/>
                  <rdf:li rdf:resource="http://identifiers.org/chebi/CHEBI:45208"/>
                  <rdf:li rdf:resource="http://identifiers.org/chebi/CHEBI:45212"/>
                  <rdf:li rdf:resource="http://identifiers.org/chebi/CHEBI:8683"/>
                  <rdf:li rdf:resource="http://identifiers.org/hmdb/HMDB00250"/>
                  <rdf:li rdf:resource="http://identifiers.org/kegg.compound/C00013"/>
                  <rdf:li rdf:resource="http://identifiers.org/metanetx.chemical/MNXM11"/>
                  <rdf:li rdf:resource="http://identifiers.org/metanetx.reaction/MNXR82008"/>
                  <rdf:li rdf:resource="http://identifiers.org/ncbigi/312945426"/>
                  <rdf:li rdf:resource="http://identifiers.org/seed.compound/cpd00012"/>
                  <rdf:li rdf:resource="http://identifiers.org/unipathway.compound/UPC00013"/>
                </rdf:Bag>
              </bqbiol:is>
            </rdf:Description>
          </rdf:RDF>
        </sbml:annotation>
      </species>
      <species boundaryCondition="false" constant="false" hasOnlySubstanceUnits="false" id="M_cpd00430_c0" name="PACT_c0" metaid="M_cpd00430_c0" sboTerm="SBO:0000247" compartment="c0" fbc:charge="0" fbc:chemicalFormula="C8H8O2">
        <sbml:annotation xmlns:sbml="http://www.sbml.org/sbml/level3/version1/core">
          <rdf:RDF xmlns:rdf="http://www.w3.org/1999/02/22-rdf-syntax-ns#">
            <rdf:Description rdf:about="#M_cpd00430_c0">
              <bqbiol:is xmlns:bqbiol="http://biomodels.net/biology-qualifiers/">
                <rdf:Bag>
                  <rdf:li rdf:resource="http://identifiers.org/bigg.metabolite/pac"/>
                  <rdf:li rdf:resource="http://identifiers.org/biocyc/META:PHENYLACETATE"/>
                  <rdf:li rdf:resource="http://identifiers.org/biocyc/META:Phenyl-Acetates"/>
                  <rdf:li rdf:resource="http://identifiers.org/chebi/CHEBI:14779"/>
                  <rdf:li rdf:resource="http://identifiers.org/chebi/CHEBI:18401"/>
                  <rdf:li rdf:resource="http://identifiers.org/chebi/CHEBI:25975"/>
                  <rdf:li rdf:resource="http://identifiers.org/chebi/CHEBI:25977"/>
                  <rdf:li rdf:resource="http://identifiers.org/chebi/CHEBI:30745"/>
                  <rdf:li rdf:resource="http://identifiers.org/chebi/CHEBI:44686"/>
                  <rdf:li rdf:resource="http://identifiers.org/chebi/CHEBI:8082"/>
                  <rdf:li rdf:resource="http://identifiers.org/chebi/CHEBI:8085"/>
                  <rdf:li rdf:resource="http://identifiers.org/hmdb/HMDB00209"/>
                  <rdf:li rdf:resource="http://identifiers.org/hmdb/HMDB01326"/>
                  <rdf:li rdf:resource="http://identifiers.org/hmdb/HMDB40733"/>
                  <rdf:li rdf:resource="http://identifiers.org/kegg.compound/C00548"/>
                  <rdf:li rdf:resource="http://identifiers.org/kegg.compound/C07086"/>
                  <rdf:li rdf:resource="http://identifiers.org/kegg.compound/C15583"/>
                  <rdf:li rdf:resource="http://identifiers.org/metanetx.chemical/MNXM497"/>
                  <rdf:li rdf:resource="http://identifiers.org/metanetx.reaction/MNXR1036"/>
                  <rdf:li rdf:resource="http://identifiers.org/ncbigi/312945374"/>
                  <rdf:li rdf:resource="http://identifiers.org/seed.compound/cpd00430"/>
                  <rdf:li rdf:resource="http://identifiers.org/umbbd.compound/c0211"/>
                  <rdf:li rdf:resource="http://identifiers.org/unipathway.compound/UPC07086"/>
                </rdf:Bag>
              </bqbiol:is>
            </rdf:Description>
          </rdf:RDF>
        </sbml:annotation>
      </species>
      <species boundaryCondition="false" constant="false" hasOnlySubstanceUnits="false" id="M_cpd03811_c0" name="Substituted amine_c0" metaid="M_cpd03811_c0" sboTerm="SBO:0000247" compartment="c0" fbc:charge="0" fbc:chemicalFormula="H2NR">
        <sbml:annotation xmlns:sbml="http://www.sbml.org/sbml/level3/version1/core">
          <rdf:RDF xmlns:rdf="http://www.w3.org/1999/02/22-rdf-syntax-ns#">
            <rdf:Description rdf:about="#M_cpd03811_c0">
              <bqbiol:is xmlns:bqbiol="http://biomodels.net/biology-qualifiers/">
                <rdf:Bag>
                  <rdf:li rdf:resource="http://identifiers.org/bigg.metabolite/nh3"/>
                  <rdf:li rdf:resource="http://identifiers.org/biocyc/META:AMMONIA"/>
                  <rdf:li rdf:resource="http://identifiers.org/biocyc/META:AMMONIUM"/>
                  <rdf:li rdf:resource="http://identifiers.org/biocyc/META:SUBSTITUTED-AMINE"/>
                  <rdf:li rdf:resource="http://identifiers.org/chebi/CHEBI:13405"/>
                  <rdf:li rdf:resource="http://identifiers.org/chebi/CHEBI:13406"/>
                  <rdf:li rdf:resource="http://identifiers.org/chebi/CHEBI:13407"/>
                  <rdf:li rdf:resource="http://identifiers.org/chebi/CHEBI:13771"/>
                  <rdf:li rdf:resource="http://identifiers.org/chebi/CHEBI:16134"/>
                  <rdf:li rdf:resource="http://identifiers.org/chebi/CHEBI:22533"/>
                  <rdf:li rdf:resource="http://identifiers.org/chebi/CHEBI:22534"/>
                  <rdf:li rdf:resource="http://identifiers.org/chebi/CHEBI:28938"/>
                  <rdf:li rdf:resource="http://identifiers.org/chebi/CHEBI:29240"/>
                  <rdf:li rdf:resource="http://identifiers.org/chebi/CHEBI:29337"/>
                  <rdf:li rdf:resource="http://identifiers.org/chebi/CHEBI:29340"/>
                  <rdf:li rdf:resource="http://identifiers.org/chebi/CHEBI:44269"/>
                  <rdf:li rdf:resource="http://identifiers.org/chebi/CHEBI:44284"/>
                  <rdf:li rdf:resource="http://identifiers.org/chebi/CHEBI:44404"/>
                  <rdf:li rdf:resource="http://identifiers.org/chebi/CHEBI:49783"/>
                  <rdf:li rdf:resource="http://identifiers.org/chebi/CHEBI:7434"/>
                  <rdf:li rdf:resource="http://identifiers.org/chebi/CHEBI:7435"/>
                  <rdf:li rdf:resource="http://identifiers.org/ec-code/3.1.1.5"/>
                  <rdf:li rdf:resource="http://identifiers.org/hmdb/HMDB00051"/>
                  <rdf:li rdf:resource="http://identifiers.org/hmdb/HMDB41827"/>
                  <rdf:li rdf:resource="http://identifiers.org/kegg.compound/C00014"/>
                  <rdf:li rdf:resource="http://identifiers.org/kegg.compound/C01342"/>
                  <rdf:li rdf:resource="http://identifiers.org/kegg.compound/D02915"/>
                  <rdf:li rdf:resource="http://identifiers.org/kegg.compound/D02916"/>
                  <rdf:li rdf:resource="http://identifiers.org/metanetx.chemical/MNXM15"/>
                  <rdf:li rdf:resource="http://identifiers.org/metanetx.reaction/MNXR69347"/>
                  <rdf:li rdf:resource="http://identifiers.org/ncbigi/312946260"/>
                  <rdf:li rdf:resource="http://identifiers.org/seed.compound/cpd03811"/>
                  <rdf:li rdf:resource="http://identifiers.org/umbbd.compound/c1581"/>
                  <rdf:li rdf:resource="http://identifiers.org/unipathway.compound/UPC00014"/>
                </rdf:Bag>
              </bqbiol:is>
            </rdf:Description>
          </rdf:RDF>
        </sbml:annotation>
      </species>
      <species boundaryCondition="false" constant="false" hasOnlySubstanceUnits="false" id="M_cpd01647_c0" name="2_phenyl_acetamide_c0" metaid="M_cpd01647_c0" sboTerm="SBO:0000247" compartment="c0" fbc:charge="0" fbc:chemicalFormula="C8H9NO">
        <sbml:annotation xmlns:sbml="http://www.sbml.org/sbml/level3/version1/core">
          <rdf:RDF xmlns:rdf="http://www.w3.org/1999/02/22-rdf-syntax-ns#">
            <rdf:Description rdf:about="#M_cpd01647_c0">
              <bqbiol:is xmlns:bqbiol="http://biomodels.net/biology-qualifiers/">
                <rdf:Bag>
                  <rdf:li rdf:resource="http://identifiers.org/bigg.metabolite/pad"/>
                  <rdf:li rdf:resource="http://identifiers.org/biocyc/META:ABC-12-RXN"/>
                  <rdf:li rdf:resource="http://identifiers.org/biocyc/META:CPD-238"/>
                  <rdf:li rdf:resource="http://identifiers.org/chebi/CHEBI:11647"/>
                  <rdf:li rdf:resource="http://identifiers.org/chebi/CHEBI:1264"/>
                  <rdf:li rdf:resource="http://identifiers.org/chebi/CHEBI:16562"/>
                  <rdf:li rdf:resource="http://identifiers.org/chebi/CHEBI:19762"/>
                  <rdf:li rdf:resource="http://identifiers.org/chebi/CHEBI:25974"/>
                  <rdf:li rdf:resource="http://identifiers.org/ec-code/3.6.3.21"/>
                  <rdf:li rdf:resource="http://identifiers.org/hmdb/HMDB10715"/>
                  <rdf:li rdf:resource="http://identifiers.org/kegg.compound/C02505"/>
                  <rdf:li rdf:resource="http://identifiers.org/metanetx.chemical/MNXM2073"/>
                  <rdf:li rdf:resource="http://identifiers.org/metanetx.reaction/MNXR2704"/>
                  <rdf:li rdf:resource="http://identifiers.org/ncbigi/312945961"/>
                  <rdf:li rdf:resource="http://identifiers.org/rhea/29895"/>
                  <rdf:li rdf:resource="http://identifiers.org/rhea/29896"/>
                  <rdf:li rdf:resource="http://identifiers.org/rhea/29897"/>
                  <rdf:li rdf:resource="http://identifiers.org/rhea/29898"/>
                  <rdf:li rdf:resource="http://identifiers.org/seed.compound/cpd01647"/>
                  <rdf:li rdf:resource="http://identifiers.org/umbbd.compound/c0648"/>
                </rdf:Bag>
              </bqbiol:is>
            </rdf:Description>
          </rdf:RDF>
        </sbml:annotation>
      </species>
      <species boundaryCondition="false" constant="false" hasOnlySubstanceUnits="false" id="M_cpd02893_c0" name="5_Phosphoribosyl_4_carboxy_5_aminoimidazole_c0" metaid="M_cpd02893_c0" sboTerm="SBO:0000247" compartment="c0" fbc:charge="-1" fbc:chemicalFormula="C9H13N3O9P">
        <sbml:annotation xmlns:sbml="http://www.sbml.org/sbml/level3/version1/core">
          <rdf:RDF xmlns:rdf="http://www.w3.org/1999/02/22-rdf-syntax-ns#">
            <rdf:Description rdf:about="#M_cpd02893_c0">
              <bqbiol:is xmlns:bqbiol="http://biomodels.net/biology-qualifiers/">
                <rdf:Bag>
                  <rdf:li rdf:resource="http://identifiers.org/bigg.metabolite/5aizc"/>
                  <rdf:li rdf:resource="http://identifiers.org/biocyc/META:PHOSPHORIBOSYL-CARBOXY-AMINOIMIDAZOLE"/>
                  <rdf:li rdf:resource="http://identifiers.org/chebi/CHEBI:12103"/>
                  <rdf:li rdf:resource="http://identifiers.org/chebi/CHEBI:18968"/>
                  <rdf:li rdf:resource="http://identifiers.org/chebi/CHEBI:28413"/>
                  <rdf:li rdf:resource="http://identifiers.org/chebi/CHEBI:41336"/>
                  <rdf:li rdf:resource="http://identifiers.org/chebi/CHEBI:43272"/>
                  <rdf:li rdf:resource="http://identifiers.org/chebi/CHEBI:575"/>
                  <rdf:li rdf:resource="http://identifiers.org/chebi/CHEBI:58564"/>
                  <rdf:li rdf:resource="http://identifiers.org/chebi/CHEBI:77657"/>
                  <rdf:li rdf:resource="http://identifiers.org/hmdb/HMDB06273"/>
                  <rdf:li rdf:resource="http://identifiers.org/kegg.compound/C04751"/>
                  <rdf:li rdf:resource="http://identifiers.org/metanetx.chemical/MNXM507"/>
                  <rdf:li rdf:resource="http://identifiers.org/metanetx.reaction/MNXR2818"/>
                  <rdf:li rdf:resource="http://identifiers.org/ncbigi/312944785"/>
                  <rdf:li rdf:resource="http://identifiers.org/seed.compound/cpd02893"/>
                  <rdf:li rdf:resource="http://identifiers.org/unipathway.compound/UPC04751"/>
                </rdf:Bag>
              </bqbiol:is>
            </rdf:Description>
          </rdf:RDF>
        </sbml:annotation>
      </species>
      <species boundaryCondition="false" constant="false" hasOnlySubstanceUnits="false" id="M_cpd02140_c0" name="AIR_c0" metaid="M_cpd02140_c0" sboTerm="SBO:0000247" compartment="c0" fbc:charge="0" fbc:chemicalFormula="C8H14N3O7P">
        <sbml:annotation xmlns:sbml="http://www.sbml.org/sbml/level3/version1/core">
          <rdf:RDF xmlns:rdf="http://www.w3.org/1999/02/22-rdf-syntax-ns#">
            <rdf:Description rdf:about="#M_cpd02140_c0">
              <bqbiol:is xmlns:bqbiol="http://biomodels.net/biology-qualifiers/">
                <rdf:Bag>
                  <rdf:li rdf:resource="http://identifiers.org/bigg.metabolite/air"/>
                  <rdf:li rdf:resource="http://identifiers.org/biocyc/META:5-PHOSPHORIBOSYL-5-AMINOIMIDAZOLE"/>
                  <rdf:li rdf:resource="http://identifiers.org/chebi/CHEBI:12101"/>
                  <rdf:li rdf:resource="http://identifiers.org/chebi/CHEBI:18969"/>
                  <rdf:li rdf:resource="http://identifiers.org/chebi/CHEBI:2655"/>
                  <rdf:li rdf:resource="http://identifiers.org/chebi/CHEBI:28843"/>
                  <rdf:li rdf:resource="http://identifiers.org/chebi/CHEBI:58592"/>
                  <rdf:li rdf:resource="http://identifiers.org/hmdb/HMDB01235"/>
                  <rdf:li rdf:resource="http://identifiers.org/hmdb/HMDB02316"/>
                  <rdf:li rdf:resource="http://identifiers.org/hmdb/HMDB11609"/>
                  <rdf:li rdf:resource="http://identifiers.org/kegg.compound/C03373"/>
                  <rdf:li rdf:resource="http://identifiers.org/metanetx.chemical/MNXM388"/>
                  <rdf:li rdf:resource="http://identifiers.org/metanetx.reaction/MNXR69569"/>
                  <rdf:li rdf:resource="http://identifiers.org/ncbigi/312944856"/>
                  <rdf:li rdf:resource="http://identifiers.org/seed.compound/cpd02140"/>
                  <rdf:li rdf:resource="http://identifiers.org/unipathway.compound/UPC03373"/>
                </rdf:Bag>
              </bqbiol:is>
            </rdf:Description>
          </rdf:RDF>
        </sbml:annotation>
      </species>
      <species boundaryCondition="false" constant="false" hasOnlySubstanceUnits="false" id="M_cpd00242_c0" name="H2CO3_c0" metaid="M_cpd00242_c0" compartment="c0" fbc:charge="-1" fbc:chemicalFormula="CHO3">
        <sbml:annotation xmlns:sbml="http://www.sbml.org/sbml/level3/version1/core">
          <rdf:RDF xmlns:rdf="http://www.w3.org/1999/02/22-rdf-syntax-ns#">
            <rdf:Description rdf:about="#M_cpd00242_c0">
              <bqbiol:is xmlns:bqbiol="http://biomodels.net/biology-qualifiers/">
                <rdf:Bag>
                  <rdf:li rdf:resource="http://identifiers.org/metanetx.chemical/MNXM60"/>
                </rdf:Bag>
              </bqbiol:is>
            </rdf:Description>
          </rdf:RDF>
        </sbml:annotation>
      </species>
      <species boundaryCondition="false" constant="false" hasOnlySubstanceUnits="false" id="M_cpd11589_c0" name="gly_asp_L_c0" metaid="M_cpd11589_c0" compartment="c0" fbc:charge="-1" fbc:chemicalFormula="C6H9N2O5">
        <sbml:annotation xmlns:sbml="http://www.sbml.org/sbml/level3/version1/core">
          <rdf:RDF xmlns:rdf="http://www.w3.org/1999/02/22-rdf-syntax-ns#">
            <rdf:Description rdf:about="#M_cpd11589_c0">
              <bqbiol:is xmlns:bqbiol="http://biomodels.net/biology-qualifiers/">
                <rdf:Bag>
                  <rdf:li rdf:resource="http://identifiers.org/metanetx.chemical/MNXM55269"/>
                </rdf:Bag>
              </bqbiol:is>
            </rdf:Description>
          </rdf:RDF>
        </sbml:annotation>
      </species>
      <species boundaryCondition="false" constant="false" hasOnlySubstanceUnits="false" id="M_cpd00033_c0" name="Glycine_c0" metaid="M_cpd00033_c0" sboTerm="SBO:0000247" compartment="c0" fbc:charge="0" fbc:chemicalFormula="C2H5NO2">
        <sbml:annotation xmlns:sbml="http://www.sbml.org/sbml/level3/version1/core">
          <rdf:RDF xmlns:rdf="http://www.w3.org/1999/02/22-rdf-syntax-ns#">
            <rdf:Description rdf:about="#M_cpd00033_c0">
              <bqbiol:is xmlns:bqbiol="http://biomodels.net/biology-qualifiers/">
                <rdf:Bag>
                  <rdf:li rdf:resource="http://identifiers.org/bigg.metabolite/gly"/>
                  <rdf:li rdf:resource="http://identifiers.org/biocyc/META:CPD-8569"/>
                  <rdf:li rdf:resource="http://identifiers.org/biocyc/META:GLY"/>
                  <rdf:li rdf:resource="http://identifiers.org/chebi/CHEBI:10792"/>
                  <rdf:li rdf:resource="http://identifiers.org/chebi/CHEBI:14344"/>
                  <rdf:li rdf:resource="http://identifiers.org/chebi/CHEBI:15428"/>
                  <rdf:li rdf:resource="http://identifiers.org/chebi/CHEBI:24368"/>
                  <rdf:li rdf:resource="http://identifiers.org/chebi/CHEBI:32507"/>
                  <rdf:li rdf:resource="http://identifiers.org/chebi/CHEBI:32508"/>
                  <rdf:li rdf:resource="http://identifiers.org/chebi/CHEBI:42964"/>
                  <rdf:li rdf:resource="http://identifiers.org/chebi/CHEBI:5460"/>
                  <rdf:li rdf:resource="http://identifiers.org/chebi/CHEBI:57305"/>
                  <rdf:li rdf:resource="http://identifiers.org/hmdb/HMDB00123"/>
                  <rdf:li rdf:resource="http://identifiers.org/kegg.compound/C00037"/>
                  <rdf:li rdf:resource="http://identifiers.org/kegg.compound/D00011"/>
                  <rdf:li rdf:resource="http://identifiers.org/metanetx.chemical/MNXM29"/>
                  <rdf:li rdf:resource="http://identifiers.org/metanetx.reaction/MNXR464"/>
                  <rdf:li rdf:resource="http://identifiers.org/ncbigi/312945156"/>
                  <rdf:li rdf:resource="http://identifiers.org/seed.compound/cpd00033"/>
                  <rdf:li rdf:resource="http://identifiers.org/umbbd.compound/c0559"/>
                  <rdf:li rdf:resource="http://identifiers.org/unipathway.compound/UPC00037"/>
                </rdf:Bag>
              </bqbiol:is>
            </rdf:Description>
          </rdf:RDF>
        </sbml:annotation>
      </species>
      <species boundaryCondition="false" constant="false" hasOnlySubstanceUnits="false" id="M_cpd00840_c0" name="L_beta_Lysine_c0" metaid="M_cpd00840_c0" sboTerm="SBO:0000247" compartment="c0" fbc:charge="1" fbc:chemicalFormula="C6H15N2O2">
        <sbml:annotation xmlns:sbml="http://www.sbml.org/sbml/level3/version1/core">
          <rdf:RDF xmlns:rdf="http://www.w3.org/1999/02/22-rdf-syntax-ns#">
            <rdf:Description rdf:about="#M_cpd00840_c0">
              <bqbiol:is xmlns:bqbiol="http://biomodels.net/biology-qualifiers/">
                <rdf:Bag>
                  <rdf:li rdf:resource="http://identifiers.org/bigg.metabolite/36dahx"/>
                  <rdf:li rdf:resource="http://identifiers.org/biocyc/META:CPD-233"/>
                  <rdf:li rdf:resource="http://identifiers.org/biocyc/META:ORNCARBAMTRANSFER-RXN"/>
                  <rdf:li rdf:resource="http://identifiers.org/biocyc/META:RXN-13482"/>
                  <rdf:li rdf:resource="http://identifiers.org/chebi/CHEBI:10885"/>
                  <rdf:li rdf:resource="http://identifiers.org/chebi/CHEBI:15613"/>
                  <rdf:li rdf:resource="http://identifiers.org/chebi/CHEBI:18564"/>
                  <rdf:li rdf:resource="http://identifiers.org/chebi/CHEBI:206"/>
                  <rdf:li rdf:resource="http://identifiers.org/chebi/CHEBI:57434"/>
                  <rdf:li rdf:resource="http://identifiers.org/ec-code/2.1.3.3"/>
                  <rdf:li rdf:resource="http://identifiers.org/hmdb/HMDB12114"/>
                  <rdf:li rdf:resource="http://identifiers.org/kegg.compound/C01142"/>
                  <rdf:li rdf:resource="http://identifiers.org/kegg.reaction/R01398"/>
                  <rdf:li rdf:resource="http://identifiers.org/metanetx.chemical/MNXM1865"/>
                  <rdf:li rdf:resource="http://identifiers.org/metanetx.reaction/MNXR51003"/>
                  <rdf:li rdf:resource="http://identifiers.org/ncbigi/312946576"/>
                  <rdf:li rdf:resource="http://identifiers.org/rhea/19513"/>
                  <rdf:li rdf:resource="http://identifiers.org/rhea/19514"/>
                  <rdf:li rdf:resource="http://identifiers.org/rhea/19515"/>
                  <rdf:li rdf:resource="http://identifiers.org/rhea/19516"/>
                  <rdf:li rdf:resource="http://identifiers.org/seed.compound/cpd00840"/>
                  <rdf:li rdf:resource="http://identifiers.org/unipathway.reaction/UCR01398"/>
                  <rdf:li rdf:resource="http://identifiers.org/unipathway.reaction/UER00112"/>
                  <rdf:li rdf:resource="http://identifiers.org/unipathway.reaction/UER00271"/>
                  <rdf:li rdf:resource="http://identifiers.org/unipathway.reaction/UER00365"/>
                </rdf:Bag>
              </bqbiol:is>
            </rdf:Description>
          </rdf:RDF>
        </sbml:annotation>
      </species>
      <species boundaryCondition="false" constant="false" hasOnlySubstanceUnits="false" id="M_cpd00039_c0" name="L_Lysine_c0" metaid="M_cpd00039_c0" sboTerm="SBO:0000247" compartment="c0" fbc:charge="1" fbc:chemicalFormula="C6H15N2O2">
        <sbml:annotation xmlns:sbml="http://www.sbml.org/sbml/level3/version1/core">
          <rdf:RDF xmlns:rdf="http://www.w3.org/1999/02/22-rdf-syntax-ns#">
            <rdf:Description rdf:about="#M_cpd00039_c0">
              <bqbiol:is xmlns:bqbiol="http://biomodels.net/biology-qualifiers/">
                <rdf:Bag>
                  <rdf:li rdf:resource="http://identifiers.org/bigg.metabolite/lys__L"/>
                  <rdf:li rdf:resource="http://identifiers.org/biocyc/META:LYS"/>
                  <rdf:li rdf:resource="http://identifiers.org/chebi/CHEBI:13135"/>
                  <rdf:li rdf:resource="http://identifiers.org/chebi/CHEBI:18019"/>
                  <rdf:li rdf:resource="http://identifiers.org/chebi/CHEBI:21351"/>
                  <rdf:li rdf:resource="http://identifiers.org/chebi/CHEBI:32550"/>
                  <rdf:li rdf:resource="http://identifiers.org/chebi/CHEBI:32551"/>
                  <rdf:li rdf:resource="http://identifiers.org/chebi/CHEBI:32552"/>
                  <rdf:li rdf:resource="http://identifiers.org/chebi/CHEBI:43950"/>
                  <rdf:li rdf:resource="http://identifiers.org/chebi/CHEBI:6264"/>
                  <rdf:li rdf:resource="http://identifiers.org/hmdb/HMDB00182"/>
                  <rdf:li rdf:resource="http://identifiers.org/kegg.compound/C00047"/>
                  <rdf:li rdf:resource="http://identifiers.org/kegg.compound/D02304"/>
                  <rdf:li rdf:resource="http://identifiers.org/metanetx.chemical/MNXM78"/>
                  <rdf:li rdf:resource="http://identifiers.org/metanetx.reaction/MNXR725"/>
                  <rdf:li rdf:resource="http://identifiers.org/ncbigi/312945266"/>
                  <rdf:li rdf:resource="http://identifiers.org/seed.compound/cpd00039"/>
                  <rdf:li rdf:resource="http://identifiers.org/unipathway.compound/UPC00047"/>
                </rdf:Bag>
              </bqbiol:is>
            </rdf:Description>
          </rdf:RDF>
        </sbml:annotation>
      </species>
      <species boundaryCondition="false" constant="false" hasOnlySubstanceUnits="false" id="M_cpd15538_c0" name="Phosphatidylglycerol_dihexadecanoyl_c0" metaid="M_cpd15538_c0" sboTerm="SBO:0000247" compartment="c0" fbc:charge="-1" fbc:chemicalFormula="C38H74O10P">
        <sbml:annotation xmlns:sbml="http://www.sbml.org/sbml/level3/version1/core">
          <rdf:RDF xmlns:rdf="http://www.w3.org/1999/02/22-rdf-syntax-ns#">
            <rdf:Description rdf:about="#M_cpd15538_c0">
              <bqbiol:is xmlns:bqbiol="http://biomodels.net/biology-qualifiers/">
                <rdf:Bag>
                  <rdf:li rdf:resource="http://identifiers.org/bigg.metabolite/pg160"/>
                  <rdf:li rdf:resource="http://identifiers.org/biocyc/META:CPD-8260"/>
                  <rdf:li rdf:resource="http://identifiers.org/chebi/CHEBI:60724"/>
                  <rdf:li rdf:resource="http://identifiers.org/chebi/CHEBI:72829"/>
                  <rdf:li rdf:resource="http://identifiers.org/chebi/CHEBI:73205"/>
                  <rdf:li rdf:resource="http://identifiers.org/chebi/CHEBI:75159"/>
                  <rdf:li rdf:resource="http://identifiers.org/chebi/CHEBI:85270"/>
                  <rdf:li rdf:resource="http://identifiers.org/chebi/CHEBI:85783"/>
                  <rdf:li rdf:resource="http://identifiers.org/ec-code/3.6.1.26"/>
                  <rdf:li rdf:resource="http://identifiers.org/hmdb/HMDB10570"/>
                  <rdf:li rdf:resource="http://identifiers.org/lipidmaps/LMGP04010986"/>
                  <rdf:li rdf:resource="http://identifiers.org/metanetx.chemical/MNXM32179"/>
                  <rdf:li rdf:resource="http://identifiers.org/metanetx.reaction/MNXR68488"/>
                  <rdf:li rdf:resource="http://identifiers.org/ncbigi/312945393"/>
                  <rdf:li rdf:resource="http://identifiers.org/seed.compound/cpd15538"/>
                </rdf:Bag>
              </bqbiol:is>
            </rdf:Description>
          </rdf:RDF>
        </sbml:annotation>
      </species>
      <species boundaryCondition="false" constant="false" hasOnlySubstanceUnits="false" id="M_cpd15545_c0" name="Phosphatidylglycerophosphate_dihexadecanoyl_c0" metaid="M_cpd15545_c0" sboTerm="SBO:0000247" compartment="c0" fbc:charge="-2" fbc:chemicalFormula="C38H74O13P2">
        <sbml:annotation xmlns:sbml="http://www.sbml.org/sbml/level3/version1/core">
          <rdf:RDF xmlns:rdf="http://www.w3.org/1999/02/22-rdf-syntax-ns#">
            <rdf:Description rdf:about="#M_cpd15545_c0">
              <bqbiol:is xmlns:bqbiol="http://biomodels.net/biology-qualifiers/">
                <rdf:Bag>
                  <rdf:li rdf:resource="http://identifiers.org/bigg.metabolite/pgp160"/>
                  <rdf:li rdf:resource="http://identifiers.org/biocyc/META:CPD-12821"/>
                  <rdf:li rdf:resource="http://identifiers.org/biocyc/META:RXN0-4022"/>
                  <rdf:li rdf:resource="http://identifiers.org/ec-code/1.7.1.13"/>
                  <rdf:li rdf:resource="http://identifiers.org/hmdb/HMDB13472"/>
                  <rdf:li rdf:resource="http://identifiers.org/kegg.reaction/R07605"/>
                  <rdf:li rdf:resource="http://identifiers.org/lipidmaps/LMGP04030007"/>
                  <rdf:li rdf:resource="http://identifiers.org/metanetx.chemical/MNXM32180"/>
                  <rdf:li rdf:resource="http://identifiers.org/metanetx.reaction/MNXR8748"/>
                  <rdf:li rdf:resource="http://identifiers.org/ncbigi/312945400"/>
                  <rdf:li rdf:resource="http://identifiers.org/rhea/13409"/>
                  <rdf:li rdf:resource="http://identifiers.org/rhea/13410"/>
                  <rdf:li rdf:resource="http://identifiers.org/rhea/13411"/>
                  <rdf:li rdf:resource="http://identifiers.org/rhea/13412"/>
                  <rdf:li rdf:resource="http://identifiers.org/seed.compound/cpd15545"/>
                </rdf:Bag>
              </bqbiol:is>
            </rdf:Description>
          </rdf:RDF>
        </sbml:annotation>
      </species>
      <species boundaryCondition="false" constant="false" hasOnlySubstanceUnits="false" id="M_cpd03130_c0" name="2E_Octenoyl_CoA_c0" metaid="M_cpd03130_c0" sboTerm="SBO:0000247" compartment="c0" fbc:charge="-3" fbc:chemicalFormula="C29H45N7O17P3S">
        <sbml:annotation xmlns:sbml="http://www.sbml.org/sbml/level3/version1/core">
          <rdf:RDF xmlns:rdf="http://www.w3.org/1999/02/22-rdf-syntax-ns#">
            <rdf:Description rdf:about="#M_cpd03130_c0">
              <bqbiol:is xmlns:bqbiol="http://biomodels.net/biology-qualifiers/">
                <rdf:Bag>
                  <rdf:li rdf:resource="http://identifiers.org/bigg.metabolite/oc2coa"/>
                  <rdf:li rdf:resource="http://identifiers.org/biocyc/META:CPD0-2108"/>
                  <rdf:li rdf:resource="http://identifiers.org/biocyc/META:TRANS-RXN0-222"/>
                  <rdf:li rdf:resource="http://identifiers.org/chebi/CHEBI:10732"/>
                  <rdf:li rdf:resource="http://identifiers.org/chebi/CHEBI:27078"/>
                  <rdf:li rdf:resource="http://identifiers.org/chebi/CHEBI:27537"/>
                  <rdf:li rdf:resource="http://identifiers.org/chebi/CHEBI:62242"/>
                  <rdf:li rdf:resource="http://identifiers.org/ec-code/3.6.3.21"/>
                  <rdf:li rdf:resource="http://identifiers.org/hmdb/HMDB02992"/>
                  <rdf:li rdf:resource="http://identifiers.org/hmdb/HMDB03949"/>
                  <rdf:li rdf:resource="http://identifiers.org/kegg.compound/C05276"/>
                  <rdf:li rdf:resource="http://identifiers.org/lipidmaps/LMFA07050024"/>
                  <rdf:li rdf:resource="http://identifiers.org/lipidmaps/LMFA07050394"/>
                  <rdf:li rdf:resource="http://identifiers.org/metanetx.chemical/MNXM784"/>
                  <rdf:li rdf:resource="http://identifiers.org/metanetx.reaction/MNXR872"/>
                  <rdf:li rdf:resource="http://identifiers.org/ncbigi/312945341"/>
                  <rdf:li rdf:resource="http://identifiers.org/rhea/29039"/>
                  <rdf:li rdf:resource="http://identifiers.org/rhea/29040"/>
                  <rdf:li rdf:resource="http://identifiers.org/rhea/29041"/>
                  <rdf:li rdf:resource="http://identifiers.org/rhea/29042"/>
                  <rdf:li rdf:resource="http://identifiers.org/seed.compound/cpd03130"/>
                </rdf:Bag>
              </bqbiol:is>
            </rdf:Description>
          </rdf:RDF>
        </sbml:annotation>
      </species>
      <species boundaryCondition="false" constant="false" hasOnlySubstanceUnits="false" id="M_cpd01335_c0" name="Octanoyl_CoA_c0" metaid="M_cpd01335_c0" sboTerm="SBO:0000247" compartment="c0" fbc:charge="-3" fbc:chemicalFormula="C29H47N7O17P3S">
        <sbml:annotation xmlns:sbml="http://www.sbml.org/sbml/level3/version1/core">
          <rdf:RDF xmlns:rdf="http://www.w3.org/1999/02/22-rdf-syntax-ns#">
            <rdf:Description rdf:about="#M_cpd01335_c0">
              <bqbiol:is xmlns:bqbiol="http://biomodels.net/biology-qualifiers/">
                <rdf:Bag>
                  <rdf:li rdf:resource="http://identifiers.org/bigg.metabolite/occoa"/>
                  <rdf:li rdf:resource="http://identifiers.org/biocyc/META:CPD-196"/>
                  <rdf:li rdf:resource="http://identifiers.org/chebi/CHEBI:14681"/>
                  <rdf:li rdf:resource="http://identifiers.org/chebi/CHEBI:15533"/>
                  <rdf:li rdf:resource="http://identifiers.org/chebi/CHEBI:25651"/>
                  <rdf:li rdf:resource="http://identifiers.org/chebi/CHEBI:41542"/>
                  <rdf:li rdf:resource="http://identifiers.org/chebi/CHEBI:57386"/>
                  <rdf:li rdf:resource="http://identifiers.org/chebi/CHEBI:7724"/>
                  <rdf:li rdf:resource="http://identifiers.org/hmdb/HMDB01070"/>
                  <rdf:li rdf:resource="http://identifiers.org/hmdb/HMDB06257"/>
                  <rdf:li rdf:resource="http://identifiers.org/kegg.compound/C01944"/>
                  <rdf:li rdf:resource="http://identifiers.org/lipidmaps/LMFA07050355"/>
                  <rdf:li rdf:resource="http://identifiers.org/metanetx.chemical/MNXM342"/>
                  <rdf:li rdf:resource="http://identifiers.org/metanetx.reaction/MNXR875"/>
                  <rdf:li rdf:resource="http://identifiers.org/ncbigi/312945343"/>
                  <rdf:li rdf:resource="http://identifiers.org/seed.compound/cpd01335"/>
                  <rdf:li rdf:resource="http://identifiers.org/umbbd.compound/c0048"/>
                </rdf:Bag>
              </bqbiol:is>
            </rdf:Description>
          </rdf:RDF>
        </sbml:annotation>
      </species>
      <species boundaryCondition="false" constant="false" hasOnlySubstanceUnits="false" id="M_cpd00908_c0" name="Glycerophosphoethanolamine_c0" metaid="M_cpd00908_c0" sboTerm="SBO:0000247" compartment="c0" fbc:charge="0" fbc:chemicalFormula="C5H14NO6P">
        <sbml:annotation xmlns:sbml="http://www.sbml.org/sbml/level3/version1/core">
          <rdf:RDF xmlns:rdf="http://www.w3.org/1999/02/22-rdf-syntax-ns#">
            <rdf:Description rdf:about="#M_cpd00908_c0">
              <bqbiol:is xmlns:bqbiol="http://biomodels.net/biology-qualifiers/">
                <rdf:Bag>
                  <rdf:li rdf:resource="http://identifiers.org/bigg.metabolite/g3pe"/>
                  <rdf:li rdf:resource="http://identifiers.org/biocyc/META:ALKYL-SN-GLYCERO-PHOSPHOETHANOLAMINE"/>
                  <rdf:li rdf:resource="http://identifiers.org/biocyc/META:L-1-GLYCEROPHOSPHORYLETHANOL-AMINE"/>
                  <rdf:li rdf:resource="http://identifiers.org/chebi/CHEBI:10647"/>
                  <rdf:li rdf:resource="http://identifiers.org/chebi/CHEBI:12842"/>
                  <rdf:li rdf:resource="http://identifiers.org/chebi/CHEBI:16929"/>
                  <rdf:li rdf:resource="http://identifiers.org/chebi/CHEBI:26699"/>
                  <rdf:li rdf:resource="http://identifiers.org/chebi/CHEBI:52330"/>
                  <rdf:li rdf:resource="http://identifiers.org/chebi/CHEBI:57952"/>
                  <rdf:li rdf:resource="http://identifiers.org/hmdb/HMDB59660"/>
                  <rdf:li rdf:resource="http://identifiers.org/kegg.compound/C01233"/>
                  <rdf:li rdf:resource="http://identifiers.org/metanetx.chemical/MNXM368"/>
                  <rdf:li rdf:resource="http://identifiers.org/metanetx.reaction/MNXR68254"/>
                  <rdf:li rdf:resource="http://identifiers.org/ncbigi/312945109"/>
                  <rdf:li rdf:resource="http://identifiers.org/seed.compound/cpd00908"/>
                </rdf:Bag>
              </bqbiol:is>
            </rdf:Description>
          </rdf:RDF>
        </sbml:annotation>
      </species>
      <species boundaryCondition="false" constant="false" hasOnlySubstanceUnits="false" id="M_cpd15317_c0" name="1_Acyl_sn_glycero_3_phosphoethanolamine_hexadec_9_enoyl_c0" metaid="M_cpd15317_c0" compartment="c0" fbc:charge="0" fbc:chemicalFormula="C21H42NO7P">
        <sbml:annotation xmlns:sbml="http://www.sbml.org/sbml/level3/version1/core">
          <rdf:RDF xmlns:rdf="http://www.w3.org/1999/02/22-rdf-syntax-ns#">
            <rdf:Description rdf:about="#M_cpd15317_c0">
              <bqbiol:is xmlns:bqbiol="http://biomodels.net/biology-qualifiers/">
                <rdf:Bag>
                  <rdf:li rdf:resource="http://identifiers.org/metanetx.chemical/MNXM147671"/>
                </rdf:Bag>
              </bqbiol:is>
            </rdf:Description>
          </rdf:RDF>
        </sbml:annotation>
      </species>
      <species boundaryCondition="false" constant="false" hasOnlySubstanceUnits="false" id="M_cpd15524_c0" name="1_2_dihexadecanoyl_sn_glycerol_3_phosphate_c0" metaid="M_cpd15524_c0" sboTerm="SBO:0000247" compartment="c0" fbc:charge="-1" fbc:chemicalFormula="C35H68O8P">
        <sbml:annotation xmlns:sbml="http://www.sbml.org/sbml/level3/version1/core">
          <rdf:RDF xmlns:rdf="http://www.w3.org/1999/02/22-rdf-syntax-ns#">
            <rdf:Description rdf:about="#M_cpd15524_c0">
              <bqbiol:is xmlns:bqbiol="http://biomodels.net/biology-qualifiers/">
                <rdf:Bag>
                  <rdf:li rdf:resource="http://identifiers.org/bigg.metabolite/pa160"/>
                  <rdf:li rdf:resource="http://identifiers.org/biocyc/META:CPD0-1422"/>
                  <rdf:li rdf:resource="http://identifiers.org/chebi/CHEBI:72859"/>
                  <rdf:li rdf:resource="http://identifiers.org/chebi/CHEBI:73246"/>
                  <rdf:li rdf:resource="http://identifiers.org/chebi/CHEBI:77446"/>
                  <rdf:li rdf:resource="http://identifiers.org/chebi/CHEBI:78105"/>
                  <rdf:li rdf:resource="http://identifiers.org/hmdb/HMDB00674"/>
                  <rdf:li rdf:resource="http://identifiers.org/hmdb/HMDB07857"/>
                  <rdf:li rdf:resource="http://identifiers.org/lipidmaps/LMGP10010012"/>
                  <rdf:li rdf:resource="http://identifiers.org/lipidmaps/LMGP10010027"/>
                  <rdf:li rdf:resource="http://identifiers.org/metanetx.chemical/MNXM17312"/>
                  <rdf:li rdf:resource="http://identifiers.org/metanetx.reaction/MNXR984"/>
                  <rdf:li rdf:resource="http://identifiers.org/ncbigi/312945370"/>
                  <rdf:li rdf:resource="http://identifiers.org/seed.compound/cpd15524"/>
                </rdf:Bag>
              </bqbiol:is>
            </rdf:Description>
          </rdf:RDF>
        </sbml:annotation>
      </species>
      <species boundaryCondition="false" constant="false" hasOnlySubstanceUnits="false" id="M_cpd15309_c0" name="1_2_Diacyl_sn_glycerol_dihexadecanoyl_c0" metaid="M_cpd15309_c0" sboTerm="SBO:0000247" compartment="c0" fbc:charge="0" fbc:chemicalFormula="C35H68O5">
        <sbml:annotation xmlns:sbml="http://www.sbml.org/sbml/level3/version1/core">
          <rdf:RDF xmlns:rdf="http://www.w3.org/1999/02/22-rdf-syntax-ns#">
            <rdf:Description rdf:about="#M_cpd15309_c0">
              <bqbiol:is xmlns:bqbiol="http://biomodels.net/biology-qualifiers/">
                <rdf:Bag>
                  <rdf:li rdf:resource="http://identifiers.org/bigg.metabolite/12dgr160"/>
                  <rdf:li rdf:resource="http://identifiers.org/metanetx.chemical/MNXM3132"/>
                  <rdf:li rdf:resource="http://identifiers.org/ncbigi/312944610"/>
                  <rdf:li rdf:resource="http://identifiers.org/seed.compound/cpd15309"/>
                </rdf:Bag>
              </bqbiol:is>
            </rdf:Description>
          </rdf:RDF>
        </sbml:annotation>
      </species>
      <species boundaryCondition="false" constant="false" hasOnlySubstanceUnits="false" id="M_cpd00123_c0" name="3_Methyl_2_oxobutanoate_c0" metaid="M_cpd00123_c0" sboTerm="SBO:0000247" compartment="c0" fbc:charge="-1" fbc:chemicalFormula="C5H7O3">
        <sbml:annotation xmlns:sbml="http://www.sbml.org/sbml/level3/version1/core">
          <rdf:RDF xmlns:rdf="http://www.w3.org/1999/02/22-rdf-syntax-ns#">
            <rdf:Description rdf:about="#M_cpd00123_c0">
              <bqbiol:is xmlns:bqbiol="http://biomodels.net/biology-qualifiers/">
                <rdf:Bag>
                  <rdf:li rdf:resource="http://identifiers.org/bigg.metabolite/3mob"/>
                  <rdf:li rdf:resource="http://identifiers.org/biocyc/META:2-KETO-ISOVALERATE"/>
                  <rdf:li rdf:resource="http://identifiers.org/biocyc/META:RXN0-1701"/>
                  <rdf:li rdf:resource="http://identifiers.org/biocyc/META:RXN0-2241"/>
                  <rdf:li rdf:resource="http://identifiers.org/chebi/CHEBI:11851"/>
                  <rdf:li rdf:resource="http://identifiers.org/chebi/CHEBI:1584"/>
                  <rdf:li rdf:resource="http://identifiers.org/chebi/CHEBI:16530"/>
                  <rdf:li rdf:resource="http://identifiers.org/chebi/CHEBI:20115"/>
                  <rdf:li rdf:resource="http://identifiers.org/chebi/CHEBI:43714"/>
                  <rdf:li rdf:resource="http://identifiers.org/hmdb/HMDB00019"/>
                  <rdf:li rdf:resource="http://identifiers.org/hmdb/HMDB04260"/>
                  <rdf:li rdf:resource="http://identifiers.org/kegg.compound/C00141"/>
                  <rdf:li rdf:resource="http://identifiers.org/lipidmaps/LMFA01020274"/>
                  <rdf:li rdf:resource="http://identifiers.org/metanetx.chemical/MNXM238"/>
                  <rdf:li rdf:resource="http://identifiers.org/metanetx.reaction/MNXR82521"/>
                  <rdf:li rdf:resource="http://identifiers.org/ncbigi/312944738"/>
                  <rdf:li rdf:resource="http://identifiers.org/seed.compound/cpd00123"/>
                  <rdf:li rdf:resource="http://identifiers.org/unipathway.compound/UPC00141"/>
                </rdf:Bag>
              </bqbiol:is>
            </rdf:Description>
          </rdf:RDF>
        </sbml:annotation>
      </species>
      <species boundaryCondition="false" constant="false" hasOnlySubstanceUnits="false" id="M_cpd01646_c0" name="2_Isopropylmalate_c0" metaid="M_cpd01646_c0" sboTerm="SBO:0000247" compartment="c0" fbc:charge="-2" fbc:chemicalFormula="C7H10O5">
        <sbml:annotation xmlns:sbml="http://www.sbml.org/sbml/level3/version1/core">
          <rdf:RDF xmlns:rdf="http://www.w3.org/1999/02/22-rdf-syntax-ns#">
            <rdf:Description rdf:about="#M_cpd01646_c0">
              <bqbiol:is xmlns:bqbiol="http://biomodels.net/biology-qualifiers/">
                <rdf:Bag>
                  <rdf:li rdf:resource="http://identifiers.org/bigg.metabolite/3c3hmp"/>
                  <rdf:li rdf:resource="http://identifiers.org/biocyc/META:3-CARBOXY-3-HYDROXY-ISOCAPROATE"/>
                  <rdf:li rdf:resource="http://identifiers.org/chebi/CHEBI:1115"/>
                  <rdf:li rdf:resource="http://identifiers.org/chebi/CHEBI:11580"/>
                  <rdf:li rdf:resource="http://identifiers.org/chebi/CHEBI:11763"/>
                  <rdf:li rdf:resource="http://identifiers.org/chebi/CHEBI:1178"/>
                  <rdf:li rdf:resource="http://identifiers.org/chebi/CHEBI:19595"/>
                  <rdf:li rdf:resource="http://identifiers.org/chebi/CHEBI:19667"/>
                  <rdf:li rdf:resource="http://identifiers.org/chebi/CHEBI:28107"/>
                  <rdf:li rdf:resource="http://identifiers.org/chebi/CHEBI:28635"/>
                  <rdf:li rdf:resource="http://identifiers.org/chebi/CHEBI:35128"/>
                  <rdf:li rdf:resource="http://identifiers.org/chebi/CHEBI:35129"/>
                  <rdf:li rdf:resource="http://identifiers.org/hmdb/HMDB00402"/>
                  <rdf:li rdf:resource="http://identifiers.org/kegg.compound/C02504"/>
                  <rdf:li rdf:resource="http://identifiers.org/lipidmaps/LMFA01170083"/>
                  <rdf:li rdf:resource="http://identifiers.org/metanetx.chemical/MNXM985"/>
                  <rdf:li rdf:resource="http://identifiers.org/metanetx.reaction/MNXR1407"/>
                  <rdf:li rdf:resource="http://identifiers.org/ncbigi/312944706"/>
                  <rdf:li rdf:resource="http://identifiers.org/seed.compound/cpd01646"/>
                  <rdf:li rdf:resource="http://identifiers.org/unipathway.compound/UPC02504"/>
                </rdf:Bag>
              </bqbiol:is>
            </rdf:Description>
          </rdf:RDF>
        </sbml:annotation>
      </species>
      <species boundaryCondition="false" constant="false" hasOnlySubstanceUnits="false" id="M_cpd00239_c0" name="H2S_c0" metaid="M_cpd00239_c0" sboTerm="SBO:0000247" compartment="c0" fbc:charge="0" fbc:chemicalFormula="H2S">
        <sbml:annotation xmlns:sbml="http://www.sbml.org/sbml/level3/version1/core">
          <rdf:RDF xmlns:rdf="http://www.w3.org/1999/02/22-rdf-syntax-ns#">
            <rdf:Description rdf:about="#M_cpd00239_c0">
              <bqbiol:is xmlns:bqbiol="http://biomodels.net/biology-qualifiers/">
                <rdf:Bag>
                  <rdf:li rdf:resource="http://identifiers.org/bigg.metabolite/h2s"/>
                  <rdf:li rdf:resource="http://identifiers.org/biocyc/META:CPD-7046"/>
                  <rdf:li rdf:resource="http://identifiers.org/biocyc/META:CPD-846"/>
                  <rdf:li rdf:resource="http://identifiers.org/biocyc/META:HS"/>
                  <rdf:li rdf:resource="http://identifiers.org/chebi/CHEBI:13356"/>
                  <rdf:li rdf:resource="http://identifiers.org/chebi/CHEBI:14414"/>
                  <rdf:li rdf:resource="http://identifiers.org/chebi/CHEBI:15138"/>
                  <rdf:li rdf:resource="http://identifiers.org/chebi/CHEBI:16136"/>
                  <rdf:li rdf:resource="http://identifiers.org/chebi/CHEBI:24639"/>
                  <rdf:li rdf:resource="http://identifiers.org/chebi/CHEBI:26822"/>
                  <rdf:li rdf:resource="http://identifiers.org/chebi/CHEBI:29919"/>
                  <rdf:li rdf:resource="http://identifiers.org/chebi/CHEBI:30488"/>
                  <rdf:li rdf:resource="http://identifiers.org/chebi/CHEBI:43058"/>
                  <rdf:li rdf:resource="http://identifiers.org/chebi/CHEBI:45489"/>
                  <rdf:li rdf:resource="http://identifiers.org/chebi/CHEBI:5787"/>
                  <rdf:li rdf:resource="http://identifiers.org/hmdb/HMDB00598"/>
                  <rdf:li rdf:resource="http://identifiers.org/hmdb/HMDB03276"/>
                  <rdf:li rdf:resource="http://identifiers.org/kegg.compound/C00283"/>
                  <rdf:li rdf:resource="http://identifiers.org/metanetx.chemical/MNXM89582"/>
                  <rdf:li rdf:resource="http://identifiers.org/metanetx.reaction/MNXR68305"/>
                  <rdf:li rdf:resource="http://identifiers.org/ncbigi/312945187"/>
                  <rdf:li rdf:resource="http://identifiers.org/seed.compound/cpd00239"/>
                  <rdf:li rdf:resource="http://identifiers.org/umbbd.compound/c0239"/>
                  <rdf:li rdf:resource="http://identifiers.org/unipathway.compound/UPC00283"/>
                </rdf:Bag>
              </bqbiol:is>
            </rdf:Description>
          </rdf:RDF>
        </sbml:annotation>
      </species>
      <species boundaryCondition="false" constant="false" hasOnlySubstanceUnits="false" id="M_cpd12547_c0" name="L_2_Lysophosphatidylethanolamine_c0" metaid="M_cpd12547_c0" compartment="c0" fbc:charge="2" fbc:chemicalFormula="C23H46NO7P">
        <sbml:annotation xmlns:sbml="http://www.sbml.org/sbml/level3/version1/core">
          <rdf:RDF xmlns:rdf="http://www.w3.org/1999/02/22-rdf-syntax-ns#">
            <rdf:Description rdf:about="#M_cpd12547_c0">
              <bqbiol:is xmlns:bqbiol="http://biomodels.net/biology-qualifiers/">
                <rdf:Bag>
                  <rdf:li rdf:resource="http://identifiers.org/metanetx.chemical/MNXM114214"/>
                </rdf:Bag>
              </bqbiol:is>
            </rdf:Description>
          </rdf:RDF>
        </sbml:annotation>
      </species>
      <species boundaryCondition="false" constant="false" hasOnlySubstanceUnits="false" id="M_cpd02431_c0" name="1_Pyrroline_5_carboxylate_c0" metaid="M_cpd02431_c0" sboTerm="SBO:0000247" compartment="c0" fbc:charge="-1" fbc:chemicalFormula="C5H6NO2">
        <sbml:annotation xmlns:sbml="http://www.sbml.org/sbml/level3/version1/core">
          <rdf:RDF xmlns:rdf="http://www.w3.org/1999/02/22-rdf-syntax-ns#">
            <rdf:Description rdf:about="#M_cpd02431_c0">
              <bqbiol:is xmlns:bqbiol="http://biomodels.net/biology-qualifiers/">
                <rdf:Bag>
                  <rdf:li rdf:resource="http://identifiers.org/bigg.metabolite/1pyr5c"/>
                  <rdf:li rdf:resource="http://identifiers.org/biocyc/META:CPD-478"/>
                  <rdf:li rdf:resource="http://identifiers.org/biocyc/META:L-DELTA1-PYRROLINE_5-CARBOXYLATE"/>
                  <rdf:li rdf:resource="http://identifiers.org/chebi/CHEBI:11297"/>
                  <rdf:li rdf:resource="http://identifiers.org/chebi/CHEBI:11689"/>
                  <rdf:li rdf:resource="http://identifiers.org/chebi/CHEBI:12409"/>
                  <rdf:li rdf:resource="http://identifiers.org/chebi/CHEBI:1372"/>
                  <rdf:li rdf:resource="http://identifiers.org/chebi/CHEBI:15893"/>
                  <rdf:li rdf:resource="http://identifiers.org/chebi/CHEBI:17388"/>
                  <rdf:li rdf:resource="http://identifiers.org/chebi/CHEBI:18727"/>
                  <rdf:li rdf:resource="http://identifiers.org/chebi/CHEBI:19095"/>
                  <rdf:li rdf:resource="http://identifiers.org/chebi/CHEBI:19873"/>
                  <rdf:li rdf:resource="http://identifiers.org/chebi/CHEBI:26458"/>
                  <rdf:li rdf:resource="http://identifiers.org/chebi/CHEBI:29066"/>
                  <rdf:li rdf:resource="http://identifiers.org/chebi/CHEBI:371"/>
                  <rdf:li rdf:resource="http://identifiers.org/hmdb/HMDB01301"/>
                  <rdf:li rdf:resource="http://identifiers.org/hmdb/HMDB02240"/>
                  <rdf:li rdf:resource="http://identifiers.org/kegg.compound/C03912"/>
                  <rdf:li rdf:resource="http://identifiers.org/kegg.compound/C04322"/>
                  <rdf:li rdf:resource="http://identifiers.org/metanetx.chemical/MNXM1617"/>
                  <rdf:li rdf:resource="http://identifiers.org/metanetx.reaction/MNXR122"/>
                  <rdf:li rdf:resource="http://identifiers.org/ncbigi/312944625"/>
                  <rdf:li rdf:resource="http://identifiers.org/seed.compound/cpd02431"/>
                  <rdf:li rdf:resource="http://identifiers.org/seed.compound/cpd02651"/>
                  <rdf:li rdf:resource="http://identifiers.org/unipathway.compound/UPC03912"/>
                </rdf:Bag>
              </bqbiol:is>
            </rdf:Description>
          </rdf:RDF>
        </sbml:annotation>
      </species>
      <species boundaryCondition="false" constant="false" hasOnlySubstanceUnits="false" id="M_cpd15723_c0" name="Dianteisoheptadecanoylphosphatidylglycerol_c0" metaid="M_cpd15723_c0" compartment="c0" fbc:charge="-1" fbc:chemicalFormula="C40H78O10P">
        <sbml:annotation xmlns:sbml="http://www.sbml.org/sbml/level3/version1/core">
          <rdf:RDF xmlns:rdf="http://www.w3.org/1999/02/22-rdf-syntax-ns#">
            <rdf:Description rdf:about="#M_cpd15723_c0">
              <bqbiol:is xmlns:bqbiol="http://biomodels.net/biology-qualifiers/">
                <rdf:Bag>
                  <rdf:li rdf:resource="http://identifiers.org/metanetx.chemical/MNXM8666"/>
                </rdf:Bag>
              </bqbiol:is>
            </rdf:Description>
          </rdf:RDF>
        </sbml:annotation>
      </species>
      <species boundaryCondition="false" constant="false" hasOnlySubstanceUnits="false" id="M_cpd15717_c0" name="Dianteisoheptadecanoylphosphatidylglycerophosphate_c0" metaid="M_cpd15717_c0" compartment="c0" fbc:charge="-2" fbc:chemicalFormula="C40H78O13P2">
        <sbml:annotation xmlns:sbml="http://www.sbml.org/sbml/level3/version1/core">
          <rdf:RDF xmlns:rdf="http://www.w3.org/1999/02/22-rdf-syntax-ns#">
            <rdf:Description rdf:about="#M_cpd15717_c0">
              <bqbiol:is xmlns:bqbiol="http://biomodels.net/biology-qualifiers/">
                <rdf:Bag>
                  <rdf:li rdf:resource="http://identifiers.org/metanetx.chemical/MNXM11358"/>
                </rdf:Bag>
              </bqbiol:is>
            </rdf:Description>
          </rdf:RDF>
        </sbml:annotation>
      </species>
      <species boundaryCondition="false" constant="false" hasOnlySubstanceUnits="false" id="M_cpd00102_c0" name="Glyceraldehyde3_phosphate_c0" metaid="M_cpd00102_c0" sboTerm="SBO:0000247" compartment="c0" fbc:charge="-1" fbc:chemicalFormula="C3H6O6P">
        <sbml:annotation xmlns:sbml="http://www.sbml.org/sbml/level3/version1/core">
          <rdf:RDF xmlns:rdf="http://www.w3.org/1999/02/22-rdf-syntax-ns#">
            <rdf:Description rdf:about="#M_cpd00102_c0">
              <bqbiol:is xmlns:bqbiol="http://biomodels.net/biology-qualifiers/">
                <rdf:Bag>
                  <rdf:li rdf:resource="http://identifiers.org/bigg.metabolite/g3p"/>
                  <rdf:li rdf:resource="http://identifiers.org/biocyc/META:GAP"/>
                  <rdf:li rdf:resource="http://identifiers.org/chebi/CHEBI:12983"/>
                  <rdf:li rdf:resource="http://identifiers.org/chebi/CHEBI:12984"/>
                  <rdf:li rdf:resource="http://identifiers.org/chebi/CHEBI:14333"/>
                  <rdf:li rdf:resource="http://identifiers.org/chebi/CHEBI:17138"/>
                  <rdf:li rdf:resource="http://identifiers.org/chebi/CHEBI:181"/>
                  <rdf:li rdf:resource="http://identifiers.org/chebi/CHEBI:18324"/>
                  <rdf:li rdf:resource="http://identifiers.org/chebi/CHEBI:21026"/>
                  <rdf:li rdf:resource="http://identifiers.org/chebi/CHEBI:29052"/>
                  <rdf:li rdf:resource="http://identifiers.org/chebi/CHEBI:5446"/>
                  <rdf:li rdf:resource="http://identifiers.org/chebi/CHEBI:58027"/>
                  <rdf:li rdf:resource="http://identifiers.org/chebi/CHEBI:59776"/>
                  <rdf:li rdf:resource="http://identifiers.org/hmdb/HMDB01112"/>
                  <rdf:li rdf:resource="http://identifiers.org/kegg.compound/C00118"/>
                  <rdf:li rdf:resource="http://identifiers.org/kegg.compound/C00661"/>
                  <rdf:li rdf:resource="http://identifiers.org/metanetx.chemical/MNXM2378"/>
                  <rdf:li rdf:resource="http://identifiers.org/metanetx.reaction/MNXR371"/>
                  <rdf:li rdf:resource="http://identifiers.org/ncbigi/312945107"/>
                  <rdf:li rdf:resource="http://identifiers.org/seed.compound/cpd00102"/>
                  <rdf:li rdf:resource="http://identifiers.org/unipathway.compound/UPC00118"/>
                  <rdf:li rdf:resource="http://identifiers.org/unipathway.compound/UPC00661"/>
                </rdf:Bag>
              </bqbiol:is>
            </rdf:Description>
          </rdf:RDF>
        </sbml:annotation>
      </species>
      <species boundaryCondition="false" constant="false" hasOnlySubstanceUnits="false" id="M_cpd00020_c0" name="Pyruvate_c0" metaid="M_cpd00020_c0" sboTerm="SBO:0000247" compartment="c0" fbc:charge="-1" fbc:chemicalFormula="C3H3O3">
        <sbml:annotation xmlns:sbml="http://www.sbml.org/sbml/level3/version1/core">
          <rdf:RDF xmlns:rdf="http://www.w3.org/1999/02/22-rdf-syntax-ns#">
            <rdf:Description rdf:about="#M_cpd00020_c0">
              <bqbiol:is xmlns:bqbiol="http://biomodels.net/biology-qualifiers/">
                <rdf:Bag>
                  <rdf:li rdf:resource="http://identifiers.org/bigg.metabolite/pyr"/>
                  <rdf:li rdf:resource="http://identifiers.org/biocyc/META:PYRUVATE"/>
                  <rdf:li rdf:resource="http://identifiers.org/chebi/CHEBI:14987"/>
                  <rdf:li rdf:resource="http://identifiers.org/chebi/CHEBI:15361"/>
                  <rdf:li rdf:resource="http://identifiers.org/chebi/CHEBI:26462"/>
                  <rdf:li rdf:resource="http://identifiers.org/chebi/CHEBI:26466"/>
                  <rdf:li rdf:resource="http://identifiers.org/chebi/CHEBI:32816"/>
                  <rdf:li rdf:resource="http://identifiers.org/chebi/CHEBI:45253"/>
                  <rdf:li rdf:resource="http://identifiers.org/chebi/CHEBI:86354"/>
                  <rdf:li rdf:resource="http://identifiers.org/chebi/CHEBI:8685"/>
                  <rdf:li rdf:resource="http://identifiers.org/hmdb/HMDB00243"/>
                  <rdf:li rdf:resource="http://identifiers.org/kegg.compound/C00022"/>
                  <rdf:li rdf:resource="http://identifiers.org/lipidmaps/LMFA01060077"/>
                  <rdf:li rdf:resource="http://identifiers.org/metanetx.chemical/MNXM23"/>
                  <rdf:li rdf:resource="http://identifiers.org/metanetx.reaction/MNXR68577"/>
                  <rdf:li rdf:resource="http://identifiers.org/ncbigi/312945458"/>
                  <rdf:li rdf:resource="http://identifiers.org/seed.compound/cpd00020"/>
                  <rdf:li rdf:resource="http://identifiers.org/umbbd.compound/c0159"/>
                  <rdf:li rdf:resource="http://identifiers.org/unipathway.compound/UPC00022"/>
                </rdf:Bag>
              </bqbiol:is>
            </rdf:Description>
          </rdf:RDF>
        </sbml:annotation>
      </species>
      <species boundaryCondition="false" constant="false" hasOnlySubstanceUnits="false" id="M_cpd00020_e0" name="Pyruvate_e0" metaid="M_cpd00020_e0" sboTerm="SBO:0000247" compartment="e0" fbc:charge="-1" fbc:chemicalFormula="C3H3O3">
        <sbml:annotation xmlns:sbml="http://www.sbml.org/sbml/level3/version1/core">
          <rdf:RDF xmlns:rdf="http://www.w3.org/1999/02/22-rdf-syntax-ns#">
            <rdf:Description rdf:about="#M_cpd00020_e0">
              <bqbiol:is xmlns:bqbiol="http://biomodels.net/biology-qualifiers/">
                <rdf:Bag>
                  <rdf:li rdf:resource="http://identifiers.org/bigg.metabolite/pyr"/>
                  <rdf:li rdf:resource="http://identifiers.org/biocyc/META:PYRUVATE"/>
                  <rdf:li rdf:resource="http://identifiers.org/chebi/CHEBI:14987"/>
                  <rdf:li rdf:resource="http://identifiers.org/chebi/CHEBI:15361"/>
                  <rdf:li rdf:resource="http://identifiers.org/chebi/CHEBI:26462"/>
                  <rdf:li rdf:resource="http://identifiers.org/chebi/CHEBI:26466"/>
                  <rdf:li rdf:resource="http://identifiers.org/chebi/CHEBI:32816"/>
                  <rdf:li rdf:resource="http://identifiers.org/chebi/CHEBI:45253"/>
                  <rdf:li rdf:resource="http://identifiers.org/chebi/CHEBI:86354"/>
                  <rdf:li rdf:resource="http://identifiers.org/chebi/CHEBI:8685"/>
                  <rdf:li rdf:resource="http://identifiers.org/hmdb/HMDB00243"/>
                  <rdf:li rdf:resource="http://identifiers.org/kegg.compound/C00022"/>
                  <rdf:li rdf:resource="http://identifiers.org/lipidmaps/LMFA01060077"/>
                  <rdf:li rdf:resource="http://identifiers.org/metanetx.chemical/MNXM23"/>
                  <rdf:li rdf:resource="http://identifiers.org/metanetx.reaction/MNXR68577"/>
                  <rdf:li rdf:resource="http://identifiers.org/ncbigi/312945458"/>
                  <rdf:li rdf:resource="http://identifiers.org/seed.compound/cpd00020"/>
                  <rdf:li rdf:resource="http://identifiers.org/umbbd.compound/c0159"/>
                  <rdf:li rdf:resource="http://identifiers.org/unipathway.compound/UPC00022"/>
                </rdf:Bag>
              </bqbiol:is>
            </rdf:Description>
          </rdf:RDF>
        </sbml:annotation>
      </species>
      <species boundaryCondition="false" constant="false" hasOnlySubstanceUnits="false" id="M_cpd08289_c0" name="1_deoxy_D_xylulose5_phosphate_c0" metaid="M_cpd08289_c0" sboTerm="SBO:0000247" compartment="c0" fbc:charge="-1" fbc:chemicalFormula="C5H10O7P">
        <sbml:annotation xmlns:sbml="http://www.sbml.org/sbml/level3/version1/core">
          <rdf:RDF xmlns:rdf="http://www.w3.org/1999/02/22-rdf-syntax-ns#">
            <rdf:Description rdf:about="#M_cpd08289_c0">
              <bqbiol:is xmlns:bqbiol="http://biomodels.net/biology-qualifiers/">
                <rdf:Bag>
                  <rdf:li rdf:resource="http://identifiers.org/bigg.metabolite/dxyl5p"/>
                  <rdf:li rdf:resource="http://identifiers.org/biocyc/META:DEOXYXYLULOSE-5P"/>
                  <rdf:li rdf:resource="http://identifiers.org/biocyc/META:GLUCONATE-5-DEHYDROGENASE-RXN"/>
                  <rdf:li rdf:resource="http://identifiers.org/biocyc/META:RXN-14367"/>
                  <rdf:li rdf:resource="http://identifiers.org/chebi/CHEBI:11254"/>
                  <rdf:li rdf:resource="http://identifiers.org/chebi/CHEBI:16493"/>
                  <rdf:li rdf:resource="http://identifiers.org/chebi/CHEBI:57792"/>
                  <rdf:li rdf:resource="http://identifiers.org/chebi/CHEBI:622"/>
                  <rdf:li rdf:resource="http://identifiers.org/ec-code/1.1.1.69"/>
                  <rdf:li rdf:resource="http://identifiers.org/hmdb/HMDB01213"/>
                  <rdf:li rdf:resource="http://identifiers.org/kegg.compound/C11437"/>
                  <rdf:li rdf:resource="http://identifiers.org/kegg.reaction/R01740"/>
                  <rdf:li rdf:resource="http://identifiers.org/metanetx.chemical/MNXM622"/>
                  <rdf:li rdf:resource="http://identifiers.org/metanetx.reaction/MNXR7181"/>
                  <rdf:li rdf:resource="http://identifiers.org/ncbigi/312945062"/>
                  <rdf:li rdf:resource="http://identifiers.org/rhea/23936"/>
                  <rdf:li rdf:resource="http://identifiers.org/rhea/23937"/>
                  <rdf:li rdf:resource="http://identifiers.org/rhea/23938"/>
                  <rdf:li rdf:resource="http://identifiers.org/rhea/23939"/>
                  <rdf:li rdf:resource="http://identifiers.org/seed.compound/cpd08289"/>
                  <rdf:li rdf:resource="http://identifiers.org/unipathway.compound/UPC11437"/>
                </rdf:Bag>
              </bqbiol:is>
            </rdf:Description>
          </rdf:RDF>
        </sbml:annotation>
      </species>
      <species boundaryCondition="false" constant="false" hasOnlySubstanceUnits="false" id="M_cpd03424_c0" name="Vitamin_B12_c0" metaid="M_cpd03424_c0" compartment="c0" fbc:charge="6" fbc:chemicalFormula="C61H86CoN13O14PR">
        <sbml:annotation xmlns:sbml="http://www.sbml.org/sbml/level3/version1/core">
          <rdf:RDF xmlns:rdf="http://www.w3.org/1999/02/22-rdf-syntax-ns#">
            <rdf:Description rdf:about="#M_cpd03424_c0">
              <bqbiol:is xmlns:bqbiol="http://biomodels.net/biology-qualifiers/">
                <rdf:Bag>
                  <rdf:li rdf:resource="http://identifiers.org/metanetx.chemical/MNXM22435"/>
                </rdf:Bag>
              </bqbiol:is>
            </rdf:Description>
          </rdf:RDF>
        </sbml:annotation>
      </species>
      <species boundaryCondition="false" constant="false" hasOnlySubstanceUnits="false" id="M_cpd03424_e0" name="Vitamin_B12_e0" metaid="M_cpd03424_e0" compartment="e0" fbc:charge="6" fbc:chemicalFormula="C61H86CoN13O14PR">
        <sbml:annotation xmlns:sbml="http://www.sbml.org/sbml/level3/version1/core">
          <rdf:RDF xmlns:rdf="http://www.w3.org/1999/02/22-rdf-syntax-ns#">
            <rdf:Description rdf:about="#M_cpd03424_e0">
              <bqbiol:is xmlns:bqbiol="http://biomodels.net/biology-qualifiers/">
                <rdf:Bag>
                  <rdf:li rdf:resource="http://identifiers.org/metanetx.chemical/MNXM22435"/>
                </rdf:Bag>
              </bqbiol:is>
            </rdf:Description>
          </rdf:RDF>
        </sbml:annotation>
      </species>
      <species boundaryCondition="false" constant="false" hasOnlySubstanceUnits="false" id="M_cpd09813_c0" name="4_Hydroxymethylcatechol_c0" metaid="M_cpd09813_c0" compartment="c0" fbc:charge="0" fbc:chemicalFormula="C7H8O3">
        <sbml:annotation xmlns:sbml="http://www.sbml.org/sbml/level3/version1/core">
          <rdf:RDF xmlns:rdf="http://www.w3.org/1999/02/22-rdf-syntax-ns#">
            <rdf:Description rdf:about="#M_cpd09813_c0">
              <bqbiol:is xmlns:bqbiol="http://biomodels.net/biology-qualifiers/">
                <rdf:Bag>
                  <rdf:li rdf:resource="http://identifiers.org/metanetx.chemical/MNXM10202"/>
                </rdf:Bag>
              </bqbiol:is>
            </rdf:Description>
          </rdf:RDF>
        </sbml:annotation>
      </species>
      <species boundaryCondition="false" constant="false" hasOnlySubstanceUnits="false" metaid="M_cpd09812_c0"  id="M_cpd09812_c0" name="4_Hydroxymethylsalicylate_c0" compartment="c0" fbc:charge="-1" fbc:chemicalFormula="C8H7O4">
        <sbml:annotation xmlns:sbml="http://www.sbml.org/sbml/level3/version1/core">
          <rdf:RDF xmlns:rdf="http://www.w3.org/1999/02/22-rdf-syntax-ns#">
            <rdf:Description rdf:about="#M_cpd09812_c0">
              <bqbiol:is xmlns:bqbiol="http://biomodels.net/biology-qualifiers/">
                <rdf:Bag>
                  <rdf:li rdf:resource="http://identifiers.org/metanetx.chemical/MNXM6888"/>
                 </rdf:Bag>
              </bqbiol:is>
            </rdf:Description>
          </rdf:RDF>
        </sbml:annotation>
      </species>
      <species boundaryCondition="false" constant="false" hasOnlySubstanceUnits="false" id="M_cpd11476_c0" name="hexadecanoyl_acp_c0" metaid="M_cpd11476_c0" compartment="c0" fbc:charge="-1" fbc:chemicalFormula="C27H51N2O8PRS">
        <sbml:annotation xmlns:sbml="http://www.sbml.org/sbml/level3/version1/core">
          <rdf:RDF xmlns:rdf="http://www.w3.org/1999/02/22-rdf-syntax-ns#">
            <rdf:Description rdf:about="#M_cpd11476_c0">
              <bqbiol:is xmlns:bqbiol="http://biomodels.net/biology-qualifiers/">
                <rdf:Bag>
                  <rdf:li rdf:resource="http://identifiers.org/metanetx.chemical/MNXM25932"/>
                </rdf:Bag>
              </bqbiol:is>
            </rdf:Description>
          </rdf:RDF>
        </sbml:annotation>
      </species>
      <species boundaryCondition="false" constant="false" hasOnlySubstanceUnits="false" id="M_cpd11477_c0" name="2E_Hexadecenoyl_acp_c0" metaid="M_cpd11477_c0" compartment="c0" fbc:charge="-1" fbc:chemicalFormula="C27H49N2O8PRS">
        <sbml:annotation xmlns:sbml="http://www.sbml.org/sbml/level3/version1/core">
          <rdf:RDF xmlns:rdf="http://www.w3.org/1999/02/22-rdf-syntax-ns#">
            <rdf:Description rdf:about="#M_cpd11477_c0">
              <bqbiol:is xmlns:bqbiol="http://biomodels.net/biology-qualifiers/">
                <rdf:Bag>
                  <rdf:li rdf:resource="http://identifiers.org/metanetx.chemical/MNXM29072"/>
                </rdf:Bag>
              </bqbiol:is>
            </rdf:Description>
          </rdf:RDF>
        </sbml:annotation>
      </species>
      <species boundaryCondition="false" constant="false" hasOnlySubstanceUnits="false" id="M_cpd03052_c0" name="Imidazole_acetaldehyde_c0" metaid="M_cpd03052_c0" compartment="c0" fbc:charge="0" fbc:chemicalFormula="C5H6N2O">
        <sbml:annotation xmlns:sbml="http://www.sbml.org/sbml/level3/version1/core">
          <rdf:RDF xmlns:rdf="http://www.w3.org/1999/02/22-rdf-syntax-ns#">
            <rdf:Description rdf:about="#M_cpd03052_c0">
              <bqbiol:is xmlns:bqbiol="http://biomodels.net/biology-qualifiers/">
                <rdf:Bag>
                  <rdf:li rdf:resource="http://identifiers.org/metanetx.chemical/MNXM1745"/>
                </rdf:Bag>
              </bqbiol:is>
            </rdf:Description>
          </rdf:RDF>
        </sbml:annotation>
      </species>
      <species boundaryCondition="false" constant="false" hasOnlySubstanceUnits="false" id="M_cpd01831_c0" name="4_Imidazoleacetate_c0" metaid="M_cpd01831_c0" compartment="c0" fbc:charge="-1" fbc:chemicalFormula="C5H5N2O2">
        <sbml:annotation xmlns:sbml="http://www.sbml.org/sbml/level3/version1/core">
          <rdf:RDF xmlns:rdf="http://www.w3.org/1999/02/22-rdf-syntax-ns#">
            <rdf:Description rdf:about="#M_cpd01831_c0">
              <bqbiol:is xmlns:bqbiol="http://biomodels.net/biology-qualifiers/">
                <rdf:Bag>
                  <rdf:li rdf:resource="http://identifiers.org/metanetx.chemical/MNXM1330"/>
                </rdf:Bag>
              </bqbiol:is>
            </rdf:Description>
          </rdf:RDF>
        </sbml:annotation>
      </species>
      <species boundaryCondition="false" constant="false" hasOnlySubstanceUnits="false" id="M_cpd15693_c0" name="Dianteisopentadecanoylphosphatidylserine_c0" metaid="M_cpd15693_c0" compartment="c0" fbc:charge="-2" fbc:chemicalFormula="C36H68NO10P">
        <sbml:annotation xmlns:sbml="http://www.sbml.org/sbml/level3/version1/core">
          <rdf:RDF xmlns:rdf="http://www.w3.org/1999/02/22-rdf-syntax-ns#">
            <rdf:Description rdf:about="#M_cpd15693_c0">
              <bqbiol:is xmlns:bqbiol="http://biomodels.net/biology-qualifiers/">
                <rdf:Bag>
                  <rdf:li rdf:resource="http://identifiers.org/metanetx.chemical/MNXM11361"/>
                </rdf:Bag>
              </bqbiol:is>
            </rdf:Description>
          </rdf:RDF>
        </sbml:annotation>
      </species>
      <species boundaryCondition="false" constant="false" hasOnlySubstanceUnits="false" id="M_cpd00054_c0" name="L_Serine_c0" metaid="M_cpd00054_c0" sboTerm="SBO:0000247" compartment="c0" fbc:charge="0" fbc:chemicalFormula="C3H7NO3">
        <sbml:annotation xmlns:sbml="http://www.sbml.org/sbml/level3/version1/core">
          <rdf:RDF xmlns:rdf="http://www.w3.org/1999/02/22-rdf-syntax-ns#">
            <rdf:Description rdf:about="#M_cpd00054_c0">
              <bqbiol:is xmlns:bqbiol="http://biomodels.net/biology-qualifiers/">
                <rdf:Bag>
                  <rdf:li rdf:resource="http://identifiers.org/bigg.metabolite/ser__L"/>
                  <rdf:li rdf:resource="http://identifiers.org/biocyc/META:CTPSYN-RXN"/>
                  <rdf:li rdf:resource="http://identifiers.org/biocyc/META:SER"/>
                  <rdf:li rdf:resource="http://identifiers.org/chebi/CHEBI:13167"/>
                  <rdf:li rdf:resource="http://identifiers.org/chebi/CHEBI:17115"/>
                  <rdf:li rdf:resource="http://identifiers.org/chebi/CHEBI:21387"/>
                  <rdf:li rdf:resource="http://identifiers.org/chebi/CHEBI:32836"/>
                  <rdf:li rdf:resource="http://identifiers.org/chebi/CHEBI:32837"/>
                  <rdf:li rdf:resource="http://identifiers.org/chebi/CHEBI:33384"/>
                  <rdf:li rdf:resource="http://identifiers.org/chebi/CHEBI:45440"/>
                  <rdf:li rdf:resource="http://identifiers.org/chebi/CHEBI:45451"/>
                  <rdf:li rdf:resource="http://identifiers.org/chebi/CHEBI:45590"/>
                  <rdf:li rdf:resource="http://identifiers.org/chebi/CHEBI:45597"/>
                  <rdf:li rdf:resource="http://identifiers.org/chebi/CHEBI:45677"/>
                  <rdf:li rdf:resource="http://identifiers.org/chebi/CHEBI:6301"/>
                  <rdf:li rdf:resource="http://identifiers.org/ec-code/6.3.4.2"/>
                  <rdf:li rdf:resource="http://identifiers.org/hmdb/HMDB00187"/>
                  <rdf:li rdf:resource="http://identifiers.org/hmdb/HMDB00589"/>
                  <rdf:li rdf:resource="http://identifiers.org/kegg.compound/C00065"/>
                  <rdf:li rdf:resource="http://identifiers.org/kegg.compound/D00016"/>
                  <rdf:li rdf:resource="http://identifiers.org/kegg.reaction/R00573"/>
                  <rdf:li rdf:resource="http://identifiers.org/metanetx.chemical/MNXM53"/>
                  <rdf:li rdf:resource="http://identifiers.org/metanetx.reaction/MNXR32700"/>
                  <rdf:li rdf:resource="http://identifiers.org/ncbigi/312945490"/>
                  <rdf:li rdf:resource="http://identifiers.org/rhea/26426"/>
                  <rdf:li rdf:resource="http://identifiers.org/rhea/26427"/>
                  <rdf:li rdf:resource="http://identifiers.org/rhea/26428"/>
                  <rdf:li rdf:resource="http://identifiers.org/rhea/26429"/>
                  <rdf:li rdf:resource="http://identifiers.org/seed.compound/cpd00054"/>
                  <rdf:li rdf:resource="http://identifiers.org/umbbd.compound/c0933"/>
                  <rdf:li rdf:resource="http://identifiers.org/unipathway.compound/UPC00065"/>
                </rdf:Bag>
              </bqbiol:is>
            </rdf:Description>
          </rdf:RDF>
        </sbml:annotation>
      </species>
      <species boundaryCondition="false" constant="false" hasOnlySubstanceUnits="false" id="M_cpd15687_c0" name="CDP_1_2_dianteisopentadecanoylglycerol_c0" metaid="M_cpd15687_c0" compartment="c0" fbc:charge="-2" fbc:chemicalFormula="C42H75N3O15P2">
        <sbml:annotation xmlns:sbml="http://www.sbml.org/sbml/level3/version1/core">
          <rdf:RDF xmlns:rdf="http://www.w3.org/1999/02/22-rdf-syntax-ns#">
            <rdf:Description rdf:about="#M_cpd15687_c0">
              <bqbiol:is xmlns:bqbiol="http://biomodels.net/biology-qualifiers/">
                <rdf:Bag>
                  <rdf:li rdf:resource="http://identifiers.org/metanetx.chemical/MNXM8378"/>
                </rdf:Bag>
              </bqbiol:is>
            </rdf:Description>
          </rdf:RDF>
        </sbml:annotation>
      </species>
      <species boundaryCondition="false" constant="false" hasOnlySubstanceUnits="false" id="M_cpd03480_c0" name="2_Hydroxyphenylacetate_c0" metaid="M_cpd03480_c0" compartment="c0" fbc:charge="-1" fbc:chemicalFormula="C8H7O3">
        <sbml:annotation xmlns:sbml="http://www.sbml.org/sbml/level3/version1/core">
          <rdf:RDF xmlns:rdf="http://www.w3.org/1999/02/22-rdf-syntax-ns#">
            <rdf:Description rdf:about="#M_cpd03480_c0">
              <bqbiol:is xmlns:bqbiol="http://biomodels.net/biology-qualifiers/">
                <rdf:Bag>
                  <rdf:li rdf:resource="http://identifiers.org/metanetx.chemical/MNXM2160"/>
                </rdf:Bag>
              </bqbiol:is>
            </rdf:Description>
          </rdf:RDF>
        </sbml:annotation>
      </species>
      <species boundaryCondition="false" constant="false" hasOnlySubstanceUnits="false" id="M_cpd00143_c0" name="Phenylpyruvate_c0" metaid="M_cpd00143_c0" compartment="c0" fbc:charge="-1" fbc:chemicalFormula="C9H7O3">
        <sbml:annotation xmlns:sbml="http://www.sbml.org/sbml/level3/version1/core">
          <rdf:RDF xmlns:rdf="http://www.w3.org/1999/02/22-rdf-syntax-ns#">
            <rdf:Description rdf:about="#M_cpd00143_c0">
              <bqbiol:is xmlns:bqbiol="http://biomodels.net/biology-qualifiers/">
                <rdf:Bag>
                  <rdf:li rdf:resource="http://identifiers.org/metanetx.chemical/MNXM210"/>
                </rdf:Bag>
              </bqbiol:is>
            </rdf:Description>
          </rdf:RDF>
        </sbml:annotation>
      </species>
      <species boundaryCondition="false" constant="false" hasOnlySubstanceUnits="false" id="M_cpd00557_c0" name="Siroheme_c0" metaid="M_cpd00557_c0" sboTerm="SBO:0000247" compartment="c0" fbc:charge="-8" fbc:chemicalFormula="C42H36FeN4O16">
        <sbml:annotation xmlns:sbml="http://www.sbml.org/sbml/level3/version1/core">
          <rdf:RDF xmlns:rdf="http://www.w3.org/1999/02/22-rdf-syntax-ns#">
            <rdf:Description rdf:about="#M_cpd00557_c0">
              <bqbiol:is xmlns:bqbiol="http://biomodels.net/biology-qualifiers/">
                <rdf:Bag>
                  <rdf:li rdf:resource="http://identifiers.org/bigg.metabolite/sheme"/>
                  <rdf:li rdf:resource="http://identifiers.org/biocyc/META:RXN0-14"/>
                  <rdf:li rdf:resource="http://identifiers.org/biocyc/META:SIROHEME"/>
                  <rdf:li rdf:resource="http://identifiers.org/chebi/CHEBI:26690"/>
                  <rdf:li rdf:resource="http://identifiers.org/chebi/CHEBI:28599"/>
                  <rdf:li rdf:resource="http://identifiers.org/chebi/CHEBI:60052"/>
                  <rdf:li rdf:resource="http://identifiers.org/chebi/CHEBI:9166"/>
                  <rdf:li rdf:resource="http://identifiers.org/kegg.compound/C00748"/>
                  <rdf:li rdf:resource="http://identifiers.org/metanetx.chemical/MNXM82173"/>
                  <rdf:li rdf:resource="http://identifiers.org/metanetx.reaction/MNXR25169"/>
                  <rdf:li rdf:resource="http://identifiers.org/ncbigi/312945494"/>
[truncated: 3,875,043 more chars]
