# Supplementary material for: Constraint-based modeling identifies new putative targets to fight colistin-resistant A. baumannii infections
Source: Sci Rep. 2017 Jun 16;7:3706. doi: 10.1038/s41598-017-03416-2 (PMC5473915; doi:10.1038/s41598-017-03416-2)
Supplement: Supplementary file 4 — SM4 [file 41598_2017_3416_MOESM4_ESM.zip › SM4.xlsx]

## Sheet: EGallCondition
EGs at 15 MINUTES WITHOUT COLISTIN	Function	EGs at 15 MINUTES WITH COLISTIN	Function	EGs at 60 MINUTES WITHOUT COLISTIN	Function	EGs at 60 MINUTES WITH COLISTIN	Function	EGs in SIMMONS MEDIUM	Function	EGs in RICH MEDIUM	Function	EGs in LPS DEFICIENT WITHOUT COLISTIN	Function	EGs in LPS DEFICIENT WITH COLISTIN	Function
HMPREF0010_00299	UDP-N-acetylenolpyruvoylglucosamine reductase	HMPREF0010_00048	sugar kinase	HMPREF0010_00048	sugar kinase	HMPREF0010_00048	sugar kinase	HMPREF0010_00022	serine hydroxymethyltransferase	HMPREF0010_00048	sugar kinase	HMPREF0010_00299	UDP-N-acetylenolpyruvoylglucosamine reductase	HMPREF0010_00299	UDP-N-acetylenolpyruvoylglucosamine reductase
HMPREF0010_00347	UMP kinase	HMPREF0010_00299	UDP-N-acetylenolpyruvoylglucosamine reductase	HMPREF0010_00299	UDP-N-acetylenolpyruvoylglucosamine reductase	HMPREF0010_00299	UDP-N-acetylenolpyruvoylglucosamine reductase	HMPREF0010_00048	sugar kinase	HMPREF0010_00299	UDP-N-acetylenolpyruvoylglucosamine reductase	HMPREF0010_00347	UMP kinase	HMPREF0010_00342	ornithine carbamoyltransferase
HMPREF0010_00350	phosphatidate cytidylyltransferase	HMPREF0010_00342	ornithine carbamoyltransferase	HMPREF0010_00347	UMP kinase	HMPREF0010_00347	UMP kinase	HMPREF0010_00054	prephenate dehydratase	HMPREF0010_00347	UMP kinase	HMPREF0010_00350	phosphatidate cytidylyltransferase	HMPREF0010_00347	UMP kinase
HMPREF0010_00356	beta-hydroxyacyl-(acyl-carrier-protein) dehydratase FabZ	HMPREF0010_00347	UMP kinase	HMPREF0010_00350	phosphatidate cytidylyltransferase	HMPREF0010_00350	phosphatidate cytidylyltransferase	HMPREF0010_00055	3-phosphoshikimate 1-carboxyvinyltransferase	HMPREF0010_00350	phosphatidate cytidylyltransferase	HMPREF0010_00356	beta-hydroxyacyl-(acyl-carrier-protein) dehydratase FabZ	HMPREF0010_00350	phosphatidate cytidylyltransferase
HMPREF0010_00382	phosphotransferase system fructose-specific EI/HPr/EIIA component	HMPREF0010_00350	phosphatidate cytidylyltransferase	HMPREF0010_00356	beta-hydroxyacyl-(acyl-carrier-protein) dehydratase FabZ	HMPREF0010_00356	beta-hydroxyacyl-(acyl-carrier-protein) dehydratase FabZ	HMPREF0010_00075	dihydroorotate oxidase	HMPREF0010_00356	beta-hydroxyacyl-(acyl-carrier-protein) dehydratase FabZ	HMPREF0010_00433	CTP synthase	HMPREF0010_00356	beta-hydroxyacyl-(acyl-carrier-protein) dehydratase FabZ
HMPREF0010_00433	CTP synthase	HMPREF0010_00356	beta-hydroxyacyl-(acyl-carrier-protein) dehydratase FabZ	HMPREF0010_00382	phosphotransferase system fructose-specific EI/HPr/EIIA component	HMPREF0010_00433	CTP synthase	HMPREF0010_00077	amidophosphoribosyltransferase	HMPREF0010_00433	CTP synthase	HMPREF0010_00740	alkane 1-monooxygenase	HMPREF0010_00392	ornithine-oxo-acid transaminase
HMPREF0010_00434	3-deoxy-8-phosphooctulonate synthase	HMPREF0010_00433	CTP synthase	HMPREF0010_00433	CTP synthase	HMPREF0010_00434	3-deoxy-8-phosphooctulonate synthase	HMPREF0010_00154	phosphoribosylamine-glycine ligase	HMPREF0010_00434	3-deoxy-8-phosphooctulonate synthase	HMPREF0010_00787	cytidylate kinase	HMPREF0010_00419	N-acetyl-gamma-glutamyl-phosphate reductase
HMPREF0010_00435	phosphopyruvate hydratase	HMPREF0010_00434	3-deoxy-8-phosphooctulonate synthase	HMPREF0010_00434	3-deoxy-8-phosphooctulonate synthase	HMPREF0010_00740	alkane 1-monooxygenase	HMPREF0010_00155	phosphoribosylaminoimidazolecarboxamide formyltransferase/IMP cyclohydrolase	HMPREF0010_00740	alkane 1-monooxygenase	HMPREF0010_00809	nucleotidyl transferase	HMPREF0010_00433	CTP synthase
HMPREF0010_00740	alkane 1-monooxygenase	HMPREF0010_00740	alkane 1-monooxygenase	HMPREF0010_00435	phosphopyruvate hydratase	HMPREF0010_00787	cytidylate kinase	HMPREF0010_00212	aconitate hydratase 2	HMPREF0010_00787	cytidylate kinase	HMPREF0010_00906	succinyldiaminopimelate transaminase	HMPREF0010_00740	alkane 1-monooxygenase
HMPREF0010_00787	cytidylate kinase	HMPREF0010_00787	cytidylate kinase	HMPREF0010_00740	alkane 1-monooxygenase	HMPREF0010_00809	nucleotidyl transferase	HMPREF0010_00256	chorismate mutase	HMPREF0010_00809	nucleotidyl transferase	HMPREF0010_01188	UDP-N-acetylglucosamine 1-carboxyvinyltransferase	HMPREF0010_00787	cytidylate kinase
HMPREF0010_00809	nucleotidyl transferase	HMPREF0010_00809	nucleotidyl transferase	HMPREF0010_00787	cytidylate kinase	HMPREF0010_00906	succinyldiaminopimelate transaminase	HMPREF0010_00299	UDP-N-acetylenolpyruvoylglucosamine reductase	HMPREF0010_00906	succinyldiaminopimelate transaminase	HMPREF0010_01196	outer membrane transporter family protein	HMPREF0010_00809	nucleotidyl transferase
HMPREF0010_00813	fructose-bisphosphate aldolase, class II, Calvin cycle subtype	HMPREF0010_00906	succinyldiaminopimelate transaminase	HMPREF0010_00809	nucleotidyl transferase	HMPREF0010_00949	malonate decarboxylase, epsilon subunit	HMPREF0010_00342	ornithine carbamoyltransferase	HMPREF0010_01188	UDP-N-acetylglucosamine 1-carboxyvinyltransferase	HMPREF0010_01208	HAD superfamily hydrolase	HMPREF0010_00840	methionine adenosyltransferase
HMPREF0010_00815	phosphoglycerate kinase	HMPREF0010_00949	malonate decarboxylase, epsilon subunit	HMPREF0010_00813	fructose-bisphosphate aldolase, class II, Calvin cycle subtype	HMPREF0010_01149	acetyl-CoA carboxylase, biotin carboxylase	HMPREF0010_00347	UMP kinase	HMPREF0010_01196	outer membrane transporter family protein	HMPREF0010_01296	type III pantothenate kinase	HMPREF0010_00906	succinyldiaminopimelate transaminase
HMPREF0010_00906	succinyldiaminopimelate transaminase	HMPREF0010_01149	acetyl-CoA carboxylase, biotin carboxylase	HMPREF0010_00815	phosphoglycerate kinase	HMPREF0010_01188	UDP-N-acetylglucosamine 1-carboxyvinyltransferase	HMPREF0010_00350	phosphatidate cytidylyltransferase	HMPREF0010_01208	HAD superfamily hydrolase	HMPREF0010_01320	3-oxoacyl-[acyl-carrier-protein] reductase	HMPREF0010_01188	UDP-N-acetylglucosamine 1-carboxyvinyltransferase
HMPREF0010_00975	amino acid ABC transporter periplasmic protein	HMPREF0010_01188	UDP-N-acetylglucosamine 1-carboxyvinyltransferase	HMPREF0010_00906	succinyldiaminopimelate transaminase	HMPREF0010_01196	outer membrane transporter family protein	HMPREF0010_00356	beta-hydroxyacyl-(acyl-carrier-protein) dehydratase FabZ	HMPREF0010_01216	quinolinate synthetase complex, A subunit	HMPREF0010_01342	pantetheine-phosphate adenylyltransferase	HMPREF0010_01196	outer membrane transporter family protein
HMPREF0010_01188	UDP-N-acetylglucosamine 1-carboxyvinyltransferase	HMPREF0010_01196	outer membrane transporter family protein	HMPREF0010_00975	amino acid ABC transporter periplasmic protein	HMPREF0010_01208	HAD superfamily hydrolase	HMPREF0010_00392	ornithine-oxo-acid transaminase	HMPREF0010_01296	type III pantothenate kinase	HMPREF0010_01357	3-oxoacyl-[acyl-carrier-protein] synthase 2	HMPREF0010_01208	HAD superfamily hydrolase
HMPREF0010_01196	outer membrane transporter family protein	HMPREF0010_01208	HAD superfamily hydrolase	HMPREF0010_01188	UDP-N-acetylglucosamine 1-carboxyvinyltransferase	HMPREF0010_01216	quinolinate synthetase complex, A subunit	HMPREF0010_00415	ribose 5-phosphate isomerase A	HMPREF0010_01320	3-oxoacyl-[acyl-carrier-protein] reductase	HMPREF0010_01368	thioredoxin-disulfide reductase	HMPREF0010_01215	ArgJ protein
HMPREF0010_01208	HAD superfamily hydrolase	HMPREF0010_01216	quinolinate synthetase complex, A subunit	HMPREF0010_01196	outer membrane transporter family protein	HMPREF0010_01296	type III pantothenate kinase	HMPREF0010_00419	N-acetyl-gamma-glutamyl-phosphate reductase	HMPREF0010_01342	pantetheine-phosphate adenylyltransferase	HMPREF0010_01380	deoxyuridine 5'-triphosphate nucleotidohydrolase	HMPREF0010_01296	type III pantothenate kinase
HMPREF0010_01216	quinolinate synthetase complex, A subunit	HMPREF0010_01296	type III pantothenate kinase	HMPREF0010_01208	HAD superfamily hydrolase	HMPREF0010_01320	3-oxoacyl-[acyl-carrier-protein] reductase	HMPREF0010_00433	CTP synthase	HMPREF0010_01353	glutamine-dependent NAD+ synthetase	HMPREF0010_01499	galactose mutarotase	HMPREF0010_01320	3-oxoacyl-[acyl-carrier-protein] reductase
HMPREF0010_01296	type III pantothenate kinase	HMPREF0010_01320	3-oxoacyl-[acyl-carrier-protein] reductase	HMPREF0010_01296	type III pantothenate kinase	HMPREF0010_01342	pantetheine-phosphate adenylyltransferase	HMPREF0010_00434	3-deoxy-8-phosphooctulonate synthase	HMPREF0010_01357	3-oxoacyl-[acyl-carrier-protein] synthase 2	HMPREF0010_01645	acetyl-CoA carboxylase, carboxyl transferase, alpha subunit	HMPREF0010_01342	pantetheine-phosphate adenylyltransferase
HMPREF0010_01305	alpha,alpha-trehalose-phosphate synthase (UDP-forming)	HMPREF0010_01342	pantetheine-phosphate adenylyltransferase	HMPREF0010_01305	alpha,alpha-trehalose-phosphate synthase (UDP-forming)	HMPREF0010_01353	glutamine-dependent NAD+ synthetase	HMPREF0010_00435	phosphopyruvate hydratase	HMPREF0010_01368	thioredoxin-disulfide reductase	HMPREF0010_01668	pantoate-beta-alanine ligase	HMPREF0010_01357	3-oxoacyl-[acyl-carrier-protein] synthase 2
HMPREF0010_01320	3-oxoacyl-[acyl-carrier-protein] reductase	HMPREF0010_01357	3-oxoacyl-[acyl-carrier-protein] synthase 2	HMPREF0010_01320	3-oxoacyl-[acyl-carrier-protein] reductase	HMPREF0010_01357	3-oxoacyl-[acyl-carrier-protein] synthase 2	HMPREF0010_00683	chorismate synthase	HMPREF0010_01380	deoxyuridine 5'-triphosphate nucleotidohydrolase	HMPREF0010_01705	ketol-acid reductoisomerase	HMPREF0010_01368	thioredoxin-disulfide reductase
HMPREF0010_01342	pantetheine-phosphate adenylyltransferase	HMPREF0010_01368	thioredoxin-disulfide reductase	HMPREF0010_01342	pantetheine-phosphate adenylyltransferase	HMPREF0010_01368	thioredoxin-disulfide reductase	HMPREF0010_00740	alkane 1-monooxygenase	HMPREF0010_01499	galactose mutarotase	HMPREF0010_01715	2-hydroxycyclohexanecarboxyl-CoA dehydrogenase	HMPREF0010_01380	deoxyuridine 5'-triphosphate nucleotidohydrolase
HMPREF0010_01353	glutamine-dependent NAD+ synthetase	HMPREF0010_01380	deoxyuridine 5'-triphosphate nucleotidohydrolase	HMPREF0010_01353	glutamine-dependent NAD+ synthetase	HMPREF0010_01380	deoxyuridine 5'-triphosphate nucleotidohydrolase	HMPREF0010_00783	orotidine 5'-phosphate decarboxylase	HMPREF0010_01645	acetyl-CoA carboxylase, carboxyl transferase, alpha subunit	HMPREF0010_01731	nucleoside diphosphate kinase	HMPREF0010_01382	acetylglutamate kinase
HMPREF0010_01357	3-oxoacyl-[acyl-carrier-protein] synthase 2	HMPREF0010_01499	galactose mutarotase	HMPREF0010_01357	3-oxoacyl-[acyl-carrier-protein] synthase 2	HMPREF0010_01499	galactose mutarotase	HMPREF0010_00787	cytidylate kinase	HMPREF0010_01668	pantoate-beta-alanine ligase	HMPREF0010_01811	aspartate-semialdehyde dehydrogenase	HMPREF0010_01499	galactose mutarotase
HMPREF0010_01368	thioredoxin-disulfide reductase	HMPREF0010_01645	acetyl-CoA carboxylase, carboxyl transferase, alpha subunit	HMPREF0010_01368	thioredoxin-disulfide reductase	HMPREF0010_01645	acetyl-CoA carboxylase, carboxyl transferase, alpha subunit	HMPREF0010_00809	nucleotidyl transferase	HMPREF0010_01669	3-methyl-2-oxobutanoate hydroxymethyltransferase	HMPREF0010_01909	dephospho-CoA kinase	HMPREF0010_01506	methionine synthase
HMPREF0010_01380	deoxyuridine 5'-triphosphate nucleotidohydrolase	HMPREF0010_01668	pantoate-beta-alanine ligase	HMPREF0010_01380	deoxyuridine 5'-triphosphate nucleotidohydrolase	HMPREF0010_01668	pantoate-beta-alanine ligase	HMPREF0010_00813	fructose-bisphosphate aldolase, class II, Calvin cycle subtype	HMPREF0010_01705	ketol-acid reductoisomerase	HMPREF0010_01923	CDP-diacylglycerol-glycerol-3-phosphate 3-phosphatidyltransferase	HMPREF0010_01645	acetyl-CoA carboxylase, carboxyl transferase, alpha subunit
HMPREF0010_01499	galactose mutarotase	HMPREF0010_01669	3-methyl-2-oxobutanoate hydroxymethyltransferase	HMPREF0010_01499	galactose mutarotase	HMPREF0010_01669	3-methyl-2-oxobutanoate hydroxymethyltransferase	HMPREF0010_00815	phosphoglycerate kinase	HMPREF0010_01715	2-hydroxycyclohexanecarboxyl-CoA dehydrogenase	HMPREF0010_01982	UDP-N-acetylmuramoylalanine-D-glutamate ligase	HMPREF0010_01668	pantoate-beta-alanine ligase
HMPREF0010_01645	acetyl-CoA carboxylase, carboxyl transferase, alpha subunit	HMPREF0010_01705	ketol-acid reductoisomerase	HMPREF0010_01645	acetyl-CoA carboxylase, carboxyl transferase, alpha subunit	HMPREF0010_01705	ketol-acid reductoisomerase	HMPREF0010_00827	glycine cleavage system H protein	HMPREF0010_01731	nucleoside diphosphate kinase	HMPREF0010_02102	diaminopimelate epimerase	HMPREF0010_01669	3-methyl-2-oxobutanoate hydroxymethyltransferase
HMPREF0010_01668	pantoate-beta-alanine ligase	HMPREF0010_01715	2-hydroxycyclohexanecarboxyl-CoA dehydrogenase	HMPREF0010_01668	pantoate-beta-alanine ligase	HMPREF0010_01715	2-hydroxycyclohexanecarboxyl-CoA dehydrogenase	HMPREF0010_00906	succinyldiaminopimelate transaminase	HMPREF0010_01811	aspartate-semialdehyde dehydrogenase	HMPREF0010_02165	2,3,4,5-tetrahydropyridine-2,6-dicarboxylate N-succinyltransferase	HMPREF0010_01715	2-hydroxycyclohexanecarboxyl-CoA dehydrogenase
HMPREF0010_01669	3-methyl-2-oxobutanoate hydroxymethyltransferase	HMPREF0010_01731	nucleoside diphosphate kinase	HMPREF0010_01669	3-methyl-2-oxobutanoate hydroxymethyltransferase	HMPREF0010_01731	nucleoside diphosphate kinase	HMPREF0010_01188	UDP-N-acetylglucosamine 1-carboxyvinyltransferase	HMPREF0010_01909	dephospho-CoA kinase	HMPREF0010_02508	UDP-N-acetylmuramyl tripeptide synthase	HMPREF0010_01731	nucleoside diphosphate kinase
HMPREF0010_01705	ketol-acid reductoisomerase	HMPREF0010_01811	aspartate-semialdehyde dehydrogenase	HMPREF0010_01705	ketol-acid reductoisomerase	HMPREF0010_01811	aspartate-semialdehyde dehydrogenase	HMPREF0010_01190	histidinol dehydrogenase	HMPREF0010_01923	CDP-diacylglycerol-glycerol-3-phosphate 3-phosphatidyltransferase	HMPREF0010_02509	UDP-N-acetylmuramoyl-tripeptide-D-alanyl-D	HMPREF0010_01811	aspartate-semialdehyde dehydrogenase
HMPREF0010_01715	2-hydroxycyclohexanecarboxyl-CoA dehydrogenase	HMPREF0010_01909	dephospho-CoA kinase	HMPREF0010_01715	2-hydroxycyclohexanecarboxyl-CoA dehydrogenase	HMPREF0010_01909	dephospho-CoA kinase	HMPREF0010_01191	histidinol-phosphate aminotransferase	HMPREF0010_01982	UDP-N-acetylmuramoylalanine-D-glutamate ligase	HMPREF0010_02510	phospho-N-acetylmuramoyl-pentapeptide-transferase	HMPREF0010_01887	2-heptaprenyl-1,4-naphthoquinone methyltransferase
HMPREF0010_01731	nucleoside diphosphate kinase	HMPREF0010_01923	CDP-diacylglycerol-glycerol-3-phosphate 3-phosphatidyltransferase	HMPREF0010_01731	nucleoside diphosphate kinase	HMPREF0010_01923	CDP-diacylglycerol-glycerol-3-phosphate 3-phosphatidyltransferase	HMPREF0010_01196	outer membrane transporter family protein	HMPREF0010_02002	riboflavin synthase, alpha subunit	HMPREF0010_02536	guanylate kinase	HMPREF0010_01909	dephospho-CoA kinase
HMPREF0010_01733	PAP2 superfamily protein	HMPREF0010_01969	argininosuccinate lyase	HMPREF0010_01733	PAP2 superfamily protein	HMPREF0010_01982	UDP-N-acetylmuramoylalanine-D-glutamate ligase	HMPREF0010_01207	ribulose-phosphate 3-epimerase	HMPREF0010_02102	diaminopimelate epimerase	HMPREF0010_02688	CDP-diacylglycerol-serine O-phosphatidyltransferase	HMPREF0010_01923	CDP-diacylglycerol-glycerol-3-phosphate 3-phosphatidyltransferase
HMPREF0010_01811	aspartate-semialdehyde dehydrogenase	HMPREF0010_01982	UDP-N-acetylmuramoylalanine-D-glutamate ligase	HMPREF0010_01811	aspartate-semialdehyde dehydrogenase	HMPREF0010_02002	riboflavin synthase, alpha subunit	HMPREF0010_01208	HAD superfamily hydrolase	HMPREF0010_02165	2,3,4,5-tetrahydropyridine-2,6-dicarboxylate N-succinyltransferase	HMPREF0010_02706	phosphopantothenoylcysteine decarboxylase/phosphopantothenate-cysteine ligase	HMPREF0010_01969	argininosuccinate lyase
HMPREF0010_01909	dephospho-CoA kinase	HMPREF0010_02002	riboflavin synthase, alpha subunit	HMPREF0010_01909	dephospho-CoA kinase	HMPREF0010_02102	diaminopimelate epimerase	HMPREF0010_01215	ArgJ protein	HMPREF0010_02177	L-aspartate oxidase	HMPREF0010_02755	acetyl-CoA carboxylase, carboxyl transferase, beta subunit	HMPREF0010_01982	UDP-N-acetylmuramoylalanine-D-glutamate ligase
HMPREF0010_01923	CDP-diacylglycerol-glycerol-3-phosphate 3-phosphatidyltransferase	HMPREF0010_02047	carbamoyl-phosphate synthase, large subunit	HMPREF0010_01923	CDP-diacylglycerol-glycerol-3-phosphate 3-phosphatidyltransferase	HMPREF0010_02165	2,3,4,5-tetrahydropyridine-2,6-dicarboxylate N-succinyltransferase	HMPREF0010_01216	quinolinate synthetase complex, A subunit	HMPREF0010_02263	adenylosuccinate lyase	HMPREF0010_0275900	thymidylate synthase	HMPREF0010_02002	riboflavin synthase, alpha subunit
HMPREF0010_01982	UDP-N-acetylmuramoylalanine-D-glutamate ligase	HMPREF0010_02048	carbamoyl-phosphate synthase, small subunit	HMPREF0010_01982	UDP-N-acetylmuramoylalanine-D-glutamate ligase	HMPREF0010_02175	thymidylate kinase	HMPREF0010_01296	type III pantothenate kinase	HMPREF0010_02508	UDP-N-acetylmuramyl tripeptide synthase	HMPREF0010_0275901	dihydrofolate reductase	HMPREF0010_02047	carbamoyl-phosphate synthase, large subunit
HMPREF0010_01995	2,3-bisphosphoglycerate-independent phosphoglycerate mutase	HMPREF0010_02102	diaminopimelate epimerase	HMPREF0010_01995	2,3-bisphosphoglycerate-independent phosphoglycerate mutase	HMPREF0010_02177	L-aspartate oxidase	HMPREF0010_01320	3-oxoacyl-[acyl-carrier-protein] reductase	HMPREF0010_02509	UDP-N-acetylmuramoyl-tripeptide-D-alanyl-D	HMPREF0010_02814	succinyl-diaminopimelate desuccinylase	HMPREF0010_02048	carbamoyl-phosphate synthase, small subunit
HMPREF0010_02002	riboflavin synthase, alpha subunit	HMPREF0010_02165	2,3,4,5-tetrahydropyridine-2,6-dicarboxylate N-succinyltransferase	HMPREF0010_02002	riboflavin synthase, alpha subunit	HMPREF0010_02263	adenylosuccinate lyase	HMPREF0010_01342	pantetheine-phosphate adenylyltransferase	HMPREF0010_02510	phospho-N-acetylmuramoyl-pentapeptide-transferase	HMPREF0010_03076	asparate kinase, monofunctional class	HMPREF0010_02102	diaminopimelate epimerase
HMPREF0010_02102	diaminopimelate epimerase	HMPREF0010_02177	L-aspartate oxidase	HMPREF0010_02102	diaminopimelate epimerase	HMPREF0010_02508	UDP-N-acetylmuramyl tripeptide synthase	HMPREF0010_01353	glutamine-dependent NAD+ synthetase	HMPREF0010_02536	guanylate kinase	HMPREF0010_03207	GMP synthase domain-containing protein	HMPREF0010_02165	2,3,4,5-tetrahydropyridine-2,6-dicarboxylate N-succinyltransferase
HMPREF0010_02140	fructose-1,6-bisphosphatase	HMPREF0010_02263	adenylosuccinate lyase	HMPREF0010_02140	fructose-1,6-bisphosphatase	HMPREF0010_02509	UDP-N-acetylmuramoyl-tripeptide-D-alanyl-D	HMPREF0010_01357	3-oxoacyl-[acyl-carrier-protein] synthase 2	HMPREF0010_02688	CDP-diacylglycerol-serine O-phosphatidyltransferase	HMPREF0010_03366	riboflavin biosynthesis protein RibF	HMPREF0010_02175	thymidylate kinase
HMPREF0010_02165	2,3,4,5-tetrahydropyridine-2,6-dicarboxylate N-succinyltransferase	HMPREF0010_02508	UDP-N-acetylmuramyl tripeptide synthase	HMPREF0010_02165	2,3,4,5-tetrahydropyridine-2,6-dicarboxylate N-succinyltransferase	HMPREF0010_02510	phospho-N-acetylmuramoyl-pentapeptide-transferase	HMPREF0010_01368	thioredoxin-disulfide reductase	HMPREF0010_02706	phosphopantothenoylcysteine decarboxylase/phosphopantothenate-cysteine ligase	HMPREF0010_03391	dihydrodipicolinate reductase	HMPREF0010_02344	adenosylhomocysteinase
HMPREF0010_02177	L-aspartate oxidase	HMPREF0010_02509	UDP-N-acetylmuramoyl-tripeptide-D-alanyl-D	HMPREF0010_02177	L-aspartate oxidase	HMPREF0010_02536	guanylate kinase	HMPREF0010_01380	deoxyuridine 5'-triphosphate nucleotidohydrolase	HMPREF0010_02755	acetyl-CoA carboxylase, carboxyl transferase, beta subunit	HMPREF0010_03414	dihydrodipicolinate synthase	HMPREF0010_02508	UDP-N-acetylmuramyl tripeptide synthase
HMPREF0010_02263	adenylosuccinate lyase	HMPREF0010_02510	phospho-N-acetylmuramoyl-pentapeptide-transferase	HMPREF0010_02263	adenylosuccinate lyase	HMPREF0010_02688	CDP-diacylglycerol-serine O-phosphatidyltransferase	HMPREF0010_01381	phosphomannomutase/phosphoglucomutase(PMM/PGM)	HMPREF0010_0275900	thymidylate synthase	HMPREF0010_03439	glutamine-fructose-6-phosphate transaminase (isomerizing)	HMPREF0010_02509	UDP-N-acetylmuramoyl-tripeptide-D-alanyl-D
HMPREF0010_02508	UDP-N-acetylmuramyl tripeptide synthase	HMPREF0010_02536	guanylate kinase	HMPREF0010_02330	glutamine synthetase, type I	HMPREF0010_02706	phosphopantothenoylcysteine decarboxylase/phosphopantothenate-cysteine ligase	HMPREF0010_01382	acetylglutamate kinase	HMPREF0010_0275901	dihydrofolate reductase	HMPREF0010_03440	UDP-N-acetylglucosamine diphosphorylase/glucosamine-1-phosphate N-acetyltransferase	HMPREF0010_02510	phospho-N-acetylmuramoyl-pentapeptide-transferase
HMPREF0010_02509	UDP-N-acetylmuramoyl-tripeptide-D-alanyl-D	HMPREF0010_02688	CDP-diacylglycerol-serine O-phosphatidyltransferase	HMPREF0010_02508	UDP-N-acetylmuramyl tripeptide synthase	HMPREF0010_02755	acetyl-CoA carboxylase, carboxyl transferase, beta subunit	HMPREF0010_01499	galactose mutarotase	HMPREF0010_02814	succinyl-diaminopimelate desuccinylase	HMPREF0010_03455	phosphatidylserine decarboxylase	HMPREF0010_02536	guanylate kinase
HMPREF0010_02510	phospho-N-acetylmuramoyl-pentapeptide-transferase	HMPREF0010_02706	phosphopantothenoylcysteine decarboxylase/phosphopantothenate-cysteine ligase	HMPREF0010_02509	UDP-N-acetylmuramoyl-tripeptide-D-alanyl-D	HMPREF0010_0275900	thymidylate synthase	HMPREF0010_01506	methionine synthase	HMPREF0010_03076	asparate kinase, monofunctional class	HMPREF0010_03496	undecaprenyldiphospho-muramoylpentapeptide beta-N-acetylglucosaminyltransferase	HMPREF0010_02688	CDP-diacylglycerol-serine O-phosphatidyltransferase
HMPREF0010_02536	guanylate kinase	HMPREF0010_02755	acetyl-CoA carboxylase, carboxyl transferase, beta subunit	HMPREF0010_02510	phospho-N-acetylmuramoyl-pentapeptide-transferase	HMPREF0010_0275901	dihydrofolate reductase	HMPREF0010_01645	acetyl-CoA carboxylase, carboxyl transferase, alpha subunit	HMPREF0010_03207	GMP synthase domain-containing protein	HMPREF0010_03497	UDP-N-acetylmuramate-alanine ligase	HMPREF0010_02706	phosphopantothenoylcysteine decarboxylase/phosphopantothenate-cysteine ligase
HMPREF0010_02688	CDP-diacylglycerol-serine O-phosphatidyltransferase	HMPREF0010_0275900	thymidylate synthase	HMPREF0010_02536	guanylate kinase	HMPREF0010_02814	succinyl-diaminopimelate desuccinylase	HMPREF0010_01668	pantoate-beta-alanine ligase	HMPREF0010_03295	nicotinate-nucleotide diphosphorylase (carboxylating)	HMPREF0010_03498	D-alanine-D-alanine ligase beta-N-acetylglucosaminyltransferase	HMPREF0010_02755	acetyl-CoA carboxylase, carboxyl transferase, beta subunit
HMPREF0010_02706	phosphopantothenoylcysteine decarboxylase/phosphopantothenate-cysteine ligase	HMPREF0010_0275901	dihydrofolate reductase	HMPREF0010_02688	CDP-diacylglycerol-serine O-phosphatidyltransferase	HMPREF0010_03076	asparate kinase, monofunctional class	HMPREF0010_01669	3-methyl-2-oxobutanoate hydroxymethyltransferase	HMPREF0010_03366	riboflavin biosynthesis protein RibF	HMPREF0010_03513	phosphoglucosamine mutase	HMPREF0010_0275900	thymidylate synthase
HMPREF0010_02755	acetyl-CoA carboxylase, carboxyl transferase, beta subunit	HMPREF0010_02814	succinyl-diaminopimelate desuccinylase	HMPREF0010_02706	phosphopantothenoylcysteine decarboxylase/phosphopantothenate-cysteine ligase	HMPREF0010_03143	adenylosuccinate synthetase	HMPREF0010_01705	ketol-acid reductoisomerase	HMPREF0010_03391	dihydrodipicolinate reductase	HMPREF0010_03514	pyridoxamine 5'-phosphate oxidase	HMPREF0010_0275901	dihydrofolate reductase
HMPREF0010_0275900	thymidylate synthase	HMPREF0010_02972	argininosuccinate synthase	HMPREF0010_02755	acetyl-CoA carboxylase, carboxyl transferase, beta subunit	HMPREF0010_03207	GMP synthase domain-containing protein	HMPREF0010_01706	acetolactate synthase, small subunit	HMPREF0010_03414	dihydrodipicolinate synthase	HMPREF0010_03645	3-oxoacyl-[acyl-carrier-protein] synthase III	HMPREF0010_0275979	glutamate racemase
HMPREF0010_0275901	dihydrofolate reductase	HMPREF0010_03076	asparate kinase, monofunctional class	HMPREF0010_0275900	thymidylate synthase	HMPREF0010_03295	nicotinate-nucleotide diphosphorylase (carboxylating)	HMPREF0010_01707	acetolactate synthase, large subunit, biosynthetic type	HMPREF0010_03439	glutamine-fructose-6-phosphate transaminase (isomerizing)	HMPREF0010_03762	diacylglycerol kinase (DAGK)	HMPREF0010_02814	succinyl-diaminopimelate desuccinylase
HMPREF0010_02814	succinyl-diaminopimelate desuccinylase	HMPREF0010_03143	adenylosuccinate synthetase	HMPREF0010_0275901	dihydrofolate reductase	HMPREF0010_03366	riboflavin biosynthesis protein RibF	HMPREF0010_01715	2-hydroxycyclohexanecarboxyl-CoA dehydrogenase	HMPREF0010_03440	UDP-N-acetylglucosamine diphosphorylase/glucosamine-1-phosphate N-acetyltransferase			HMPREF0010_02972	argininosuccinate synthase
HMPREF0010_03076	asparate kinase, monofunctional class	HMPREF0010_03207	GMP synthase domain-containing protein	HMPREF0010_02814	succinyl-diaminopimelate desuccinylase	HMPREF0010_03391	dihydrodipicolinate reductase	HMPREF0010_01731	nucleoside diphosphate kinase	HMPREF0010_03444	6,7-dimethyl-8-ribityllumazine synthase			HMPREF0010_03076	asparate kinase, monofunctional class
HMPREF0010_03143	adenylosuccinate synthetase	HMPREF0010_03295	nicotinate-nucleotide diphosphorylase (carboxylating)	HMPREF0010_03076	asparate kinase, monofunctional class	HMPREF0010_03414	dihydrodipicolinate synthase	HMPREF0010_01755	2-isopropylmalate synthase	HMPREF0010_03455	phosphatidylserine decarboxylase			HMPREF0010_03207	GMP synthase domain-containing protein
HMPREF0010_03207	GMP synthase domain-containing protein	HMPREF0010_03366	riboflavin biosynthesis protein RibF	HMPREF0010_03143	adenylosuccinate synthetase	HMPREF0010_03439	glutamine-fructose-6-phosphate transaminase (isomerizing)	HMPREF0010_01756	homoserine O-acetyltransferase	HMPREF0010_03496	undecaprenyldiphospho-muramoylpentapeptide beta-N-acetylglucosaminyltransferase			HMPREF0010_03366	riboflavin biosynthesis protein RibF
HMPREF0010_03273	glucose-6-phosphate isomerase	HMPREF0010_03391	dihydrodipicolinate reductase	HMPREF0010_03207	GMP synthase domain-containing protein	HMPREF0010_03440	UDP-N-acetylglucosamine diphosphorylase/glucosamine-1-phosphate N-acetyltransferase	HMPREF0010_01811	aspartate-semialdehyde dehydrogenase	HMPREF0010_03497	UDP-N-acetylmuramate-alanine ligase			HMPREF0010_03391	dihydrodipicolinate reductase
HMPREF0010_03275	UTP-glucose-1-phosphate uridylyltransferase	HMPREF0010_03414	dihydrodipicolinate synthase	HMPREF0010_03273	glucose-6-phosphate isomerase	HMPREF0010_03444	6,7-dimethyl-8-ribityllumazine synthase	HMPREF0010_01820	3-isopropylmalate dehydrogenase	HMPREF0010_03498	D-alanine-D-alanine ligase B			HMPREF0010_03414	dihydrodipicolinate synthase
HMPREF0010_03295	nicotinate-nucleotide diphosphorylase (carboxylating)	HMPREF0010_03439	glutamine-fructose-6-phosphate transaminase (isomerizing)	HMPREF0010_03275	UTP-glucose-1-phosphate uridylyltransferase	HMPREF0010_03455	phosphatidylserine decarboxylase	HMPREF0010_01823	3-isopropylmalate dehydratase, large subunit	HMPREF0010_03513	phosphoglucosamine mutase			HMPREF0010_03439	glutamine-fructose-6-phosphate transaminase (isomerizing)
HMPREF0010_03366	riboflavin biosynthesis protein RibF	HMPREF0010_03440	UDP-N-acetylglucosamine diphosphorylase/glucosamine-1-phosphate N-acetyltransferase	HMPREF0010_03366	riboflavin biosynthesis protein RibF	HMPREF0010_03496	undecaprenyldiphospho-muramoylpentapeptide beta-N-acetylglucosaminyltransferase	HMPREF0010_01909	dephospho-CoA kinase	HMPREF0010_03514	pyridoxamine 5'-phosphate oxidase			HMPREF0010_03440	UDP-N-acetylglucosamine diphosphorylase/glucosamine-1-phosphate N-acetyltransferase
HMPREF0010_03391	dihydrodipicolinate reductase	HMPREF0010_03444	6,7-dimethyl-8-ribityllumazine synthase	HMPREF0010_03391	dihydrodipicolinate reductase	HMPREF0010_03497	UDP-N-acetylmuramate-alanine ligase	HMPREF0010_01923	CDP-diacylglycerol-glycerol-3-phosphate 3-phosphatidyltransferase	HMPREF0010_03552	phenylphosphate carboxylase, delta subunit			HMPREF0010_03444	6,7-dimethyl-8-ribityllumazine synthase
HMPREF0010_03414	dihydrodipicolinate synthase	HMPREF0010_03445	3,4-dihydroxy-2-butanone 4-phosphate synthase	HMPREF0010_03414	dihydrodipicolinate synthase	HMPREF0010_03498	D-alanine-D-alanine ligase B	HMPREF0010_01955	anthranilate synthase component I	HMPREF0010_03553	sugar phosphate isomerase			HMPREF0010_03455	phosphatidylserine decarboxylase
HMPREF0010_03439	glutamine-fructose-6-phosphate transaminase (isomerizing)	HMPREF0010_03455	phosphatidylserine decarboxylase	HMPREF0010_03439	glutamine-fructose-6-phosphate transaminase (isomerizing)	HMPREF0010_03513	phosphoglucosamine mutase	HMPREF0010_01969	argininosuccinate lyase	HMPREF0010_03645	3-oxoacyl-[acyl-carrier-protein] synthase III			HMPREF0010_03496	undecaprenyldiphospho-muramoylpentapeptide beta-N-acetylglucosaminyltransferase
HMPREF0010_03440	UDP-N-acetylglucosamine diphosphorylase/glucosamine-1-phosphate N-acetyltransferase	HMPREF0010_03496	undecaprenyldiphospho-muramoylpentapeptide beta-N-acetylglucosaminyltransferase	HMPREF0010_03440	UDP-N-acetylglucosamine diphosphorylase/glucosamine-1-phosphate N-acetyltransferase	HMPREF0010_03514	pyridoxamine 5'-phosphate oxidase	HMPREF0010_01982	UDP-N-acetylmuramoylalanine-D-glutamate ligase	HMPREF0010_03762	diacylglycerol kinase (DAGK)			HMPREF0010_03497	undecaprenyldiphospho-muramoylpentapeptide beta-N-acetylglucosaminyltransferase
HMPREF0010_03444	6,7-dimethyl-8-ribityllumazine synthase	HMPREF0010_03497	UDP-N-acetylmuramate-alanine ligase	HMPREF0010_03444	6,7-dimethyl-8-ribityllumazine synthase	HMPREF0010_03552	phenylphosphate carboxylase, delta subunit	HMPREF0010_01989	threonine synthase					HMPREF0010_03498	UDP-N-acetylmuramate-alanine ligase
HMPREF0010_03455	phosphatidylserine decarboxylase	HMPREF0010_03498	D-alanine-D-alanine ligase B	HMPREF0010_03455	phosphatidylserine decarboxylase	HMPREF0010_03553	sugar phosphate isomerase	HMPREF0010_01995	2,3-bisphosphoglycerate-independent phosphoglycerate mutase	Unknown116				HMPREF0010_03513	UDP-N-acetylmuramate-alanine ligase
HMPREF0010_03496	undecaprenyldiphospho-muramoylpentapeptide beta-N-acetylglucosaminyltransferase	HMPREF0010_03513	phosphoglucosamine mutase	HMPREF0010_03496	undecaprenyldiphospho-muramoylpentapeptide beta-N-acetylglucosaminyltransferase	HMPREF0010_03645	3-oxoacyl-[acyl-carrier-protein] synthase III	HMPREF0010_02002	riboflavin synthase, alpha subunit	Unknown117				HMPREF0010_03514	D-alanine-D-alanine ligase B
HMPREF0010_03497	UDP-N-acetylmuramate-alanine ligase	HMPREF0010_03514	pyridoxamine 5'-phosphate oxidase	HMPREF0010_03497	UDP-N-acetylmuramate-alanine ligase	HMPREF0010_03762	diacylglycerol kinase (DAGK)	HMPREF0010_02047	carbamoyl-phosphate synthase, large subunit	Unknown72				HMPREF0010_03645	D-alanine-D-alanine ligase B
HMPREF0010_03498	D-alanine-D-alanine ligase B	HMPREF0010_03552	phenylphosphate carboxylase, delta subunit	HMPREF0010_03498	D-alanine-D-alanine ligase B			HMPREF0010_02048	carbamoyl-phosphate synthase, small subunit					HMPREF0010_03762	phosphoglucosamine mutase
HMPREF0010_03513	phosphoglucosamine mutase	HMPREF0010_03553	sugar phosphate isomerase	HMPREF0010_03513	phosphoglucosamine mutase			HMPREF0010_02058	folD protein					HMPREF0010_03496	phosphoglucosamine mutase
HMPREF0010_03514	pyridoxamine 5'-phosphate oxidase	HMPREF0010_03645	3-oxoacyl-[acyl-carrier-protein] synthase III	HMPREF0010_03514	pyridoxamine 5'-phosphate oxidase			HMPREF0010_02101	diaminopimelate decarboxylase					HMPREF0010_03497	pyridoxamine 5'-phosphate oxidase
HMPREF0010_03552	phenylphosphate carboxylase, delta subunit	HMPREF0010_03762	diacylglycerol kinase (DAGK)	HMPREF0010_03552	phenylphosphate carboxylase, delta subunit			HMPREF0010_02102	diaminopimelate epimerase					HMPREF0010_03498	pyridoxamine 5'-phosphate oxidase
HMPREF0010_03553	sugar phosphate isomerase			HMPREF0010_03553	sugar phosphate isomerase			HMPREF0010_02119	phosphoserine aminotransferase					HMPREF0010_03513	3-oxoacyl-[acyl-carrier-protein] synthase III
HMPREF0010_03645	3-oxoacyl-[acyl-carrier-protein] synthase III			HMPREF0010_03645	3-oxoacyl-[acyl-carrier-protein] synthase III			HMPREF0010_02131	phosphoribosylformylglycinamidine cyclo-ligase					HMPREF0010_03514	3-oxoacyl-[acyl-carrier-protein] synthase III
HMPREF0010_03762	diacylglycerol kinase (DAGK)			HMPREF0010_03762	diacylglycerol kinase (DAGK)			HMPREF0010_02140	fructose-1,6-bisphosphatase					HMPREF0010_03645	diacylglycerol kinase (DAGK)
								HMPREF0010_02152	phosphoribosylformylglycinamidine synthase					HMPREF0010_03762	diacylglycerol kinase (DAGK)
								HMPREF0010_02165	2,3,4,5-tetrahydropyridine-2,6-dicarboxylate N-succinyltransferase
								HMPREF0010_02177	L-aspartate oxidase
								HMPREF0010_02263	adenylosuccinate lyase
								HMPREF0010_02323	indole-3-glycerol phosphate synthase
								HMPREF0010_02324	anthranilate phosphoribosyltransferase
								HMPREF0010_02327	anthranilate/para-aminobenzoate synthase component II
								HMPREF0010_02470	1-(5-phosphoribosyl)-5-[(5-phosphoribosylamino)methylideneamino]imidazole-4-carboxamide isomerase
								HMPREF0010_02508	UDP-N-acetylmuramyl tripeptide synthase
								HMPREF0010_02509	UDP-N-acetylmuramoyl-tripeptide-D-alanyl-D
								HMPREF0010_02510	phospho-N-acetylmuramoyl-pentapeptide-transferase
								HMPREF0010_02519	shikimate kinase
								HMPREF0010_02520	3-dehydroquinate synthase
								HMPREF0010_02536	guanylate kinase
								HMPREF0010_02556	phosphoglycerate dehydrogenase
								HMPREF0010_02597	shikimate 5-dehydrogenase
								HMPREF0010_02688	CDP-diacylglycerol-serine O-phosphatidyltransferase
								HMPREF0010_02706	phosphopantothenoylcysteine decarboxylase/phosphopantothenate-cysteine ligase
								HMPREF0010_02717	branched-chain amino acid aminotransferase
								HMPREF0010_02748	N-(5'phosphoribosyl)anthranilate isomerase
								HMPREF0010_02749	tryptophan synthase, beta subunit
								HMPREF0010_02754	tryptophan synthase, alpha subunit
								HMPREF0010_02755	acetyl-CoA carboxylase, carboxyl transferase, beta subunit
								HMPREF0010_0275900	thymidylate synthase
								HMPREF0010_0275901	dihydrofolate reductase
								HMPREF0010_0275942	isopropylmalate isomerase small subunit
								HMPREF0010_02776	sulfite reductase
								HMPREF0010_02814	succinyl-diaminopimelate desuccinylase
								HMPREF0010_02972	argininosuccinate synthase
								HMPREF0010_03076	asparate kinase, monofunctional class
								HMPREF0010_03143	adenylosuccinate synthetase
								HMPREF0010_03156	aspartate carbamoyltransferase
								HMPREF0010_031640	bifunctional phosphoribosyl-AMP cyclohydrolase/phosphoribosyl-ATP
								HMPREF0010_03207	GMP synthase domain-containing protein
								HMPREF0010_03273	glucose-6-phosphate isomerase
								HMPREF0010_03295	nicotinate-nucleotide diphosphorylase (carboxylating)
								HMPREF0010_03366	riboflavin biosynthesis protein RibF
								HMPREF0010_03379	dihydroxy-acid dehydratase
								HMPREF0010_03391	dihydrodipicolinate reductase
								HMPREF0010_03412	phosphoribosylaminoimidazole-succinocarboxamide synthase
								HMPREF0010_03414	dihydrodipicolinate synthase
								HMPREF0010_03439	glutamine-fructose-6-phosphate transaminase (isomerizing)
								HMPREF0010_03440	UDP-N-acetylglucosamine diphosphorylase/glucosamine-1-phosphate N-acetyltransferase
								HMPREF0010_03444	6,7-dimethyl-8-ribityllumazine synthase
								HMPREF0010_03455	phosphatidylserine decarboxylase
								HMPREF0010_03492	orotate phosphoribosyltransferase
								HMPREF0010_03496	undecaprenyldiphospho-muramoylpentapeptide beta-N-acetylglucosaminyltransferase
								HMPREF0010_03497	UDP-N-acetylmuramate-alanine ligase
								HMPREF0010_03498	D-alanine-D-alanine ligase B
								HMPREF0010_03513	phosphoglucosamine mutase
								HMPREF0010_03514	pyridoxamine 5'-phosphate oxidase
								HMPREF0010_03552	phenylphosphate carboxylase, delta subunit
								HMPREF0010_03553	sugar phosphate isomerase
								HMPREF0010_03645	3-oxoacyl-[acyl-carrier-protein] synthase III
								HMPREF0010_03664	phosphoribosylglycinamide formyltransferase 2
								HMPREF0010_03665	AIR carboxylase
								HMPREF0010_036660	1-(5-phosphoribosyl)-5-[(5-phosphoribosylamino)methylideneamino] imidazole-4-carboxamide isomerase
								HMPREF0010_036663	imidazole glycerol phosphate synthase subunit HisH
								HMPREF0010_036664	imidazoleglycerol-phosphate dehydratase
								HMPREF0010_03762	diacylglycerol kinase (DAGK)

## Sheet: RICHvsSIMMONS
comparison between EGs in simmons medium vs rich medium
EGs only in Simmons	Function	Shared EGs	Function	EGs only rich
HMPREF0010_00022	serine hydroxymethyltransferase	HMPREF0010_00048	sugar kinase
HMPREF0010_00054	prephenate dehydratase	HMPREF0010_00299	UDP-N-acetylenolpyruvoylglucosamine reductase
HMPREF0010_00055	3-phosphoshikimate 1-carboxyvinyltransferase	HMPREF0010_00347	UMP kinase
HMPREF0010_00075	dihydroorotate oxidase	HMPREF0010_00350	phosphatidate cytidylyltransferase
HMPREF0010_00077	amidophosphoribosyltransferase	HMPREF0010_00356	beta-hydroxyacyl-(acyl-carrier-protein) dehydratase FabZ
HMPREF0010_00154	phosphoribosylamine-glycine ligase	HMPREF0010_00433	CTP synthase
HMPREF0010_00155	phosphoribosylaminoimidazolecarboxamide formyltransferase/IMP cyclohydrolase	HMPREF0010_00434	3-deoxy-8-phosphooctulonate synthase
HMPREF0010_00212	aconitate hydratase 2	HMPREF0010_00740	alkane 1-monooxygenase
HMPREF0010_00256	chorismate mutase	HMPREF0010_00787	cytidylate kinase
HMPREF0010_00342	ornithine carbamoyltransferase	HMPREF0010_00809	nucleotidyl transferase
HMPREF0010_00392	ornithine-oxo-acid transaminase	HMPREF0010_00906	succinyldiaminopimelate transaminase
HMPREF0010_00415	ribose 5-phosphate isomerase A	HMPREF0010_01188	UDP-N-acetylglucosamine 1-carboxyvinyltransferase
HMPREF0010_00419	N-acetyl-gamma-glutamyl-phosphate reductase	HMPREF0010_01196	outer membrane transporter family protein
HMPREF0010_00435	phosphopyruvate hydratase	HMPREF0010_01208	HAD superfamily hydrolase
HMPREF0010_00683	chorismate synthase	HMPREF0010_01216	quinolinate synthetase complex, A subunit
HMPREF0010_00783	orotidine 5'-phosphate decarboxylase	HMPREF0010_01296	type III pantothenate kinase
HMPREF0010_00813	fructose-bisphosphate aldolase, class II, Calvin cycle subtype	HMPREF0010_01320	3-oxoacyl-[acyl-carrier-protein] reductase
HMPREF0010_00815	phosphoglycerate kinase	HMPREF0010_01342	pantetheine-phosphate adenylyltransferase
HMPREF0010_00827	glycine cleavage system H protein	HMPREF0010_01353	glutamine-dependent NAD+ synthetase
HMPREF0010_01190	histidinol dehydrogenase	HMPREF0010_01357	3-oxoacyl-[acyl-carrier-protein] synthase 2
HMPREF0010_01191	histidinol-phosphate aminotransferase	HMPREF0010_01368	thioredoxin-disulfide reductase
HMPREF0010_01207	ribulose-phosphate 3-epimerase	HMPREF0010_01380	deoxyuridine 5'-triphosphate nucleotidohydrolase
HMPREF0010_01215	ArgJ protein	HMPREF0010_01499	galactose mutarotase
HMPREF0010_01381	phosphomannomutase/phosphoglucomutase(PMM/PGM)	HMPREF0010_01645	acetyl-CoA carboxylase, carboxyl transferase, alpha subunit
HMPREF0010_01382	acetylglutamate kinase	HMPREF0010_01668	pantoate-beta-alanine ligase
HMPREF0010_01506	methionine synthase	HMPREF0010_01669	3-methyl-2-oxobutanoate hydroxymethyltransferase
HMPREF0010_01706	acetolactate synthase, small subunit	HMPREF0010_01705	ketol-acid reductoisomerase
HMPREF0010_01707	acetolactate synthase, large subunit, biosynthetic type	HMPREF0010_01715	2-hydroxycyclohexanecarboxyl-CoA dehydrogenase
HMPREF0010_01755	2-isopropylmalate synthase	HMPREF0010_01731	nucleoside diphosphate kinase
HMPREF0010_01756	homoserine O-acetyltransferase	HMPREF0010_01811	aspartate-semialdehyde dehydrogenase
HMPREF0010_01820	3-isopropylmalate dehydrogenase	HMPREF0010_01909	dephospho-CoA kinase
HMPREF0010_01823	3-isopropylmalate dehydratase, large subunit	HMPREF0010_01923	CDP-diacylglycerol-glycerol-3-phosphate 3-phosphatidyltransferase
HMPREF0010_01955	anthranilate synthase component I	HMPREF0010_01982	UDP-N-acetylmuramoylalanine-D-glutamate ligase
HMPREF0010_01969	argininosuccinate lyase	HMPREF0010_02002	riboflavin synthase, alpha subunit
HMPREF0010_01989	threonine synthase	HMPREF0010_02102	diaminopimelate epimerase
HMPREF0010_01995	2,3-bisphosphoglycerate-independent phosphoglycerate mutase	HMPREF0010_02165	2,3,4,5-tetrahydropyridine-2,6-dicarboxylate N-succinyltransferase
HMPREF0010_02047	carbamoyl-phosphate synthase, large subunit	HMPREF0010_02177	L-aspartate oxidase
HMPREF0010_02048	carbamoyl-phosphate synthase, small subunit	HMPREF0010_02263	adenylosuccinate lyase
HMPREF0010_02058	folD protein	HMPREF0010_02508	UDP-N-acetylmuramyl tripeptide synthase
HMPREF0010_02101	diaminopimelate decarboxylase	HMPREF0010_02509	UDP-N-acetylmuramoyl-tripeptide-D-alanyl-D
HMPREF0010_02119	phosphoserine aminotransferase	HMPREF0010_02510	phospho-N-acetylmuramoyl-pentapeptide-transferase
HMPREF0010_02131	phosphoribosylformylglycinamidine cyclo-ligase	HMPREF0010_02536	guanylate kinase
HMPREF0010_02140	fructose-1,6-bisphosphatase	HMPREF0010_02688	CDP-diacylglycerol-serine O-phosphatidyltransferase
HMPREF0010_02152	phosphoribosylformylglycinamidine synthase	HMPREF0010_02706	phosphopantothenoylcysteine decarboxylase/phosphopantothenate-cysteine ligase
HMPREF0010_02323	indole-3-glycerol phosphate synthase	HMPREF0010_02755	acetyl-CoA carboxylase, carboxyl transferase, beta subunit
HMPREF0010_02324	anthranilate phosphoribosyltransferase	HMPREF0010_0275900	thymidylate synthase
HMPREF0010_02327	anthranilate/para-aminobenzoate synthase component II	HMPREF0010_0275901	dihydrofolate reductase
HMPREF0010_02470	1-(5-phosphoribosyl)-5-[(5-phosphoribosylamino)methylideneamino]imidazole-4-carboxamide isomerase	HMPREF0010_02814	succinyl-diaminopimelate desuccinylase
HMPREF0010_02519	shikimate kinase	HMPREF0010_03076	asparate kinase, monofunctional class
HMPREF0010_02520	3-dehydroquinate synthase	HMPREF0010_03207	GMP synthase domain-containing protein
HMPREF0010_02556	phosphoglycerate dehydrogenase	HMPREF0010_03295	nicotinate-nucleotide diphosphorylase (carboxylating)
HMPREF0010_02597	shikimate 5-dehydrogenase	HMPREF0010_03366	riboflavin biosynthesis protein RibF
HMPREF0010_02717	branched-chain amino acid aminotransferase	HMPREF0010_03391	dihydrodipicolinate reductase
HMPREF0010_02748	N-(5'phosphoribosyl)anthranilate isomerase	HMPREF0010_03414	dihydrodipicolinate synthase
HMPREF0010_02749	tryptophan synthase, beta subunit	HMPREF0010_03439	glutamine-fructose-6-phosphate transaminase (isomerizing)
HMPREF0010_02754	tryptophan synthase, alpha subunit	HMPREF0010_03440	UDP-N-acetylglucosamine diphosphorylase/glucosamine-1-phosphate N-acetyltransferase
HMPREF0010_0275942	isopropylmalate isomerase small subunit	HMPREF0010_03444	6,7-dimethyl-8-ribityllumazine synthase
HMPREF0010_02776	sulfite reductase	HMPREF0010_03455	phosphatidylserine decarboxylase
HMPREF0010_02972	argininosuccinate synthase	HMPREF0010_03496	undecaprenyldiphospho-muramoylpentapeptide beta-N-acetylglucosaminyltransferase
HMPREF0010_03143	adenylosuccinate synthetase	HMPREF0010_03497	UDP-N-acetylmuramate-alanine ligase
HMPREF0010_03156	aspartate carbamoyltransferase	HMPREF0010_03498	D-alanine-D-alanine ligase B
HMPREF0010_031640	bifunctional phosphoribosyl-AMP cyclohydrolase/phosphoribosyl-ATP	HMPREF0010_03513	phosphoglucosamine mutase
HMPREF0010_03273	glucose-6-phosphate isomerase	HMPREF0010_03514	pyridoxamine 5'-phosphate oxidase
HMPREF0010_03379	dihydroxy-acid dehydratase	HMPREF0010_03552	phenylphosphate carboxylase, delta subunit
HMPREF0010_03412	phosphoribosylaminoimidazole-succinocarboxamide synthase	HMPREF0010_03553	sugar phosphate isomerase
HMPREF0010_03492	orotate phosphoribosyltransferase	HMPREF0010_03645	3-oxoacyl-[acyl-carrier-protein] synthase III
HMPREF0010_03664	phosphoribosylglycinamide formyltransferase 2	HMPREF0010_03762	diacylglycerol kinase (DAGK)
HMPREF0010_03665	AIR carboxylase
HMPREF0010_036660	1-(5-phosphoribosyl)-5-[(5-phosphoribosylamino)methylideneamino] imidazole-4-carboxamide isomerase
HMPREF0010_036663	imidazole glycerol phosphate synthase subunit HisH
HMPREF0010_036664	imidazoleglycerol-phosphate dehydratase

## Sheet: 19606silico vs LAB
	EGs obtained in SIMMONS MEDIUM: COMPARISON BETWEEN IN SILICO METHOD (iLP844) AND EXPERIMENTAL METHOD (A. baumannii ATCC 19606)
EGs in silico	Function	EGs predicted by both methods	Function	EGs in experimental method	Function
HMPREF0010_00022	serine hydroxymethyltransferase	HMPREF0010_02324	anthranilate phosphoribosyltransferase	HMPREF0010_00678	pyruvate dehydrogenase (acetyl-transferring) E1 component, alpha subunit
HMPREF0010_00048	sugar kinase	HMPREF0010_01955	anthranilate synthase component I	HMPREF0010_02525	LemA family protein
HMPREF0010_00054	prephenate dehydratase	HMPREF0010_00342	ornithine carbamoyltransferase	HMPREF0010_00111	CsuB
HMPREF0010_00055	3-phosphoshikimate 1-carboxyvinyltransferase	HMPREF0010_02972	argininosuccinate synthase	HMPREF0010_00114	CsuE
HMPREF0010_00075	dihydroorotate oxidase	HMPREF0010_00419	N-acetyl-gamma-glutamyl-phosphate reductase	HMPREF0010_01384	glutamine amidotransferase
HMPREF0010_00077	amidophosphoribosyltransferase	HMPREF0010_02776	sulfite reductase
HMPREF0010_00154	phosphoribosylamine-glycine ligase	HMPREF0010_03414	dihydrodipicolinate synthase
HMPREF0010_00212	aconitate hydratase 2	HMPREF0010_00155	phosphoribosylaminoimidazolecarboxamide formyltransferase/IMP cyclohydrolase
HMPREF0010_00256	chorismate mutase
HMPREF0010_00299	UDP-N-acetylenolpyruvoylglucosamine reductase
HMPREF0010_00347	UMP kinase
HMPREF0010_00350	phosphatidate cytidylyltransferase
HMPREF0010_00356	beta-hydroxyacyl-(acyl-carrier-protein) dehydratase FabZ
HMPREF0010_00392	ornithine-oxo-acid transaminase
HMPREF0010_00415	ribose 5-phosphate isomerase A
HMPREF0010_00433	CTP synthase
HMPREF0010_00434	3-deoxy-8-phosphooctulonate synthase
HMPREF0010_00435	phosphopyruvate hydratase
HMPREF0010_00683	chorismate synthase
HMPREF0010_00740	alkane 1-monooxygenase
HMPREF0010_00783	orotidine 5'-phosphate decarboxylase
HMPREF0010_00787	cytidylate kinase
HMPREF0010_00809	nucleotidyl transferase
HMPREF0010_00813	fructose-bisphosphate aldolase, class II, Calvin cycle subtype
HMPREF0010_00815	phosphoglycerate kinase
HMPREF0010_00827	glycine cleavage system H protein
HMPREF0010_00906	succinyldiaminopimelate transaminase
HMPREF0010_01188	UDP-N-acetylglucosamine 1-carboxyvinyltransferase
HMPREF0010_01190	histidinol dehydrogenase
HMPREF0010_01191	histidinol-phosphate aminotransferase
HMPREF0010_01196	outer membrane transporter family protein
HMPREF0010_01207	ribulose-phosphate 3-epimerase
HMPREF0010_01208	HAD superfamily hydrolase
HMPREF0010_01215	ArgJ protein
HMPREF0010_01216	quinolinate synthetase complex, A subunit
HMPREF0010_01296	type III pantothenate kinase
HMPREF0010_01320	3-oxoacyl-[acyl-carrier-protein] reductase
HMPREF0010_01342	pantetheine-phosphate adenylyltransferase
HMPREF0010_01353	glutamine-dependent NAD+ synthetase
HMPREF0010_01357	3-oxoacyl-[acyl-carrier-protein] synthase 2
HMPREF0010_01368	thioredoxin-disulfide reductase
HMPREF0010_01380	deoxyuridine 5'-triphosphate nucleotidohydrolase
HMPREF0010_01381	phosphomannomutase/phosphoglucomutase(PMM/PGM)
HMPREF0010_01382	acetylglutamate kinase
HMPREF0010_01499	galactose mutarotase
HMPREF0010_01506	methionine synthase
HMPREF0010_01645	acetyl-CoA carboxylase, carboxyl transferase, alpha subunit
HMPREF0010_01668	pantoate-beta-alanine ligase
HMPREF0010_01669	3-methyl-2-oxobutanoate hydroxymethyltransferase
HMPREF0010_01705	ketol-acid reductoisomerase
HMPREF0010_01706	acetolactate synthase, small subunit
HMPREF0010_01707	acetolactate synthase, large subunit, biosynthetic type
HMPREF0010_01715	2-hydroxycyclohexanecarboxyl-CoA dehydrogenase
HMPREF0010_01731	nucleoside diphosphate kinase
HMPREF0010_01755	2-isopropylmalate synthase
HMPREF0010_01756	homoserine O-acetyltransferase
HMPREF0010_01811	aspartate-semialdehyde dehydrogenase
HMPREF0010_01820	3-isopropylmalate dehydrogenase
HMPREF0010_01823	3-isopropylmalate dehydratase, large subunit
HMPREF0010_01909	dephospho-CoA kinase
HMPREF0010_01923	CDP-diacylglycerol-glycerol-3-phosphate 3-phosphatidyltransferase
HMPREF0010_01969	argininosuccinate lyase
HMPREF0010_01982	UDP-N-acetylmuramoylalanine-D-glutamate ligase
HMPREF0010_01989	threonine synthase
HMPREF0010_01995	2,3-bisphosphoglycerate-independent phosphoglycerate mutase
HMPREF0010_02002	riboflavin synthase, alpha subunit
HMPREF0010_02047	carbamoyl-phosphate synthase, large subunit
HMPREF0010_02048	carbamoyl-phosphate synthase, small subunit
HMPREF0010_02058	folD protein
HMPREF0010_02101	diaminopimelate decarboxylase
HMPREF0010_02102	diaminopimelate epimerase
HMPREF0010_02119	phosphoserine aminotransferase
HMPREF0010_02131	phosphoribosylformylglycinamidine cyclo-ligase
HMPREF0010_02140	fructose-1,6-bisphosphatase
HMPREF0010_02152	phosphoribosylformylglycinamidine synthase
HMPREF0010_02165	2,3,4,5-tetrahydropyridine-2,6-dicarboxylate N-succinyltransferase
HMPREF0010_02177	L-aspartate oxidase
HMPREF0010_02263	adenylosuccinate lyase
HMPREF0010_02323	indole-3-glycerol phosphate synthase
HMPREF0010_02327	anthranilate/para-aminobenzoate synthase component II
HMPREF0010_02470	1-(5-phosphoribosyl)-5-[(5-phosphoribosylamino)methylideneamino]imidazole-4-carboxamide isomerase
HMPREF0010_02508	UDP-N-acetylmuramyl tripeptide synthase
HMPREF0010_02509	UDP-N-acetylmuramoyl-tripeptide-D-alanyl-D
HMPREF0010_02510	phospho-N-acetylmuramoyl-pentapeptide-transferase
HMPREF0010_02519	shikimate kinase
HMPREF0010_02520	3-dehydroquinate synthase
HMPREF0010_02536	guanylate kinase
HMPREF0010_02556	phosphoglycerate dehydrogenase
HMPREF0010_02597	shikimate 5-dehydrogenase
HMPREF0010_02688	CDP-diacylglycerol-serine O-phosphatidyltransferase
HMPREF0010_02706	phosphopantothenoylcysteine decarboxylase/phosphopantothenate-cysteine ligase
HMPREF0010_02717	branched-chain amino acid aminotransferase
HMPREF0010_02748	N-(5'phosphoribosyl)anthranilate isomerase
HMPREF0010_02749	tryptophan synthase, beta subunit
HMPREF0010_02754	tryptophan synthase, alpha subunit
HMPREF0010_02755	acetyl-CoA carboxylase, carboxyl transferase, beta subunit
HMPREF0010_0275900	thymidylate synthase
HMPREF0010_0275901	dihydrofolate reductase
HMPREF0010_0275942	isopropylmalate isomerase small subunit
HMPREF0010_02814	succinyl-diaminopimelate desuccinylase
HMPREF0010_03076	asparate kinase, monofunctional class
HMPREF0010_03143	adenylosuccinate synthetase
HMPREF0010_03156	aspartate carbamoyltransferase
HMPREF0010_031640	bifunctional phosphoribosyl-AMP cyclohydrolase/phosphoribosyl-ATP
HMPREF0010_03207	GMP synthase domain-containing protein
HMPREF0010_03273	glucose-6-phosphate isomerase
HMPREF0010_03295	nicotinate-nucleotide diphosphorylase (carboxylating)
HMPREF0010_03366	riboflavin biosynthesis protein RibF
HMPREF0010_03379	dihydroxy-acid dehydratase
HMPREF0010_03391	dihydrodipicolinate reductase
HMPREF0010_03412	phosphoribosylaminoimidazole-succinocarboxamide synthase
HMPREF0010_03439	glutamine-fructose-6-phosphate transaminase (isomerizing)
HMPREF0010_03440	UDP-N-acetylglucosamine diphosphorylase/glucosamine-1-phosphate N-acetyltransferase
HMPREF0010_03444	6,7-dimethyl-8-ribityllumazine synthase
HMPREF0010_03455	phosphatidylserine decarboxylase
HMPREF0010_03492	orotate phosphoribosyltransferase
HMPREF0010_03496	undecaprenyldiphospho-muramoylpentapeptide beta-N-acetylglucosaminyltransferase
HMPREF0010_03497	UDP-N-acetylmuramate-alanine ligase
HMPREF0010_03498	D-alanine-D-alanine ligase B
HMPREF0010_03513	phosphoglucosamine mutase
HMPREF0010_03514	pyridoxamine 5'-phosphate oxidase
HMPREF0010_03552	phenylphosphate carboxylase, delta subunit
HMPREF0010_03553	sugar phosphate isomerase
HMPREF0010_03645	3-oxoacyl-[acyl-carrier-protein] synthase III
HMPREF0010_03664	phosphoribosylglycinamide formyltransferase 2
HMPREF0010_03665	AIR carboxylase
HMPREF0010_036660	1-(5-phosphoribosyl)-5-[(5-phosphoribosylamino)methylideneamino] imidazole-4-carboxamide isomerase
HMPREF0010_036663	imidazole glycerol phosphate synthase subunit HisH
HMPREF0010_036664	imidazoleglycerol-phosphate dehydratase
HMPREF0010_03762	diacylglycerol kinase (DAGK)

## Sheet: 19606 vs 17978
EGs in RICH MEDIUM: comparison between A. baumannii ATCC 17978 and iLP844
EGs only in ATCC17978	Function	Shared EGs (name in ATCC 17978)	Shared EGs (name in iLP844)	Function	EGs only in iLP844	Function
A1S_2172	30S ribosomal protein S18	A1S_3423	HMPREF0010_03414	dihydrodipicolinate synthase	HMPREF0010_0275901	dihydrofolate reductase
A1S_2171	30S ribosomal protein S6	A1S_1972	HMPREF0010_00350	phosphatidate cytidylyltransferase	HMPREF0010_00347	UMP kinase
A1S_1973	undecaprenyl pyrophosphate synthetase	A1S_0608	HMPREF0010_01645	acetyl-CoA carboxylase, carboxyl transferase, alpha subunit	HMPREF0010_03295	nicotinate-nucleotide diphosphorylase (carboxylating)
A1S_1971	1-deoxy-D-xylulose 5-phosphate reductoisomerase	A1S_3389	HMPREF0010_03444	6,7-dimethyl-8-ribityllumazine synthase	HMPREF0010_00809	nucleotidyl transferase
A1S_2775	phosphoadenosine phosphosulfate reductase	A1S_1236	HMPREF0010_03553	sugar phosphate isomerase	HMPREF0010_00048	sugar kinase
A1S_0998	lysyl-tRNA synthetase	A1S_1237	HMPREF0010_03552	phenylphosphate carboxylase, delta subunit	HMPREF0010_03645	3-oxoacyl-[acyl-carrier-protein] synthase III
A1S_0448	50S ribosomal protein L28	A1S_0845	HMPREF0010_01342	pantetheine-phosphate adenylyltransferase	HMPREF0010_00906	succinyldiaminopimelate transaminase
A1S_1558	DNA polymerase III subunit delta'	A1S_0534	HMPREF0010_01715	2-hydroxycyclohexanecarboxyl-CoA dehydrogenase	HMPREF0010_02002	riboflavin synthase, alpha subunit
A1S_0821	hypothetical protein	A1S_3442	HMPREF0010_03391	dihydrodipicolinate reductase	HMPREF0010_03207	GMP synthase domain-containing protein
A1S_1555	lipid transport protein flippase	A1S_0458	HMPREF0010_0275900	thymidylate synthase	HMPREF0010_01705	ketol-acid reductoisomerase
A1S_1557	3-deoxy-manno-octulosonate cytidylyltransferase	A1S_2631	HMPREF0010_02102	diaminopimelate epimerase	HMPREF0010_01196	outer membrane transporter family protein
A1S_0829	ribose-phosphate pyrophosphokinase	A1S_0859	HMPREF0010_01353	glutamine-dependent NAD+ synthetase	HMPREF0010_03762	diacylglycerol kinase (DAGK)
A1S_0602	phenylalanyl-tRNA synthetase subunit beta	A1S_2917	HMPREF0010_02706	phosphopantothenoylcysteine decarboxylase/phosphopantothenate-cysteine ligase	HMPREF0010_00740	alkane 1-monooxygenase
A1S_0601	phenylalanyl-tRNA synthetase subunit alpha	A1S_3170	HMPREF0010_02536	guanylate kinase	HMPREF0010_01216	quinolinate synthetase complex, A subunit
A1S_3098	magnesium and cobalt transport protein	A1S_3378	HMPREF0010_03455	phosphatidylserine decarboxylase	HMPREF0010_02177	L-aspartate oxidase
A1S_3091	glycerol-3-phosphate acyltransferase	A1S_1571	HMPREF0010_00787	cytidylate kinase	HMPREF0010_01499	galactose mutarotase
A1S_3387	hypothetical protein	A1S_3203	HMPREF0010_02508	UDP-N-acetylmuramyl tripeptide synthase	HMPREF0010_01208	HAD superfamily hydrolase
A1S_2164	phosphoenolpyruvate synthase	A1S_3202	HMPREF0010_02509	UDP-N-acetylmuramoyl-tripeptide-D-alanyl-D	HMPREF0010_01731	nucleoside diphosphate kinase
A1S_2169	cytochrome o ubiquinol oxidase subunit IV	A1S_0886	HMPREF0010_01380	deoxyuridine 5'-triphosphate nucleotidohydrolase
A1S_2168	cytochrome o ubiquinol oxidase subunit III	A1S_0245	HMPREF0010_01982	UDP-N-acetylmuramoylalanine-D-glutamate ligase
A1S_2547	nicotinamide-nucleotide adenylyltransferase	A1S_1900	HMPREF0010_00433	CTP synthase
A1S_2617	phosphoserine aminotransferase	A1S_0875	HMPREF0010_01368	thioredoxin-disulfide reductase
A1S_0838	DNA primase	A1S_0312	HMPREF0010_01923	CDP-diacylglycerol-glycerol-3-phosphate 3-phosphatidyltransferase
A1S_0834	4-diphosphocytidyl-2-C-methyl-D-erythritol kinase	A1S_0793	HMPREF0010_01296	type III pantothenate kinase
A1S_0837	glutamyl-tRNA reductase	A1S_3320	HMPREF0010_03513	phosphoglucosamine mutase
A1S_0542	leucyl-tRNA synthetase	A1S_2810	HMPREF0010_02814	succinyl-diaminopimelate desuccinylase
A1S_1238	hypothetical protein	A1S_1899	HMPREF0010_00434	3-deoxy-8-phosphooctulonate synthase
A1S_0057	capsular polysaccharide synthesis enzyme	A1S_3336	HMPREF0010_03496	undecaprenyldiphospho-muramoylpentapeptide beta-N-acetylglucosaminyltransferase
A1S_0055	WecE protein	A1S_3335	HMPREF0010_03497	UDP-N-acetylmuramate-alanine ligase
A1S_0052	WecC protein	A1S_3334	HMPREF0010_03498	D-alanine-D-alanine ligase B
A1S_0152	F0F1 ATP synthase subunit delta	A1S_2869	HMPREF0010_02755	acetyl-CoA carboxylase, carboxyl transferase, beta subunit
A1S_3081	30S ribosomal protein S10	A1S_2441	HMPREF0010_02263	adenylosuccinate lyase
A1S_3080	50S ribosomal protein L3	A1S_0427	HMPREF0010_01811	aspartate-semialdehyde dehydrogenase
A1S_3391	thiamin-monophosphate kinase	A1S_0685	HMPREF0010_01188	UDP-N-acetylglucosamine 1-carboxyvinyltransferase
A1S_3392	phosphatidylglycerophosphatase A	A1S_3017	HMPREF0010_02688	CDP-diacylglycerol-serine O-phosphatidyltransferase
A1S_2370	uroporphyrinogen decarboxylase	A1S_2050	HMPREF0010_00299	UDP-N-acetylenolpyruvoylglucosamine reductase
A1S_2110	UDP-23-diacylglucosamine hydrolase	A1S_0326	HMPREF0010_01909	dephospho-CoA kinase
A1S_2112	hypothetical protein	A1S_3319	HMPREF0010_03514	pyridoxamine 5'-phosphate oxidase
A1S_0539	DNA polymerase III subunit delta	A1S_1966	HMPREF0010_00356	beta-hydroxyacyl-(acyl-carrier-protein) dehydratase FabZ
A1S_0200	inorganic pyrophosphatase	A1S_0818	HMPREF0010_01320	3-oxoacyl-[acyl-carrier-protein] reductase
A1S_0286	50S ribosomal protein L7/L12	A1S_0587	HMPREF0010_01668	pantoate-beta-alanine ligase
A1S_0287	DNA-directed RNA polymerase subunit beta	A1S_2539	HMPREF0010_02165	2,3,4,5-tetrahydropyridine-2,6-dicarboxylate N-succinyltransferase
A1S_0284	50S ribosomal protein L1	A1S_1142	HMPREF0010_03076	asparate kinase, monofunctional class
A1S_0285	50S ribosomal protein
A1S_0288	DNA-directed RNA polymerase subunit beta'
A1S_0062	UTP-glucose-1-phosphate uridylyltransferase
A1S_0063	UDP-glucose 6-dehydrogenase
A1S_0262	porphobilinogen deaminase
A1S_0263	uroporphyrinogen-III synthase
A1S_3162	tRNA (guanine-1-)-methyltransferase
A1S_3161	50S ribosomal protein L19
A1S_3164	30S ribosomal protein S16
A1S_3169	4-hydroxy-3-methylbut-2-enyl diphosphate reductase
A1S_3187	3-dehydroquinate synthase
A1S_0825	aspartate 1-decarboxylase
A1S_2106	ethanolamine ammonia-lyase light subunit
A1S_2108	glutaminyl-tRNA synthetase
A1S_2293	ferredoxin--NADP+ reductase
A1S_1556	tetraacyldisaccharide 4'-kinase
A1S_1729	acetyl-CoA acetyltransferase
A1S_2637	erythronate-4-phosphate dehydrogenase
A1S_0527	holo-(acyl carrier protein) synthase 2
A1S_3172	hypothetical protein
A1S_2352	glutamine synthetase
A1S_3190	shikimate kinase
A1S_1990	hypothetical protein
A1S_2009	3-dehydroquinate dehydratase
A1S_2134	ubiquinone biosynthesis protein
A1S_0866	30S ribosomal protein S12
A1S_0867	30S ribosomal protein S7
A1S_1847	3-oxoadipate CoA-transferase subunit B
A1S_1023	adenylate kinase
A1S_1176	alanyl-tRNA synthetase
A1S_2519	ribonuclease III
A1S_2349	4-hydroxybenzoate octaprenyltransferase
A1S_2010	biotin carboxyl carrier protein of acetyl-CoA carboxylase (BCCP)
A1S_0036	3-demethylubiquinone-9 3-methyltransferase
A1S_0503	histidyl-tRNA synthetase
A1S_0502	4-hydroxy-3-methylbut-2-en-1-yl diphosphate synthase
A1S_0892	hypothetical protein
A1S_0153	F0F1 ATP synthase subunit alpha
A1S_3359	DNA topoisomerase IV subunit B
A1S_2249	hypothetical protein
A1S_1915	ribose 5-phosphate isomerase
A1S_2464	glutamate-1-semialdehyde aminotransferase
A1S_2465	thiamin-phosphate pyrophosphorylase
A1S_0592	threonyl-tRNA synthetase
A1S_1041	FAD-dependent monooxygenase
A1S_1040	ubiH protein 2-octaprenyl-6-methoxyphynol hydroxylase, FAD/NAD(P)-binding
A1S_0799	DNA ligase
A1S_0794	hypothetical protein
A1S_0221	hypothetical protein
A1S_3321	IMP dehydrogenase
A1S_2257	NAD(P)H-dependent glycerol-3-phosphate dehydrogenase
A1S_3254	KUP family potassium transport system low affinity
A1S_2321	hypothetical protein
A1S_2674	hypothetical protein
A1S_1893	3-oxoadipate CoA-transferase subunit B
A1S_1894	3-oxoacid CoA-transferase subunit A
A1S_1895	2-C-methyl-D-erythritol 4-phosphate cytidylyltransferase
A1S_1898	phosphopyruvate hydratase
A1S_2783	aspartyl/glutamyl-tRNA amidotransferase subunit A
A1S_2782	aspartyl/glutamyl-tRNA(Asn/Gln) amidotransferase subunit C
A1S_2784	aspartyl/glutamyl-tRNA amidotransferase subunit B
A1S_0230	phosphoglyceromutase
A1S_3057	30S ribosomal protein S4
A1S_3330	UDP-3-O-[3-hydroxymyristoyl] N-acetylglucosamine deacetylase
A1S_2868	hypothetical protein
A1S_1408	rhodanese-related sulfurtransferase
A1S_1668	lipid-A-disaccharide synthase
A1S_0330	triosephosphate isomerase
A1S_0758	NADH dehydrogenase subunit H
A1S_0759	NADH dehydrogenase subunit I
A1S_0752	NADH dehydrogenase I subunit A
A1S_0754	NADH:ubiquinone oxidoreductase subunit C/D
A1S_0755	NADH dehydrogenase I subunit E
A1S_0757	NADH dehydrogenase subunit G
A1S_0335	transcription elongation factor NusA
A1S_2797	hypothetical protein
A1S_2870	tryptophan synthase subunit alpha
A1S_3013	hypothetical protein
A1S_2307	serine hydroxymethyltransferase
A1S_2693	methyltransferase
A1S_2458	fatty acid desaturase
A1S_2056	DNA polymerase III subunits tau and gamma
A1S_0439	DNA topoisomerase I
A1S_0747	ribonucleotide-diphosphate reductase subunit alpha
A1S_0746	ribonucleotide-diphosphate reductase subunit beta
A1S_2144	dihydroneopterin aldolase
A1S_2528	thymidylate kinase
A1S_3313	3-deoxy-D-manno-2-octulosonate transferase
A1S_3001	30S ribosomal protein S9
A1S_3000	50S ribosomal protein L13
A1S_3006	enoyl-CoA hydratase
A1S_3076	50S ribosomal protein L22
A1S_2999	4-hydroxythreonine-4-phosphate dehydrogenase
A1S_2516	pyridoxine 5'-phosphate synthase
A1S_2420	aminomutase
A1S_1519	methionine adenosyltransferase
A1S_0597	50S ribosomal protein L20
A1S_2731	50S ribosomal protein L21
A1S_2732	solanesyl diphosphate synthase
A1S_1423	malonate decarboxylase subunit delta
A1S_1359	ABC-type Fe3+ transport system
A1S_0350	S-adenosylmethionine: 2-DMK methyltransferase and 2-octaprenyl-6-methoxy-14-benzoquinone methylase
A1S_0705	D-ribulose-5-phosphate 3-epimerase
A1S_0001	chromosomal replication initiation protein
A1S_0002	DNA polymerase III
A1S_0004	DNA gyrase
A1S_2984	50S ribosomal protein L34
A1S_3106	1-deoxy-D-xylulose-5-phosphate synthase
A1S_3107	GTP cyclohydrolase II
A1S_3456	methionyl-tRNA formyltransferase
A1S_3109	shikimate 5-dehydrogenase
A1S_3078	50S ribosomal protein L23
A1S_3079	50S ribosomal protein L4
A1S_3074	50S ribosomal protein L16
A1S_3075	30S ribosomal protein S3
A1S_3077	50S ribosomal protein L2
A1S_3070	50S ribosomal protein L24
A1S_3071	50S ribosomal protein L14
A1S_3072	30S ribosomal protein S17
A1S_3073	50S ribosomal protein L29
A1S_3108	coproporphyrinogen III oxidase
A1S_2501	glyceraldehyde-3-phosphate dehydrogenase
A1S_2217	protein CsuA
A1S_0368	ATP-dependent primosomal protein N'
A1S_1989	hypothetical protein
A1S_1982	2-C-methyl-D-erythritol 2,4-cyclo diphosphate synthase
A1S_1633	cysteine desulfurase
A1S_0584	2-amino-4-hydroxy-6-hydroxymethyldihydropteridine pyrophosphokinase
A1S_1568	enoyl-CoA hydratase/isomerase
A1S_2720	tryptophanyl-tRNA synthetase
A1S_2726	seryl-tRNA synthetase
A1S_0760	NADH dehydrogenase I subunit J
A1S_0763	NADH dehydrogenase subunit M
A1S_0762	NADH dehydrogenase subunit L
A1S_0764	NADH dehydrogenase I subunit N
A1S_0343	monovalent cation/H+ antiporter subunit A
A1S_0342	monovalent cation/H+ antiporter subunit C
A1S_0341	monovalent cation/H+ antiporter subunit D
A1S_0340	pH adaptation potassium efflux system E transmembrane protein
A1S_0014	tyrosyl-tRNA synthetase
A1S_3069	50S ribosomal protein L5
A1S_3068	30S ribosomal protein S14
A1S_3067	30S ribosomal protein S8
A1S_3066	50S ribosomal protein L6
A1S_3065	50S ribosomal protein L18
A1S_3064	30S ribosomal protein S5
A1S_3063	50S ribosomal protein L30
A1S_3062	50S ribosomal protein L15
A1S_3287	recombinase B
A1S_3119	glycyl-tRNA synthetase subunit beta
A1S_2716	dihydrolipoamide succinyltransferase component of 2-oxoglutarate dehydrogenase complex (E2)
A1S_2714	succinate dehydrogenase iron-sulfur subunit
A1S_2715	2-oxoglutarate dehydrogenase E1 component
A1S_2712	succinate dehydrogenase hydrophobic subunit
A1S_2713	succinate dehydrogenase flavoprotein subunit
A1S_2711	succinate dehydrogenase cytochrome b556 subunit
A1S_1178	ATP phosphoribosyltransferase regulatory subunit
A1S_1177	glyceraldehyde 3-phosphate dehydrogenase
A1S_0154	F0F1 ATP synthase subunit gamma
A1S_0155	F0F1 ATP synthase subunit beta
A1S_0020	isoleucyl-tRNA synthetase
A1S_3056	DNA-directed RNA polymerase subunit alpha
A1S_3055	50S ribosomal protein L17
A1S_3058	30S ribosomal protein S11
A1S_3059	30S ribosomal protein S13
A1S_0769	ferredoxin--NADP+ reductase
A1S_2894	aspartyl-tRNA synthetase
A1S_1965	UDP-N-acetylglucosamine acyltransferase
A1S_1967	UDP-3-O-[3-hydroxymyristoyl] glucosamine N-acyltransferase
A1S_2704	lipoate-protein ligase B
A1S_2706	sigma D (sigma 70) factor of RNA polymerase major sigma factor during exponential growth
A1S_0360	30S ribosomal protein S15
A1S_1543	phosphoglycerate kinase
A1S_1544	fructose-1,6-bisphosphate aldolase
A1S_0147	ATP synthase protein I
A1S_0382	ferrochelatase

## Sheet: 19606 vs AYE
EGs in RICH MEDIUM: comparison between AbyMBEL891 and iLP844
EGs only in AbyMBEL891	Function	Shared EGs (name in AbyMBEL891	Shared EGs (name in iLP844)	Function	EGs only in iLP844	Function
ABAYE0899	fructose-1	ABAYE2014	HMPREF0010_00740	terminal alkane-1-monooxygenase	HMPREF0010_02177	L-aspartate oxidase
ABAYE0931	4-amino-4-deoxychorismate lyase	ABAYE0312	HMPREF0010_02536	guanylate kinase	HMPREF0010_01705	ketol-acid reductoisomerase
ABAYE0933	thymidylate kinase	ABAYE0089	HMPREF0010_03439	glucosamine--fructose-6-phosphate aminotransferase	HMPREF0010_03553	sugar phosphate isomerase
ABAYE1207	bifunctional cyclohexadienyl dehydrogenase/ 3-phosphoshikimate 1-carboxyvinyltransferase	ABAYE0676	HMPREF0010_02814	succinyl-diaminopimelate desuccinylase	HMPREF0010_00347	UMP kinase
ABAYE2984	aspartate alpha-decarboxylase	ABAYE0090	HMPREF0010_03440	bifunctional UDP-N-acetylglucosamine pyrophosphorylase/glucosamine-1-phosphate N-acetyltransferase	HMPREF0010_01208	HAD superfamily hydrolase
ABAYE1113	GTP cyclohydrolase I	ABAYE1668	HMPREF0010_00434	2-dehydro-3-deoxyphosphooctonate aldolase	HMPREF0010_01196	outer membrane transporter family protein
ABAYE1646	phospholipase A1 (PldA)	ABAYE1667	HMPREF0010_00433	CTP synthetase	HMPREF0010_03762	diacylglycerol kinase (DAGK)
ABAYE3047	uracil phosphoribosyltransferase	ABAYE3524	HMPREF0010_01982	UDP-N-acetylmuramoyl-L-alanyl-D-glutamate synthetase	HMPREF0010_01380	deoxyuridine 5'-triphosphate nucleotidohydrolase
ABAYE1417	dihydroneopterin aldolase	ABAYE3016	HMPREF0010_01296	pantothenate kinase	HMPREF0010_00809	nucleotidyl transferase
ABAYE3801	glucose-6-phosphate isomerase	ABAYE2491	HMPREF0010_03552	3-deoxy-D-manno-octulosonate 8-phosphate phosphatase	HMPREF0010_0275901	dihydrofolate reductase
ABAYE3803	UTP-glucose-1-phosphate uridylyltransferase	ABAYE3314	HMPREF0010_0275900	thymidylate synthase	HMPREF0010_01320	3-oxoacyl-[acyl-carrier-protein] reductase
ABAYE3067	ribonucleotide-diphosphate reductase subunit beta	ABAYE2062	HMPREF0010_00787	cytidylate kinase	HMPREF0010_01368	thioredoxin-disulfide reductase
ABAYE3065	ribonucleotide-diphosphate reductase subunit alpha	ABAYE3250	HMPREF0010_01715	NADH-dependent enoyl-ACP reductase	HMPREF0010_01645	acetyl-CoA carboxylase, carboxyl transferase, alpha subunit
ABAYE3114	D-ribulose-5-phosphate 3-epimerase	ABAYE0923	HMPREF0010_02165	2,3,4,5-tetrahydropyridine-2,6-dicarboxylate N-succinyltransferase	HMPREF0010_03076	asparate kinase, monofunctional class
ABAYE1650	ribose-5-phosphate isomerase A	ABAYE3104	HMPREF0010_01216	quinolinate synthetase	HMPREF0010_03207	GMP synthase domain-containing protein
ABAYE0209	4-aminobutyrate aminotransferase	ABAYE1526	HMPREF0010_00299	UDP-N-acetylenolpyruvoylglucosamine reductase	HMPREF0010_01811	aspartate-semialdehyde dehydrogenase
ABAYE0377	shikimate 5-dehydrogenase	ABAYE3823	HMPREF0010_03295	nicotinate-nucleotide pyrophosphorylase (quinolinate phosphoribosyltransferase)	HMPREF0010_03414	dihydrodipicolinate synthase
ABAYE3471	3-ketoacyl-CoA thiolase	ABAYE2181	HMPREF0010_00906	succinyldiaminopimelate transaminase	HMPREF0010_02755	acetyl-CoA carboxylase, carboxyl transferase, beta subunit
ABAYE1104	isochorismate synthetase	ABAYE0104	HMPREF0010_03455	phosphatidylserine decarboxylase
ABAYE3129	p-aminobenzoate synthetase	ABAYE3267	HMPREF0010_01731	nucleoside diphosphate kinase
ABAYE0397	glycerol-3-phosphate acyltransferase	ABAYE3463	HMPREF0010_01923	CDP-diacylglycerol--glycerol-3-phosphate 3-phosphatidyltransferase
ABAYE0489	4-hydroxythreonine-4-phosphate dehydrogenase	ABAYE3133	HMPREF0010_01188	UDP-N-acetylglucosamine 1-carboxyvinyltransferase
ABAYE0945	pyridoxine 5'-phosphate synthase	ABAYE1199	HMPREF0010_00048	inorganic polyphosphate/ATP-NAD kinase
ABAYE0381	1-deoxy-D-xylulose-5-phosphate synthase	ABAYE2951	HMPREF0010_01357	beta-ketoacyl-ACP synthase
ABAYE1953	chorismate synthase	ABAYE2955	HMPREF0010_01353	glutamine-dependent NAD(+) synthetase
ABAYE0716	undecaprenyl pyrophosphate phosphatase	ABAYE3851	HMPREF0010_03366	bifunctional riboflavin kinase/FMN adenylyltransferase
ABAYE3546	bifunctional diaminohydroxyphosphoribosylaminopyrimidine deaminase/5-amino-6-(5-phosphoribosylamino)uracil reductase	ABAYE0168	HMPREF0010_03514	pyridoxamine 5'-phosphate oxidase (acts also on pyridoxine phosphate and pyridoxine)
ABAYE0853	erythronate-4-phosphate dehydrogenase	ABAYE0167	HMPREF0010_03513	phosphoglucosamine mutase
ABAYE1145	acyl-CoA dehydrogenase	ABAYE3447	HMPREF0010_01909	dephospho-CoA kinase
ABAYE3424	S-adenosylmethionine: 2-DMK methyltransferase and 2-octaprenyl-6-methoxy-1	ABAYE0095	HMPREF0010_03444	6,7-dimethyl-8-ribityllumazine synthase
ABAYE2592	adenylosuccinate synthetase	ABAYE0150	HMPREF0010_03498	D-alanine--D-alanine ligase
ABAYE2594	D-erythrose 4-phosphate dehydrogenase	ABAYE3544	HMPREF0010_02002	riboflavin synthase subunit alpha
ABAYE0877	phosphoserine aminotransferase	ABAYE2562	HMPREF0010_03645	3-oxoacyl-ACP synthase
ABAYE1128	4-hydroxybenzoate octaprenyltransferase	ABAYE0148	HMPREF0010_03496	undecaprenyldiphospho-muramoylpentapeptide beta-N- acetylglucosaminyltransferase
ABAYE0295	shikimate kinase	ABAYE0149	HMPREF0010_03497	UDP-N-acetylmuramate--L-alanine ligase
ABAYE0296	3-dehydroquinate synthase	ABAYE2969	HMPREF0010_01342	phosphopantetheine adenylyltransferase
ABAYE0615	bifunctional folylpolyglutamate synthase (FPGS)/dihydrofolate synthase	ABAYE0036	HMPREF0010_03391	dihydrodipicolinate reductase
		ABAYE0524	HMPREF0010_02706	bifunctional 4'-phosphopantothenoylcysteine decarboxylase/phosphopantothenoylcysteine synthetase
		ABAYE1039	HMPREF0010_02263	adenylosuccinate lyase
		ABAYE3174	HMPREF0010_01668	pantoate--beta-alanine ligase
		ABAYE3175	HMPREF0010_01669	3-methyl-2-oxobutanoate hydroxymethyltransferase
		ABAYE0861	HMPREF0010_02102	diaminopimelate epimerase
		ABAYE0283	HMPREF0010_02508	UDP-N-acetylmuramoylalanyl-D-glutamate-2
		ABAYE0285	HMPREF0010_02510	phospho-N-acetylmuramoyl-pentapeptide-transferase
		ABAYE0284	HMPREF0010_02509	UDP-N-acetylmuramoyl-tripeptide--D-alanyl-D-alanine ligase
		ABAYE2829	HMPREF0010_01499	aldose 1-epimerase
		ABAYE1586	HMPREF0010_00356	(3R)-hydroxymyristoyl-ACP dehydratase
		ABAYE1580	HMPREF0010_00350	phosphatidate cytidylyltransferase
		ABAYE0470	HMPREF0010_02688	phosphatidylserine synthase

## Sheet: EGs condition specific
CONDITION SPECIFIC EGs at 15 MINUTES WITHOUT COLISTIN	PROTEIN NAME	CONDITION SPECIFIC EGs at 15 MINUTES WITH COLISTIN	PROTEIN NAME	CONDITION SPECIFIC EGs at 60 MINUTES WITHOUT COLISTIN	Function	CONDITION SPECIFIC EGs at 60 MINUTES WITH COLISTIN	Function	CONDITION SPECIFIC EGs in LPS DEFICIENT WITHOUT COLISTIN	Function	CONDITION SPECIFIC EGs in LPS DEFICIENT WITH COLISTIN	Function
HMPREF0010_00435	phosphopyruvate hydratase	HMPREF0010_00342	ornithine carbamoyltransferase	HMPREF0010_00435	phosphopyruvate hydratase	HMPREF0010_00949	malonate decarboxylase epsilon subunit	HMPREF0010_01705	ketol-acid reductoisomerase	HMPREF0010_00392	ornithine-oxo-acid transaminase
HMPREF0010_00813	fructose-bisphosphate aldolase class II Calvin cycle subtype	HMPREF0010_00949	malonate decarboxylase epsilon subunit	HMPREF0010_00813	fructose-bisphosphate aldolase class II Calvin cycle subtype	HMPREF0010_01149	acetyl-CoA carboxylase biotin carboxylase			HMPREF0010_00419	N-acetyl-gamma-glutamyl-phosphate reductase
HMPREF0010_00815	phosphoglycerate kinase	HMPREF0010_01149	acetyl-CoA carboxylase biotin carboxylase	HMPREF0010_00815	phosphoglycerate kinase	HMPREF0010_01216	quinolinate synthetase complex A subunit			HMPREF0010_00840	methionine adenosyltransferase
HMPREF0010_00975	amino acid ABC transporter periplasmic protein	HMPREF0010_01969	argininosuccinate lyase	HMPREF0010_00975	amino acid ABC transporter periplasmic protein	HMPREF0010_02175	thymidylate kinase			HMPREF0010_01215	ArgJ protein
HMPREF0010_01733	PAP2 superfamily protein	HMPREF0010_02047	carbamoyl-phosphate synthase large subunit	HMPREF0010_01733	PAP2 superfamily protein	HMPREF0010_03295	nicotinate-nucleotide diphosphorylase (carboxylating)			HMPREF0010_01382	acetylglutamate kinase
HMPREF0010_01995	23-bisphosphoglycerate-independent phosphoglycerate mutase	HMPREF0010_02048	carbamoyl-phosphate synthase small subunit	HMPREF0010_01995	23-bisphosphoglycerate-independent phosphoglycerate mutase					HMPREF0010_01506	methionine synthase
HMPREF0010_02140	fructose-16-bisphosphatase	HMPREF0010_02972	argininosuccinate synthase	HMPREF0010_02140	fructose-16-bisphosphatase					HMPREF0010_01669	3-methyl-2-oxobutanoate hydroxymethyltransferase
HMPREF0010_03273	glucose-6-phosphate isomerase	HMPREF0010_03445	34-dihydroxy-2-butanone 4-phosphate synthase	HMPREF0010_02330	glutamine synthetase type I					HMPREF0010_01887	2-heptaprenyl-14-naphthoquinone methyltransferase
HMPREF0010_00382	phosphotransferase system fructose-specific EI/HPr/EIIA component	HMPREF0010_00048	sugar kinase	HMPREF0010_03273	glucose-6-phosphate isomerase					HMPREF0010_01969	argininosuccinate lyase
HMPREF0010_03275	UTP-glucose-1-phosphate uridylyltransferase			HMPREF0010_01305	alphaalpha-trehalose-phosphate synthase (UDP-forming)					HMPREF0010_02002	riboflavin synthase alpha subunit
HMPREF0010_01305	alphaalpha-trehalose-phosphate synthase (UDP-forming)			HMPREF0010_00382	phosphotransferase system fructose-specific EI/HPr/EIIA component					HMPREF0010_02047	carbamoyl-phosphate synthase large subunit
HMPREF0010_01353	glutamine-dependent NAD+ synthetase			HMPREF0010_03275	UTP-glucose-1-phosphate uridylyltransferase					HMPREF0010_02048	carbamoyl-phosphate synthase small subunit
										HMPREF0010_02175	thymidylate kinase
										HMPREF0010_02344	adenosylhomocysteinase
										HMPREF0010_0275979	glutamate racemase
										HMPREF0010_02972	argininosuccinate synthase
										HMPREF0010_03444	67-dimethyl-8-ribityllumazine synthase
										HMPREF0010_00342	ornithine carbamoyltransferase
