# Supplementary material for: Constraint-based modeling identifies new putative targets to fight colistin-resistant A. baumannii infections
Source: Sci Rep. 2017 Jun 16;7:3706. doi: 10.1038/s41598-017-03416-2 (PMC5473915; doi:10.1038/s41598-017-03416-2)
Supplement: Supplementary file 5 — SM5 [file 41598_2017_3416_MOESM5_ESM.zip]

Archive with 3 entries (2 files):
- SM5.xls
- __MACOSX/
- __MACOSX/._SM5.xls
