# Supplementary material for: Constraint-based modeling identifies new putative targets to fight colistin-resistant A. baumannii infections
Source: Sci Rep. 2017 Jun 16;7:3706. doi: 10.1038/s41598-017-03416-2 (PMC5473915; doi:10.1038/s41598-017-03416-2)
Supplement: Supplementary file 5 — SM5 [file 41598_2017_3416_MOESM5_ESM.zip › SM5.xls]

## Sheet: wt15
reactions	FVA min	FVA max	FBA	less 20% bound	more 20% bound
rxn00868_c0	-1000	-99.9999	-1000	-1200	-800
rxn05298_c0	-1000	-1000	-1000	-1200	-800
rxn10122_c0	-1000	1000	-1000	-1200	-800
rxn00324_c0	-1000	1000	-1000	-1200	-800
rxn05305_c0	-1000	992.88	-1000	-1200	-800
rxn01301_c0	-1000	1000	-1000	-1200	-800
rxn00260_c0	-1000	1000	-1000	-1200	-800
rxn02187_c0	-1000	1000	-1000	-1200	-800
rxn05221_c0	-1000	-1000	-1000	-1200	-800
rxn01013_c0	-1000	1000	-1000	-1200	-800
rxn00146_c0	-1000	1000	-1000	-1200	-800
rxn00670_c0	-1000	833.324	-1000	-1200	-800
rxn00184_c0	-1000	1000	-1000	-1200	-800
rxn09240_c0	-1000	-1000	-1000	-1200	-800
rxn05466_c0	-1000	-1000	-1000	-1200	-800
rxn04954_c0	-1000	1000	-1000	-1200	-800
rxn03536_c0	-1000	13.6798	-1000	-1200	-800
rxn05654_c0	-1000	1000	-1000	-1200	-800
rxn00175_c0	-1000	934.534	-1000	-1200	-800
rxn05215_c0	-1000	-1000	-1000	-1200	-800
rxn01281_c0	-1000	1000	-1000	-1200	-800
rxn00285_c0	-1000	804.313	-1000	-1200	-800
rxn10052_c0	-1000	1000	-1000	-1200	-800
rxn00931_c0	-1000	1000	-1000	-1200	-800
rxn00083_c0	-1000	1000	-1000	-1200	-800
rxn01314_c0	-1000	1000	-1000	-1200	-800
rxn00173_c0	-1000	1000	-1000	-1200	-800
EX_cpd00067_e0	-1000	-1000	-1000	-1200	-800
EX_cpd00007_e0	-1000	-981.388	-1000	-1200	-800
rxn00104_c0	-1000	1000	-1000	-1200	-800
rxn10060_c0	-999.817	995.054	-999.817	-1199.78	-799.853
rxn05268_c0	-999.614	1000	-999.614	-1199.54	-799.691
rxn00558_c0	-999.21	1000	-999.21	-1199.05	-799.368
rxn01512_c0	-994.871	1000	-994.871	-1193.84	-795.896
rxn00410_c0	-994.566	5.43376	-994.566	-1193.48	-795.653
rxn09562_c0	-992.948	998.922	-992.948	-1191.54	-794.358
rxn09674_c0	-992.88	1000	-992.88	-1191.46	-794.304
rxn00839_c0	-991.87	1000	-991.87	-1190.24	-793.496
rxn05145_c0	-972.03	-972.029	-972.029	-1166.44	-777.624
rxn10121_c0	-968.6	1000	-966.708	-1160.05	-773.366
rxn00799_c0	-1000	1000	-906.908	-1088.29	-725.526
rxn00499_c0	-1000	1000	-902.062	-1082.47	-721.65
rxn10152_c0	-900	1000	-900	-1080	-720
rxn05605_c0	-1000	1000	-900	-1080	-720
rxn01452_c0	-900	1000	-900	-1080	-720
rxn05494_c0	-937.224	1000	-900	-1080	-720
rxn10151_c0	-1000	1000	-844.181	-1013.02	-675.344
rxn00182_c0	-1000	1000	-695.562	-834.674	-556.449
rxn08063_e0	-764.101	-678.615	-678.615	-814.339	-542.892
rxn00669_c0	-1000	1000	-674.202	-809.042	-539.361
rxn05638_c0	-645.14	1000	-607.916	-729.499	-486.333
rxn00990_c0	-904.313	1000	-578.615	-694.339	-462.892
rxn05467_c0	-694.216	-572.451	-572.452	-686.942	-457.961
rxn00503_c0	-549.727	195.414	-512.503	-615.003	-410.002
rxn00929_c0	-1000	1000	-512.503	-615.003	-410.002
rxn00283_c0	-494.825	-409.339	-493.879	-592.655	-395.103
rxn00290_c0	-804.313	1000	-478.615	-574.339	-382.892
rxn08291_c0	-398.027	-312.541	-397.081	-476.497	-317.665
rxn00786_c0	-1000	997.508	-298.768	-358.521	-239.014
rxn01492_c0	-999.142	998.367	-297.909	-357.491	-238.327
rxn00763_c0	-999.142	998.367	-297.909	-357.491	-238.327
rxn00747_c0	-997.508	1000	-296.276	-355.531	-237.021
rxn00178_c0	-200	-200	-200	-240	-160
rxn00416_c0	-194.998	-194.998	-194.998	-233.998	-155.999
rxn00102_c0	-184.477	-184.476	-184.476	-221.372	-147.581
rxn10836_e0	-203.799	-166.575	-166.575	-199.89	-133.26
rxn05579_c0	-100	-81.3879	-100	-120	-80
rxn02167_c0	-100	-99.9999	-100	-120	-80
rxn00875_c0	-100	-99.9999	-100	-120	-80
rxn02369_c0	-100	-100	-100	-120	-80
rxn05667_c0	-100	-99.9999	-100	-120	-80
EX_cpd00098_e0	-100	-81.3879	-100	-120	-80
EX_cpd00106_e0	-100	-99.9999	-100	-120	-80
EX_cpd00211_e0	-100	-99.9999	-100	-120	-80
EX_cpd00550_e0	-100	-62.7758	-100	-120	-80
EX_cpd11586_e0	-100	-14.5144	-100	-120	-80
EX_cpd00309_e0	-100	868.6	-100	-120	-80
EX_cpd00027_e0	-100	-81.3879	-100	-120	-80
EX_cpd00066_e0	-100	-100	-100	-120	-80
EX_cpd00033_e0	-100	-62.7758	-100	-120	-80
EX_cpd00142_e0	-100	-100	-100	-120	-80
EX_cpd11593_e0	-100	-14.5144	-100	-120	-80
EX_cpd00130_e0	-100	597.206	-100	-120	-80
EX_cpd11587_e0	-100	-14.5144	-100	-120	-80
EX_cpd00054_e0	-100	-62.7758	-100	-120	-80
EX_cpd00024_e0	-100	-99.9999	-100	-120	-80
EX_cpd11592_e0	-100	0	-100	-120	-80
EX_cpd11581_e0	-100	-99.9999	-100	-120	-80
EX_cpd00159_e0	-100	-62.7758	-100	-120	-80
EX_cpd11585_e0	-100	-62.7758	-100	-120	-80
EX_cpd15605_e0	-100	-100	-100	-120	-80
EX_cpd11582_e0	-100	-14.5144	-100	-120	-80
EX_cpd11588_e0	-100	-99.9999	-100	-120	-80
EX_cpd01092_e0	-100	-99.9999	-100	-120	-80
EX_cpd00117_e0	-100	-62.7758	-100	-120	-80
EX_cpd00132_e0	-100	-99.9999	-100	-120	-80
EX_cpd00094_e0	-100	-99.9999	-100	-120	-80
EX_cpd00053_e0	-100	626.126	-100	-120	-80
EX_cpd00020_e0	-100	-99.9999	-100	-120	-80
EX_cpd00136_e0	-100	-100	-100	-120	-80
rxn03991_c0	-1000	1000	-98.1882	-117.826	-78.5505
rxn08371_c0	-94.4492	100	-93.5034	-112.204	-74.8027
rxn01297_c0	-100	882.969	-85.6312	-102.757	-68.505
rxn05201_c0	-85.6312	882.969	-85.6312	-102.757	-68.505
rxn05625_c0	-1000	-31.4002	-33.2925	-39.951	-26.634
EX_cpd00209_e0	-1000	-31.4002	-33.2925	-39.951	-26.634
rxn10163_c0	-28.2725	-28.2724	-28.2725	-33.927	-22.618
rxn09307_e0	-28.0603	94.6495	-28.06	-33.672	-22.448
EX_cpd00009_e0	-27.9706	-27.9705	-27.9706	-33.5647	-22.3765
EX_cpd00105_e0	-26.6467	-26.6466	-26.6466	-31.976	-21.3173
EX_cpd11580_e0	-100	0	-23.8917	-28.67	-19.1134
EX_cpd11583_e0	-100	-14.5144	-15.4604	-18.5525	-12.3684
EX_cpd00092_e0	-10.9103	-10.9102	-10.9103	-13.0923	-8.72821
EX_cpd00156_e0	-8.95815	-8.958	-8.95805	-10.7497	-7.16644
rxn00834_c0	-7.31674	7.0521	-7.31671	-8.78005	-5.85336
EX_cpd00039_e0	-7.12014	-7.12011	-7.12014	-8.54417	-5.69611
EX_cpd00051_e0	-6.13732	-6.13719	-6.1373	-7.36476	-4.90984
rxn05243_c0	-190.652	-5.16651	-6.11253	-7.33504	-4.89002
EX_cpd00322_e0	-6.02809	-6.02804	-6.02809	-7.23371	-4.82247
EX_cpd00794_e0	-3.8681	-3.8681	-3.8681	-4.64172	-3.09448
rxn00605_c0	-3.8681	-3.8681	-3.8681	-4.64172	-3.09448
rxn00213_c0	-3.8681	-3.8681	-3.8681	-4.64172	-3.09448
EX_cpd11591_e0	-100	-3.18867	-3.18877	-3.82653	-2.55102
EX_cpd00069_e0	-2.86116	97.1388	-2.86116	-3.43339	-2.28893
rxn00459_c0	-2.49169	-2.49159	-2.49159	-2.9899	-1.99327
rxn00781_c0	-2.49169	997.508	-2.49159	-2.9899	-1.99327
EX_cpd01017_e0	-2.07821	0	-2.07816	-2.4938	-1.66253
EX_cpd11584_e0	-1.96568	-1.96558	-1.96568	-2.35882	-1.57255
rxn01485_c0	-1.64879	-1.64879	-1.64879	-1.97855	-1.31904
EX_cpd00065_e0	-1.17941	-1.1794	-1.17941	-1.41529	-0.943527
rxn00686_c0	-1.07787	-1.07785	-1.07785	-1.29342	-0.862279
rxn00692_c0	-0.949091	-0.00324183	-0.948988	-1.13879	-0.75919
EX_cpd00215_c0	-0.807026	-0.807016	-0.807022	-0.968426	-0.645617
rxn01252_c0	-0.807026	-0.807022	-0.807022	-0.968426	-0.645617
EX_cpd00215_e0	-0.807026	-0.807016	-0.807022	-0.968426	-0.645617
EX_cpd00214_e0	-0.790277	-0.790174	-0.790277	-0.948332	-0.632222
rxn05458_c0	-0.790277	-0.790226	-0.790277	-0.948332	-0.632222
EX_cpd02882_e0	-0.472858	-0.472821	-0.472856	-0.567427	-0.378285
EX_cpd02882_c0	-0.472858	-0.472821	-0.472856	-0.567427	-0.378285
rxn02285_c0	-0.468572	-0.468572	-0.468572	-0.562287	-0.374858
rxn12664_c0	-0.442281	-0.442244	-0.442278	-0.530734	-0.353823
rxn05739_c0	-0.442281	-0.442244	-0.442278	-0.530734	-0.353823
EX_cpd11606_e0	-0.442281	-0.442244	-0.442278	-0.530734	-0.353823
rxn05341_c0	-0.312325	-0.312325	-0.312325	-0.37479	-0.24986
rxn05337_c0	-0.312325	-0.312325	-0.312325	-0.37479	-0.24986
rxn05338_c0	-0.312325	-0.312325	-0.312325	-0.37479	-0.24986
rxn05340_c0	-0.270099	-0.270099	-0.270099	-0.324119	-0.216079
rxn00501_c0	-0.178008	-0.177901	-0.178003	-0.213604	-0.142403
rxn01790_c0	-0.178008	-0.178003	-0.178003	-0.213604	-0.142403
rxn01117_c0	-0.0331254	-0.0331254	-0.0331254	-0.0397505	-0.0265003
rxn08750_c0	0	0	0	0	0
rxn10215_c0	0	0	0	0	0
rxn00802_c0	0	0.000102931	0	0	0
rxn08851_c0	0	0	0	0	0
rxn06078_c0	0	1.47044e-05	0	0	0
rxn12636_c0	0	0.000102931	0	0	0
rxn05536_c0	0	0.000102931	0	0	0
rxn03422_c0	0	2.57327e-05	0	0	0
rxn08800_c0	0	0	0	0	0
rxn06729_c0	0	0	0	0	0
rxn01387_c0	0	0.000102931	0	0	0
rxn08823_c0	0	0	0	0	0
rxn03061_c0	-0.000102931	0	0	0	0
rxn03910_c0	0	0	0	0	0
rxn05616_c0	0	0.000102931	0	0	0
rxn04713_c0	0	0	0	0	0
rxn02345_c0	0	0	0	0	0
rxn12848_c0	0	2.07821	0	0	0
rxn08471_c0	0	3.43102e-05	0	0	0
rxn02212_c0	0	1.28663e-05	0	0	0
rxn03419_c0	0	0	0	0	0
rxn05408_c0	0	0	0	0	0
rxn05614_c0	0	0	0	0	0
rxn03052_c0	0	2.57327e-05	0	0	0
rxn10304_c0	0	0	0	0	0
rxn05557_c0	0	0	0	0	0
rxn00883_c0	0	0	0	0	0
rxn01923_c0	0	0	0	0	0
rxn05422_c0	0	0	0	0	0
rxn05448_c0	0	0	0	0	0
rxn03906_c0	0	0	0	0	0
rxn01258_c0	0	0	0	0	0
rxn05229_c0	0	0.000102931	0	0	0
rxn12637_c0	0	100	0	0	0
rxn00321_c0	0	0	0	0	0
rxn09104_c0	0	0	0	0	0
rxn10011_c0	0	7.91775e-06	0	0	0
rxn08807_c0	0	0	0	0	0
rxn08297_c0	0	0	0	0	0
rxn00902_c0	0	3.43102e-05	0	0	0
rxn00952_c0	0	5.14654e-05	0	0	0
rxn10266_c0	0	0	0	0	0
rxn03909_c0	0	6.05475e-06	0	0	0
rxn05187_c0	0	0	0	0	0
rxn04745_c0	0	0	0	0	0
rxn05328_c0	0	5.14654e-05	0	0	0
rxn02853_c0	0	0	0	0	0
rxn10230_c0	0	0	0	0	0
rxn00999_c0	0	0	0	0	0
rxn02056_c0	0	0	0	0	0
rxn05372_c0	0	0	0	0	0
rxn02949_c0	0	0	0	0	0
rxn10225_c0	0	0	0	0	0
rxn10259_c0	0	0	0	0	0
rxn08311_c0	0	0	0	0	0
rxn01101_c0	0	0.000102931	0	0	0
rxn01753_c0	0	0	0	0	0
rxn08844_c0	0	0	0	0	0
rxn10193_c0	0	0	0	0	0
rxn00302_c0	0	0	0	0	0
rxn05621_c0	0	0	0	0	0
rxn05315_c0	0	0.000102931	0	0	0
rxn01277_c0	0	0	0	0	0
rxn00886_c0	0	1000	0	0	0
rxn02944_c0	0	2.57327e-05	0	0	0
rxn05460_c0	0	0	0	0	0
rxn04139_c0	0	0	0	0	0
rxn10199_c0	0	0	0	0	0
rxn03241_c0	0	7.91775e-06	0	0	0
rxn09200_c0	0	0	0	0	0
rxn02937_c0	0	1.71551e-05	0	0	0
rxn00649_c0	0	0.000102931	0	0	0
rxn10806_c0	0	37.2242	0	0	0
rxn12851_c0	0	100	0	0	0
rxn05153_c0	0	0.000102931	0	0	0
rxn01446_c0	-3.43103e-05	0	0	0	0
rxn00671_c0	0	0	0	0	0
rxn10340_c0	0	0	0	0	0
rxn00143_c0	0	0	0	0	0
rxn00187_c0	0	0.000102931	0	0	0
rxn01200_c0	0	0	0	0	0
rxn03841_c0	0	0	0	0	0
rxn01834_c0	0	0	0	0	0
rxn00160_c0	0	0.000102931	0	0	0
rxn01073_c0	0	0	0	0	0
rxn02971_c0	0	0	0	0	0
rxn08294_c0	0	0	0	0	0
rxn12844_c0	0	2.07821	0	0	0
rxn08814_c0	0	0	0	0	0
rxn01332_c0	0	1.28663e-05	0	0	0
rxn01858_c0	0	0	0	0	0
rxn08816_c0	0	0	0	0	0
rxn09103_c0	0	0	0	0	0
rxn09208_c0	0	0	0	0	0
rxn05567_c0	0	0	0	0	0
rxn00206_c0	0	0	0	0	0
rxn07295_c0	0	0	0	0	0
rxn02933_c0	0	0	0	0	0
rxn01018_c0	0	2.57327e-05	0	0	0
rxn05656_c0	0	3.43102e-05	0	0	0
rxn00806_c0	-3.43102e-05	0	0	0	0
rxn02834_c0	0	2.57327e-05	0	0	0
rxn09310_c0	0	0	0	0	0
rxn03175_c0	0	2.57327e-05	0	0	0
rxn10219_c0	0	0	0	0	0
rxn01637_c0	0	0	0	0	0
rxn08803_c0	0	0	0	0	0
rxn00689_c0	0	0	0	0	0
rxn05164_c0	0	0.000102931	0	0	0
rxn10206_c0	0	0	0	0	0
rxn05376_c0	0	0	0	0	0
rxn05342_c0	0	0	0	0	0
rxn06510_c0	0	7.91775e-06	0	0	0
rxn02866_c0	0	0	0	0	0
rxn05733_c0	0	1.71551e-05	0	0	0
rxn00262_c0	0	37.2242	0	0	0
rxn10255_c0	0	0	0	0	0
rxn02166_c0	0	0	0	0	0
rxn00704_c0	0	0	0	0	0
rxn00183_c0	0	0.000102931	0	0	0
rxn00710_c0	0	2.57327e-05	0	0	0
rxn05437_c0	0	0	0	0	0
rxn01833_c0	0	0	0	0	0
rxn01642_c0	0	0	0	0	0
rxn08840_c0	0	0	0	0	0
rxn05249_c0	0	0	0	0	0
rxn02897_c0	0	0	0	0	0
rxn01649_c0	0	0	0	0	0
rxn00330_c0	0	0	0	0	0
rxn05396_c0	0	0	0	0	0
rxn10334_c0	0	0	0	0	0
rxn03407_c0	0	0	0	0	0
rxn03159_c0	0	0	0	0	0
rxn05363_c0	0	0	0	0	0
rxn01682_c0	0	6.05475e-06	0	0	0
rxn02474_c0	-3.43102e-05	0	0	0	0
rxn10302_c0	0	0	0	0	0
rxn05464_c0	0	0	0	0	0
rxn08822_c0	0	0	0	0	0
rxn05359_c0	0	0	0	0	0
rxn00898_c0	0	5.14654e-05	0	0	0
rxn10203_c0	0	28.2726	0	0	0
rxn01069_c0	0	5.14654e-05	0	0	0
rxn05453_c0	0	0	0	0	0
rxn08298_c0	0	0	0	0	0
rxn05219_c0	0	0.000102931	0	0	0
rxn02484_c0	0	0	0	0	0
rxn05367_c0	0	0	0	0	0
rxn00527_c0	-6.05475e-06	0	0	0	0
rxn08549_c0	0	0	0	0	0
rxn13783_c0	0	0	0	0	0
rxn09111_c0	0	0	0	0	0
rxn08847_c0	0	0	0	0	0
rxn03244_c0	-7.91775e-06	0	0	0	0
rxn01274_c0	0	0	0	0	0
rxn05385_c0	0	0	0	0	0
rxn05443_c0	0	0	0	0	0
rxn00915_c0	0	0	0	0	0
rxn00299_c0	0	0	0	0	0
rxn03395_c0	0	0	0	0	0
rxn08089_c0	0	1.71551e-05	0	0	0
rxn05434_c0	0	0	0	0	0
rxn10212_c0	0	0	0	0	0
rxn10337_c0	0	0	0	0	0
rxn10235_c0	0	0	0	0	0
rxn00137_c0	0	1.47044e-05	0	0	0
rxn01715_c0	0	0	0	0	0
rxn08812_c0	0	0	0	0	0
rxn05417_c0	0	0	0	0	0
rxn00938_c0	0	0.000102931	0	0	0
rxn10305_c0	0	0	0	0	0
rxn12822_c0	0	0	0	0	0
rxn10221_c0	0	0	0	0	0
rxn09177_c0	0	0.178008	0	0	0
rxn03437_c0	0	5.14654e-05	0	0	0
rxn09199_c0	0	0	0	0	0
rxn02320_c0	-2.57327e-05	0	0	0	0
rxn00882_c0	0	0	0	0	0
rxn01364_c0	0	0	0	0	0
rxn10014_c0	0	7.91775e-06	0	0	0
rxn12405_c0	0	0	0	0	0
rxn08083_c0	0	0	0	0	0
rxn02507_c0	0	6.05475e-06	0	0	0
rxn02071_c0	0	0	0	0	0
rxn03933_c0	0	0	0	0	0
rxn00601_c0	0	2.57327e-05	0	0	0
rxn05537_c0	0	100	0	0	0
rxn10209_c0	0	0	0	0	0
rxn09105_c0	0	0	0	0	0
rxn01333_c0	0	0	0	0	0
rxn08806_c0	0	0	0	0	0
rxn00714_c0	0	0	0	0	0
rxn05737_c0	0	3.43102e-05	0	0	0
rxn06865_c0	0	0	0	0	0
rxn00303_c0	0	0	0	0	0
rxn01434_c0	0	0.000102931	0	0	0
rxn00693_c0	0	5.14654e-05	0	0	0
rxn01116_c0	-1.28663e-05	0	0	0	0
rxn05585_c0	0	0	0	0	0
rxn03908_c0	0	0	0	0	0
rxn05436_c0	0	0	0	0	0
rxn08551_c0	0	0	0	0	0
rxn08308_c0	0	0	0	0	0
rxn06526_c0	0	0	0	0	0
rxn08841_c0	0	0	0	0	0
rxn02213_c0	0	1.28663e-05	0	0	0
rxn08669_c0	0	0	0	0	0
rxn02200_c0	-0.000102931	0	0	0	0
rxn05397_c0	0	0	0	0	0
rxn04308_c0	0	0	0	0	0
rxn03062_c0	0	3.43102e-05	0	0	0
rxn00506_c0	0	0.000102931	0	0	0
rxn01388_c0	-0.000102931	0	0	0	0
rxn05421_c0	0	0	0	0	0
rxn10214_c0	0	0	0	0	0
rxn03245_c0	0	7.91775e-06	0	0	0
rxn03446_c0	0	0	0	0	0
rxn00029_c0	0	0	0	0	0
rxn03060_c0	0	0.000102931	0	0	0
rxn00242_c0	0	0	0	0	0
rxn10338_c0	0	0	0	0	0
rxn10263_c0	0	0	0	0	0
rxn05647_c0	0	0	0	0	0
rxn01964_c0	0	6.05475e-06	0	0	0
rxn10341_c0	0	0	0	0	0
rxn00208_c0	0	0	0	0	0
rxn03537_c0	0	0	0	0	0
rxn10269_c0	0	0	0	0	0
rxn05392_c0	0	0	0	0	0
rxn05176_c0	0	1.71551e-05	0	0	0
rxn00161_c0	0	0.000102931	0	0	0
rxn08900_c0	0	1000	0	0	0
rxn09207_c0	0	0	0	0	0
rxn01477_c0	0	0	0	0	0
rxn00474_c0	0	6.05475e-06	0	0	0
rxn09114_c0	0	1.71551e-05	0	0	0
rxn03435_c0	-5.14654e-05	0	0	0	0
rxn01635_c0	0	0	0	0	0
rxn00584_c0	0	0	0	0	0
rxn08815_c0	0	0	0	0	0
rxn12845_c0	0	100	0	0	0
rxn00832_c0	-2.57327e-05	2.05861e-05	0	0	0
rxn08817_c0	0	0	0	0	0
rxn00295_c0	0	0	0	0	0
rxn08467_c0	0	0	0	0	0
rxn01219_c0	0	0.000102931	0	0	0
rxn01270_c0	0	0	0	0	0
rxn10160_c0	0	0	0	0	0
rxn08799_c0	0	0.000102931	0	0	0
rxn01021_c0	0	0	0	0	0
rxn01127_c0	-3.43102e-05	0.000102931	0	0	0
rxn08309_c0	0	0	0	0	0
rxn01437_c0	0	0	0	0	0
rxn05461_c0	0	0	0	0	0
rxn08312_c0	0	1.71551e-05	0	0	0
rxn00291_c0	0	2.57327e-05	0	0	0
rxn12849_c0	0	100	0	0	0
rxn00544_c0	-0.000102931	5.14654e-05	0	0	0
rxn05152_c0	0	0.000102931	0	0	0
rxn02792_c0	0	0	0	0	0
rxn05368_c0	0	0	0	0	0
rxn00568_c0	0	5.14654e-05	0	0	0
rxn09210_c0	0	0	0	0	0
rxn12224_c0	0	0	0	0	0
rxn02405_c0	0	0	0	0	0
rxn00782_c0	0	1000	0	0	0
rxn10256_c0	0	0	0	0	0
rxn01000_c0	0	1.02931e-05	0	0	0
rxn00675_c0	0	1000	0	0	0
rxn03630_c0	0	2.57327e-05	0	0	0
rxn01138_c0	-3.43102e-05	0	0	0	0
rxn02305_c0	0	0	0	0	0
rxn00589_c0	0	0	0	0	0
rxn03384_c0	0	0	0	0	0
rxn01507_c0	0	3.43102e-05	0	0	0
rxn10211_c0	0	0	0	0	0
rxn08838_c0	0	0	0	0	0
rxn08821_c0	0	0	0	0	0
rxn10205_c0	0	0	0	0	0
rxn00612_c0	0	0	0	0	0
rxn05418_c0	0	0	0	0	0
rxn00991_c0	0	0	0	0	0
rxn04113_c0	0	0	0	0	0
rxn05250_c0	0	0	0	0	0
rxn08850_c0	0	0	0	0	0
rxn03174_c0	0	0	0	0	0
rxn05393_c0	0	0	0	0	0
rxn10298_c0	0	0	0	0	0
rxn03136_c0	0	1.71551e-05	0	0	0
rxn01137_c0	0	0	0	0	0
rxn05165_c0	0	0.000102931	0	0	0
rxn05440_c0	0	0	0	0	0
rxn00988_c0	0	1000	0	0	0
rxn08557_c0	0	1000	0	0	0
rxn05617_c0	0	0	0	0	0
rxn04996_c0	0	0	0	0	0
rxn02835_c0	0	2.57327e-05	0	0	0
rxn02373_c0	0	0.000102931	0	0	0
rxn00726_c0	0	6.05475e-06	0	0	0
rxn05345_c0	0	0	0	0	0
rxn10218_c0	0	0	0	0	0
rxn03147_c0	0	1.71551e-05	0	0	0
rxn00095_c0	0	0	0	0	0
rxn02911_c0	0	7.91775e-06	0	0	0
rxn01211_c0	-0.945746	0.000102931	0	0	0
rxn03884_c0	0	0	0	0	0
rxn08802_c0	0	0	0	0	0
rxn01602_c0	0	0.000102931	0	0	0
rxn10335_c0	0	0	0	0	0
rxn02782_c0	0	0	0	0	0
rxn00539_c0	0	0	0	0	0
rxn01924_c0	0	0	0	0	0
rxn11946_c0	0	0	0	0	0
rxn08848_c0	0	0	0	0	0
rxn05444_c0	0	0	0	0	0
rxn00941_c0	0	0.000102931	0	0	0
rxn00537_c0	0	0	0	0	0
rxn01241_c0	-0.000102931	85.4856	0	0	0
rxn10229_c0	0	0	0	0	0
rxn01522_c0	0	0	0	0	0
rxn08300_c0	0	0	0	0	0
rxn00836_c0	0	14.3688	0	0	0
rxn00776_c0	0	0	0	0	0
rxn09110_c0	0	0	0	0	0
rxn09296_c0	0	37.2242	0	0	0
rxn01255_c0	0	1.02931e-05	0	0	0
rxn03194_c0	0	5.14654e-05	0	0	0
rxn01360_c0	0	2.57327e-05	0	0	0
rxn08552_c0	0	1.71551e-05	0	0	0
rxn02927_c0	0	2.57327e-05	0	0	0
rxn03958_c0	0	0	0	0	0
rxn12500_c0	0	0	0	0	0
rxn10267_c0	0	0	0	0	0
rxn05433_c0	0	0	0	0	0
rxn10236_c0	0	0	0	0	0
rxn10306_c0	0	0	0	0	0
rxn05452_c0	0	0	0	0	0
rxn10010_c0	0	7.91775e-06	0	0	0
rxn10222_c0	0	0	0	0	0
rxn02400_c0	0	0	0	0	0
rxn00758_c0	0	0	0	0	0
rxn00328_c0	0	0	0	0	0
rxn01670_c0	0	0	0	0	0
rxn00305_c0	0	0.000102931	0	0	0
rxn05336_c0	-5.14654e-05	0	0	0	0
rxn02287_c0	0	0	0	0	0
rxn02475_c0	0	3.43102e-05	0	0	0
rxn08295_c0	0	0	0	0	0
rxn00147_c0	0	0.000102931	0	0	0
rxn05312_c0	0	0.000102931	0	0	0
rxn02774_c0	0	0	0	0	0
rxn05172_c0	0	3.43103e-05	0	0	0
rxn10303_c0	0	0	0	0	0
rxn00646_c0	0	5.14654e-05	0	0	0
rxn09203_c0	0	0	0	0	0
rxn04748_c0	0	0	0	0	0
rxn00441_c0	0	0	0	0	0
rxn13784_c0	0	0	0	0	0
rxn10184_c0	0	0	0	0	0
rxn01987_c0	0	0	0	0	0
rxn00363_c0	0	0.000102931	0	0	0
rxn01629_c0	0	0	0	0	0
rxn10204_c0	0	0.000102931	0	0	0
rxn08086_c0	0	0	0	0	0
rxn05151_c0	0	0.000102931	0	0	0
rxn01548_c0	0	3.43103e-05	0	0	0
rxn05449_c0	0	0	0	0	0
rxn01450_c0	0	0	0	0	0
rxn05459_c0	0	0	0	0	0
rxn02946_c0	0	0	0	0	0
rxn00966_c0	0	1.02931e-05	0	0	0
rxn00785_c0	0	1.28663e-05	0	0	0
rxn08842_c0	0	0	0	0	0
rxn05323_c0	0	0	0	0	0
rxn03084_c0	0	1.71551e-05	0	0	0
rxn00011_c0	0	85.4856	0	0	0
rxn02222_c0	0	0	0	0	0
rxn00292_c0	0	0	0	0	0
rxn05252_c0	0	0	0	0	0
rxn00196_c0	0	0	0	0	0
rxn08707_c0	0	0	0	0	0
rxn10161_c0	0	0	0	0	0
rxn00708_c0	0	0	0	0	0
rxn02476_c0	0	1.02931e-05	0	0	0
rxn02112_c0	0	0	0	0	0
rxn01575_c0	-5.14654e-05	0	0	0	0
rxn09206_c0	0	0	0	0	0
rxn02342_c0	-0.000102931	85.4856	0	0	0
rxn00973_c0	0	0	0	0	0
rxn05181_c0	0	0.000102931	0	0	0
rxn01985_c0	0	0	0	0	0
rxn00775_c0	0	0	0	0	0
rxn00515_c0	0	0.000102931	0	0	0
rxn10227_c0	0	0	0	0	0
rxn09113_c0	0	0	0	0	0
rxn01828_c0	0	0	0	0	0
rxn01218_c0	0	0	0	0	0
rxn05239_c0	0	1.47044e-05	0	0	0
rxn08547_c0	0	28.2726	0	0	0
rxn10233_c0	0	0	0	0	0
rxn08976_c0	0	1000	0	0	0
rxn02789_c0	0	3.43102e-05	0	0	0
rxn05383_c0	0	0	0	0	0
rxn08180_c0	0	0	0	0	0
rxn01331_c0	0	6.05475e-06	0	0	0
rxn00189_c0	0	1000	0	0	0
rxn08783_c0	0	1000	0	0	0
rxn05441_c0	0	0	0	0	0
rxn10342_c0	0	0	0	0	0
rxn05426_c0	0	0	0	0	0
rxn08818_c0	0	0	0	0	0
rxn02314_c0	0	0	0	0	0
rxn00179_c0	0	0.000102931	0	0	0
rxn01465_c0	-2.57327e-05	0	0	0	0
rxn02761_c0	0	0	0	0	0
rxn05364_c0	0	0	0	0	0
rxn00863_c0	0	2.57327e-05	0	0	0
rxn00209_c0	0	6.05475e-06	0	0	0
rxn03150_c0	0	0	0	0	0
rxn10217_c0	0	0	0	0	0
rxn09449_c0	0	0.000102931	0	0	0
rxn10168_c0	0	0.000102931	0	0	0
rxn01504_c0	0	0	0	0	0
rxn03436_c0	0	5.14654e-05	0	0	0
rxn08756_c0	0	0	0	0	0
rxn00423_c0	0	0.000102931	0	0	0
rxn11934_c0	0	1.71551e-05	0	0	0
rxn05430_c0	0	0	0	0	0
rxn08810_c0	0	0	0	0	0
rxn03248_c0	0	7.91775e-06	0	0	0
rxn08307_c0	0	0	0	0	0
rxn02201_c0	0	0.000102931	0	0	0
rxn05555_c0	0	0	0	0	0
rxn02159_c0	0	2.57327e-05	0	0	0
rxn02160_c0	0	2.57327e-05	0	0	0
rxn10067_c0	0	0	0	0	0
rxn00727_c0	0	6.05475e-06	0	0	0
rxn05413_c0	0	0	0	0	0
rxn10299_c0	0	0	0	0	0
rxn02914_c0	-0.000102931	0	0	0	0
rxn01300_c0	0	5.14654e-05	0	0	0
rxn10013_c0	0	7.91775e-06	0	0	0
rxn00950_c0	0	0	0	0	0
rxn10264_c0	0	0	0	0	0
rxn10208_c0	0	0	0	0	0
rxn05445_c0	0	0	0	0	0
rxn01647_c0	0	0	0	0	0
rxn00881_c0	0	0	0	0	0
rxn05247_c0	0	0	0	0	0
rxn00986_c0	-1000	0	0	0	0
rxn03898_c0	0	0	0	0	0
rxn05594_c0	0	0	0	0	0
rxn02504_c0	0	0	0	0	0
rxn01672_c0	0	0.000102931	0	0	0
rxn10473_c0	0	0	0	0	0
rxn08975_c0	0	1000	0	0	0
rxn05732_c0	0	0.000102931	0	0	0
rxn08556_c0	0	1000	0	0	0
rxn05446_c0	0	0	0	0	0
rxn05435_c0	0	0	0	0	0
rxn01358_c0	0	0	0	0	0
rxn09108_c0	0	0	0	0	0
rxn00566_c0	0	0.000102931	0	0	0
rxn08299_c0	0	0	0	0	0
rxn00002_c0	0	0	0	0	0
rxn08971_c0	0	1000	0	0	0
rxn01303_c0	0	5.14654e-05	0	0	0
rxn05456_c0	0	0	0	0	0
rxn10261_c0	0	0	0	0	0
rxn10232_c0	0	0	0	0	0
rxn00300_c0	0	3.43102e-05	0	0	0
rxn02288_c0	0	0	0	0	0
rxn00907_c0	-0.945746	0.000102931	0	0	0
rxn08345_c0	0	0	0	0	0
rxn05410_c0	0	0	0	0	0
rxn01269_c0	0	6.05475e-06	0	0	0
rxn00205_c0	0	0	0	0	0
rxn00790_c0	0	1.71551e-05	0	0	0
rxn08296_c0	0	0	0	0	0
rxn08805_c0	0	0	0	0	0
rxn00060_c0	0	0	0	0	0
rxn09202_c0	0	0	0	0	0
rxn03239_c0	-0.000102931	0	0	0	0
rxn02473_c0	0	2.57327e-05	0	0	0
rxn05293_c0	0	0	0	0	0
rxn05039_c0	0	3.43102e-05	0	0	0
rxn01285_c0	0	0	0	0	0
rxn05150_c0	0	0.000102931	0	0	0
rxn02297_c0	0	0	0	0	0
rxn01639_c0	0	0	0	0	0
rxn01204_c0	0	0	0	0	0
rxn00105_c0	-0.000102931	0.000102931	0	0	0
rxn00350_c0	0	5.14654e-05	0	0	0
rxn10300_c0	0	0	0	0	0
rxn08813_c0	0	0	0	0	0
rxn00313_c0	0	2.57327e-05	0	0	0
rxn09197_c0	0	0	0	0	0
rxn02791_c0	0	0	0	0	0
rxn05455_c0	0	0	0	0	0
rxn01972_c0	0	0	0	0	0
rxn11944_c0	0	2.57327e-05	0	0	0
rxn11268_c0	0	1.71551e-05	0	0	0
rxn05344_c0	0	5.14654e-05	0	0	0
rxn00676_c0	0	0	0	0	0
rxn10339_c0	0	0	0	0	0
rxn10226_c0	0	0	0	0	0
rxn03246_c0	-7.91775e-06	0	0	0	0
rxn10237_c0	0	0	0	0	0
rxn05248_c0	0	0	0	0	0
rxn08901_c0	0	1000	0	0	0
rxn08796_c0	0	0	0	0	0
rxn03433_c0	0	0	0	0	0
rxn03242_c0	-7.91775e-06	0	0	0	0
rxn10223_c0	0	0	0	0	0
rxn01459_c0	0	0	0	0	0
rxn10210_c0	0	0	0	0	0
rxn00256_c0	0	3.43102e-05	0	0	0
rxn02503_c0	0	0.000102931	0	0	0
rxn09101_c0	0	0	0	0	0
rxn08845_c0	0	0	0	0	0
rxn04143_c0	0	0	0	0	0
rxn01334_c0	0	0	0	0	0
rxn01847_c0	0	0	0	0	0
rxn08087_c0	0	0	0	0	0
rxn03146_c0	0	0	0	0	0
rxn00192_c0	0	0	0	0	0
rxn00611_c0	0	0	0	0	0
rxn00588_c0	0	0	0	0	0
rxn00289_c0	0	0.000102931	0	0	0
rxn05388_c0	0	0	0	0	0
rxn04783_c0	0	0.945814	0	0	0
rxn08849_c0	0	0	0	0	0
rxn02085_c0	0	0	0	0	0
rxn05429_c0	0	0	0	0	0
rxn01739_c0	0	1.02931e-05	0	0	0
rxn00543_c0	0	0	0	0	0
rxn05552_c0	0	5.14654e-05	0	0	0
rxn01521_c0	0	0	0	0	0
rxn06591_c0	0	0	0	0	0
rxn00126_c0	0	3.43102e-05	0	0	0
rxn00414_c0	0	0.000102931	0	0	0
rxn05937_c0	0	0	0	0	0
rxn00980_c0	0	0	0	0	0
rxn02900_c0	0	0	0	0	0
rxn03445_c0	-6.05475e-06	0	0	0	0
rxn00159_c0	0	0	0	0	0
rxn01868_c0	0	100	0	0	0
rxn02508_c0	0	6.05475e-06	0	0	0
rxn08801_c0	0	0.000102931	0	0	0
rxn01840_c0	0	0	0	0	0
rxn05251_c0	0	0	0	0	0
rxn05516_c0	0	0.000102931	0	0	0
rxn02938_c0	0	0.000102931	0	0	0
rxn05439_c0	0	0	0	0	0
rxn01256_c0	0	1.02931e-05	0	0	0
rxn05339_c0	0	0	0	0	0
rxn10268_c0	0	0	0	0	0
rxn00224_c0	0	0	0	0	0
rxn00569_c0	0	5.14654e-05	0	0	0
rxn05451_c0	0	0	0	0	0
rxn05736_c0	0	0.000102931	0	0	0
rxn05527_c0	0	0	0	0	0
rxn10253_c0	0	0	0	0	0
rxn02465_c0	0	0	0	0	0
rxn08335_c0	0	2.57327e-05	0	0	0
rxn09205_c0	0	0	0	0	0
rxn05957_c0	0	0	0	0	0
rxn08468_c0	0	0	0	0	0
rxn08820_c0	0	0	0	0	0
rxn01871_c0	-85.4856	0.000102931	0	0	0
rxn01257_c0	0	0	0	0	0
rxn05401_c0	0	0	0	0	0
rxn05613_c0	0	0.000102931	0	0	0
rxn01265_c0	-0.000102931	0	0	0	0
rxn01740_c0	-1.02931e-05	0	0	0	0
rxn08548_c0	0	0	0	0	0
rxn08546_c0	0	0	0	0	0
rxn12847_c0	0	100	0	0	0
rxn03130_c0	0	0	0	0	0
rxn03250_c0	0	7.91775e-06	0	0	0
rxn05371_c0	0	0	0	0	0
rxn00165_c0	0	194.449	0	0	0
rxn09112_c0	0	0	0	0	0
rxn03394_c0	0	0	0	0	0
rxn05400_c0	0	0	0	0	0
rxn05599_c0	0	0	0	0	0
rxn08088_c0	0	0	0	0	0
rxn10343_c0	0	0	0	0	0
rxn05188_c0	0	0	0	0	0
rxn08793_c0	0	1000	0	0	0
rxn02360_c0	0	0	0	0	0
rxn05512_c0	0	0	0	0	0
rxn05442_c0	0	0	0	0	0
rxn08819_c0	0	0	0	0	0
rxn10265_c0	0	0	0	0	0
rxn00297_c0	0	0	0	0	0
rxn00065_c0	0	0.000102931	0	0	0
rxn00141_c0	0	3.43103e-05	0	0	0
rxn05651_c0	-0.000102931	1.71551e-05	0	0	0
rxn09102_c0	0	0	0	0	0
rxn05425_c0	0	0	0	0	0
rxn10234_c0	0	0	0	0	0
rxn01859_c0	0	3.43102e-05	0	0	0
rxn10202_c0	0	0.000102931	0	0	0
rxn02889_c0	0	0	0	0	0
rxn01466_c0	0	0	0	0	0
rxn02185_c0	-5.14654e-05	0	0	0	0
rxn03406_c0	0	0	0	0	0
rxn05358_c0	0	0	0	0	0
rxn08811_c0	0	0	0	0	0
rxn00361_c0	0	1.47044e-05	0	0	0
rxn02804_c0	0	0.000102931	0	0	0
rxn01480_c0	0	0	0	0	0
rxn03181_c0	0	0	0	0	0
rxn05620_c0	0	0	0	0	0
rxn00974_c0	0	0.000102931	0	0	0
rxn05108_c0	0	0	0	0	0
rxn05485_c0	0	0	0	0	0
rxn04070_c0	0	6.05475e-06	0	0	0
rxn01646_c0	0	0	0	0	0
rxn02004_c0	0	0	0	0	0
rxn03004_c0	-0.945814	1.71551e-05	0	0	0
rxn02925_c0	0	0	0	0	0
rxn02277_c0	0	0	0	0	0
rxn10147_c0	0	0	0	0	0
rxn09657_c0	0	0	0	0	0
rxn05735_c0	0	3.43102e-05	0	0	0
rxn00691_c0	0	0.000102931	0	0	0
rxn10207_c0	0	0	0	0	0
rxn08558_c0	0	1000	0	0	0
rxn02264_c0	0	0	0	0	0
rxn01225_c0	0	0	0	0	0
rxn03903_c0	0	0	0	0	0
rxn01188_c0	0	1.28663e-05	0	0	0
rxn03897_c0	0	0	0	0	0
rxn00623_c0	-5.14654e-05	0	0	0	0
rxn00452_c0	0	2.57327e-05	0	0	0
rxn05447_c0	0	0	0	0	0
rxn08352_c0	0	0	0	0	0
rxn08306_c0	0	0	0	0	0
rxn05360_c0	0	0	0	0	0
rxn08804_c0	0	0	0	0	0
rxn00913_c0	0	3.43102e-05	0	0	0
rxn00214_c0	0	0	0	0	0
rxn00874_c0	0	7.91775e-06	0	0	0
R361	0	0.000102931	0	0	0
rxn05438_c0	0	0	0	0	0
rxn08085_c0	0	0	0	0	0
rxn09109_c0	0	0	0	0	0
rxn08839_c0	0	0	0	0	0
rxn10258_c0	0	0	0	0	0
rxn10228_c0	0	0	0	0	0
rxn03249_c0	-7.91775e-06	0	0	0	0
rxn09448_c0	0	0.000102931	0	0	0
rxn01851_c0	0	0	0	0	0
rxn03421_c0	0	0	0	0	0
rxn08843_c0	0	0	0	0	0
rxn00867_c0	0	0	0	0	0
rxn05409_c0	0	0	0	0	0
rxn02934_c0	0	0	0	0	0
rxn00743_c0	0	0	0	0	0
rxn05200_c0	-2.57327e-05	0	0	0	0
rxn00493_c0	-1.02931e-05	0	0	0	0
rxn01509_c0	0	999.311	0	0	0
rxn03240_c0	0	0.000102931	0	0	0
rxn05414_c0	0	0	0	0	0
rxn00789_c0	0	2.57327e-05	0	0	0
rxn10481_c0	0	5.14654e-05	0	0	0
rxn06077_c0	-0.000102931	0	0	0	0
rxn02895_c0	0	1.71551e-05	0	0	0
rxn10216_c0	0	0	0	0	0
rxn09211_c0	0	0	0	0	0
rxn02312_c0	0	0	0	0	0
rxn05256_c0	0	1.71551e-05	0	0	0
rxn00438_c0	0	0.000102931	0	0	0
rxn05405_c0	0	0	0	0	0
rxn00679_c0	0	0.000102931	0	0	0
rxn04724_c0	0	0	0	0	0
rxn03951_c0	0	6.05475e-06	0	0	0
rxn10344_c0	0	0	0	0	0
rxn12206_c0	0	7.7198e-05	0	0	0
rxn10474_c0	0	0	0	0	0
rxn05404_c0	0	0	0	0	0
rxn08798_c0	0	0	0	0	0
rxn08797_c0	0	28.2726	0	0	0
rxn01102_c0	0	0.000102931	0	0	0
rxn08550_c0	0	0	0	0	0
rxn10336_c0	0	0	0	0	0
rxn01275_c0	0	0	0	0	0
rxn10257_c0	0	0	0	0	0
rxn01930_c0	0	0	0	0	0
rxn09209_c0	0	0	0	0	0
rxn01653_c0	0	0	0	0	0
rxn09198_c0	0	0	0	0	0
rxn01362_c0	0	2.57327e-05	0	0	0
rxn09106_c0	0	0	0	0	0
rxn10270_c0	0	0	0	0	0
rxn08846_c0	0	0	0	0	0
rxn05450_c0	0	0	0	0	0
rxn03243_c0	0	7.91775e-06	0	0	0
rxn03040_c0	0	0	0	0	0
rxn05375_c0	0	0	0	0	0
rxn10224_c0	0	0	0	0	0
rxn00351_c0	0	5.14654e-05	0	0	0
rxn10231_c0	0	0	0	0	0
rxn02811_c0	-3.43102e-05	0	0	0	0
rxn10262_c0	0	0	0	0	0
rxn01286_c0	0	0.000102931	0	0	0
rxn08469_c0	0	5.14654e-05	0	0	0
rxn05610_c0	0	0	0	0	0
rxn00199_c0	0	0.000102931	0	0	0
rxn01019_c0	0	0.000102931	0	0	0
rxn03167_c0	0	0	0	0	0
rxn08310_c0	0	0	0	0	0
rxn03135_c0	0	2.57327e-05	0	0	0
rxn05655_c0	0	0	0	0	0
rxn00791_c0	0	6.05475e-06	0	0	0
rxn09201_c0	0	0	0	0	0
rxn12432_c0	0	7.7198e-05	0	0	0
rxn08084_c0	0	0	0	0	0
rxn01636_c0	0	0	0	0	0
rxn02303_c0	0	0	0	0	0
rxn03843_c0	0	0	0	0	0
rxn10260_c0	0	0	0	0	0
rxn01329_c0	0	0	0	0	0
rxn05379_c0	0	0	0	0	0
rxn09450_c0	0	0.000102931	0	0	0
rxn10301_c0	0	0	0	0	0
rxn01213_c0	0	0	0	0	0
rxn05384_c0	0	0	0	0	0
rxn01917_c0	0	0	0	0	0
rxn05389_c0	0	0	0	0	0
rxn01603_c0	0	0	0	0	0
rxn05515_c0	0	0	0	0	0
rxn03247_c0	0	7.91775e-06	0	0	0
rxn05607_c0	0	0	0	0	0
rxn06777_c0	-7.91775e-06	0	0	0	0
rxn02939_c0	0	6.05475e-06	0	0	0
rxn01015_c0	0	0	0	0	0
rxn10254_c0	0	0	0	0	0
rxn02339_c0	0	0	0	0	0
rxn00288_c0	0	1000	0	0	0
rxn10012_c0	0	7.91775e-06	0	0	0
rxn00132_c0	0	3.43103e-05	0	0	0
rxn05183_c0	0	0	0	0	0
rxn03075_c0	0	0	0	0	0
rxn05528_c0	0	5.14654e-05	0	0	0
rxn01872_c0	0	0	0	0	0
rxn02359_c0	0	0	0	0	0
rxn00707_c0	0	0.000102931	0	0	0
rxn03893_c0	0	0	0	0	0
rxn02270_c0	0	0	0	0	0
rxn03108_c0	0	0.000102931	0	0	0
rxn05564_c0	0	0	0	0	0
rxn05146_c0	0	0.000102931	0	0	0
rxn10213_c0	0	0	0	0	0
rxn01799_c0	0	0	0	0	0
rxn02632_c0	0	0	0	0	0
rxn05380_c0	0	0	0	0	0
rxn10118_c0	0	0	0	0	0
rxn05517_c0	-0.000102931	0	0	0	0
rxn00420_c0	0	0.000102931	0	0	0
rxn06723_c0	0	0	0	0	0
rxn01268_c0	0	6.05475e-06	0	0	0
rxn07438_c0	0	0	0	0	0
rxn08336_c0	0	2.57327e-05	0	0	0
rxn01961_c0	0	0	0	0	0
rxn01210_c0	0	0	0	0	0
rxn05501_c0	0	0	0	0	0
rxn10220_c0	0	0	0	0	0
rxn03907_c0	0	0	0	0	0
rxn09953_c0	0	0	0	0	0
rxn02268_c0	0	0	0	0	0
rxn00346_c0	0	0.000102931	0	0	0
rxn00831_c0	0	0	0	0	0
rxn00407_c0	0	0.000102931	0	0	0
rxn05454_c0	0	0	0	0	0
rxn00190_c0	0	0.388871	0	0	0
rxn00101_c0	0	3.43102e-05	0	0	0
rxn02376_c0	0	0	0	0	0
rxn02680_c0	0	7.91775e-06	0	0	0
rxn08470_c0	0	0	0	0	0
rxn00336_c0	0	0	0	0	0
rxn10571_c0	0	0.000102931	0	0	0
rxn05195_c0	0	0	0	0	0
rxn01208_c0	0	3.43102e-05	0	0	0
rxn04132_c0	0	0	0	0	0
rxn04133_c0	0	0	0	0	0
rxn02374_c0	0	0.000102931	0	0	0
rxn05116_c0	0	6.05475e-06	0	0	0
rxn03012_c0	0	0	0	0	0
rxn05064_c0	0	0	0	0	0
rxn02666_c0	0	0	0	0	0
rxn04457_c0	0	0	0	0	0
rxn04456_c0	0	0	0	0	0
rxn01664_c0	0	0	0	0	0
rxn02916_c0	0	0	0	0	0
EX_cofactors	0	5.61757e-06	0	0	0
EX_cpd00049_e0	0	0	0	0	0
EX_cpd00049_c0	0	0	0	0	0
EX_cofactors_e0	0	5.61757e-06	0	0	0
EX_cpd11574	0	0	0	0	0
EX_cpd11574_e0	0	0	0	0	0
EX_cpd00100_e0	0	0	0	0	0
EX_cpd00030	-0.000102931	0	0	0	0
EX_cpd00030_e0	-0.000102931	0	0	0	0
EX_cpd00712	0	0.000102931	0	0	0
EX_cpd00712_e0	0	0.000102931	0	0	0
EX_cpd00010	0	4.90147e-06	0	0	0
EX_cpd00010_e0	0	4.90147e-06	0	0	0
EX_cpd00060	0	96.8113	0	0	0
EX_cpd02555	0	0	0	0	0
EX_cpd02555_e0	0	0	0	0	0
EX_cpd02884	0	2.05862e-05	0	0	0
EX_cpd02884_e0	0	2.05862e-05	0	0	0
EX_cpd11590_e0	-0.000102931	0	0	0	0
EX_cpd00254_e0	0	0	0	0	0
EX_cpd15603_e0	-2.07821	0	0	0	0
EX_cpd11576_e0	0	0	0	0	0
EX_cpd10516_e0	0	0	0	0	0
EX_cpd00137_e0	-0.000102931	0	0	0	0
EX_cpd00971_e0	0	0	0	0	0
EX_cpd00023_e0	-0.000308792	484.3	0	0	0
EX_cpd03424_e0	0	0	0	0	0
EX_cpd08023_e0	0	0	0	0	0
EX_cpd00205_e0	0	0	0	0	0
EX_cpd00034_e0	0	0	0	0	0
EX_cpd15606_e0	-100	0	0	0	0
EX_cpd00048_e0	-1.71551e-05	0	0	0	0
EX_cpd01171_e0	0	0	0	0	0
EX_cpd09878_e0	-3.43102e-05	0	0	0	0
EX_cpd00119_e0	-0.000102931	0	0	0	0
EX_cpd00060_e0	-0.000102931	96.8113	0	0	0
EX_cpd00797_e0	0	0	0	0	0
EX_cpd11589_e0	-100	0	0	0	0
EX_cpd00082_e0	0	0	0	0	0
EX_cpd11578_e0	0	0	0	0	0
EX_cpd01030_e0	0	0	0	0	0
EX_cpd00268_e0	-1.71551e-05	0	0	0	0
EX_cpd00653_e0	0	0	0	0	0
EX_cpd15604_e0	-100	0	0	0	0
EX_cpd00314_e0	0	0	0	0	0
EX_cpd00210_e0	-3.43103e-05	0	0	0	0
EX_cpd00064_e0	-0.000102931	0	0	0	0
EX_cpd00588_e0	0	0	0	0	0
EX_cpd01080_e0	0	0	0	0	0
EX_cpd10515_e0	0	0	0	0	0
EX_cpd03048_e0	0	0	0	0	0
EX_cpd00099_e0	0	0	0	0	0
EX_cpd00276_e0	0	0	0	0	0
EX_cpd00012_e0	0	1.71551e-05	0	0	0
EX_cpd11579_e0	-5.14654e-05	0	0	0	0
EX_cpd01012_e0	0	0	0	0	0
EX_cpd00307_e0	0	0	0	0	0
EX_cpd01914_e0	-0.000102931	0	0	0	0
EX_cpd00395_e0	0	0	0	0	0
EX_cpd00531_e0	0	0	0	0	0
EX_cpd03724_e0	0	0	0	0	0
EX_cpd11596_e0	0	0	0	0	0
EX_cpd11575_e0	0	0	0	0	0
EX_cpd00122_e0	0	0	0	0	0
EX_cpd00635_e0	0	0	0	0	0
EX_cpd00305_e0	0	0	0	0	0
EX_cpd01015_e0	0	0	0	0	0
EX_cpd00058_e0	0	0	0	0	0
EX_cpd04097_e0	0	0	0	0	0
EX_cpd00149_e0	0	0	0	0	0
EX_cpd00138_e0	0	0	0	0	0
EX_cpd00076_e0	0	0	0	0	0
EX_cpd00308_e0	-7.7198e-05	0	0	0	0
EX_cpd00423_e0	0	0	0	0	0
EX_cpd00179_e0	0	0	0	0	0
EX_cpd00637_e0	0	0	0	0	0
EX_cpd00281_e0	0	0	0	0	0
EX_cpd03696_e0	0	0	0	0	0
rxn07932_c0	0	0	0	0	0
rxn07933_c0	0	0	0	0	0
rxn07934_c0	0	0	0	0	0
rxn07935_c0	0	0	0	0	0
rxn07936_c0	0	0	0	0	0
rxn07937_c0	0	0	0	0	0
rxn07938_c0	0	0	0	0	0
rxn07939_c0	0	0	0	0	0
rxn07940_c0	0	0	0	0	0
rxn07941_c0	0	0	0	0	0
rxn07942_c0	0	0	0	0	0
rxn07943_c0	0	0	0	0	0
rxn07944_c0	0	0	0	0	0
rxn07945_c0	0	0	0	0	0
rxn07953_c0	0	0	0	0	0
rxn07954_c0	0	0	0	0	0
rxn07955_c0	0	0	0	0	0
rxn07956_c0	0	0	0	0	0
rxn07957_c0	0	0	0	0	0
rxn07958_c0	0	0	0	0	0
rxn07959_c0	0	0	0	0	0
rxn07971_c0	0	0.000102931	0	0	0
rxn07976_c0	0	0	0	0	0
rxn05335_c0	0	0	0	0	0
rxn07977_c0	0	0	0	0	0
rxn10937_c0	0	5.14654e-05	0	0	0
rxn05332_c0	0	5.14654e-05	0	0	0
rxn07978_c0	0	0	0	0	0
rxn07979_c0	0	0	0	0	0
rxn07980_c0	0	0	0	0	0
rxn08001_c0	0	0	0	0	0
rxn08013_c0	0	0	0	0	0
rxn06023_c0	0	0	0	0	0
rxn08060_c0	0	0	0	0	0
rxn08062_c0	0	0	0	0	0
rxn03538_c0	0	0	0	0	0
rxn08073_c0	0	0	0	0	0
rxn08074_c0	0	0	0	0	0
rxn08075_c0	0	0	0	0	0
rxn08076_c0	0	0	0	0	0
rxn08078_c0	0	0	0	0	0
rxn08079_c0	0	0	0	0	0
rxn08080_c0	0	0	0	0	0
rxn08081_c0	0	0	0	0	0
rxn08116_c0	0	0	0	0	0
rxn08123_c0	0	0	0	0	0
rxn08124_c0	0	0	0	0	0
rxn08130_c0	0	0	0	0	0
rxn08131_c0	0	0	0	0	0
rxn08136_c0	0	0	0	0	0
rxn08141_c0	0	0	0	0	0
rxn00342_c0	0	0.000102931	0	0	0
rxn08172_c0	0	0	0	0	0
rxn08243_c0	0	0	0	0	0
rxn01416_c0	0	0	0	0	0
rxn01365_c0	0	0	0	0	0
rxn08286_c0	0	0	0	0	0
rxn01094_c0	0	0	0	0	0
rxn01093_c0	0	0	0	0	0
rxn03173_c0	0	0	0	0	0
rxn08366_c0	0	0	0	0	0
rxn08367_c0	0	0	0	0	0
rxn08368_c0	0	0	0	0	0
rxn08430_c0	0	0	0	0	0
rxn08439_c0	0	0	0	0	0
rxn08440_c0	0	0	0	0	0
rxn08442_c0	0	0	0	0	0
rxn00943_c0	0	0.000102931	0	0	0
rxn08443_c0	0	0.000102931	0	0	0
rxn08444_c0	0	0.000102931	0	0	0
rxn08445_c0	0	0.000102931	0	0	0
rxn08446_c0	0	0	0	0	0
rxn08447_c0	0	0	0	0	0
rxn08458_c0	0	1000	0	0	0
rxn08460_c0	0	0	0	0	0
rxn01620_c0	0	0	0	0	0
rxn08491_c0	0	0	0	0	0
rxn08508_c0	0	0	0	0	0
rxn00056_c0	0	0	0	0	0
rxn03976_c0	0	1000	0	0	0
rxn08521	-1000	0	0	0	0
rxn03974_c0	0	5.14654e-05	0	0	0
rxn03975_c0	0	5.14654e-05	0	0	0
rxn08533_c0	0	0	0	0	0
rxn00610_c0	0	0.000102931	0	0	0
rxn08582_c0	0	0	0	0	0
rxn08603_c0	0	0	0	0	0
rxn08604_c0	0	0	0	0	0
rxn08607_c0	0	0	0	0	0
rxn08608	0	0	0	0	0
rxn08609_c0	0	0	0	0	0
rxn08618	0	0	0	0	0
rxn06437_c0	0	0	0	0	0
rxn08652_c0	0	0	0	0	0
rxn08670_c0	0	0	0	0	0
rxn08687_c0	0	0	0	0	0
rxn08701_c0	0	0	0	0	0
rxn08722_c0	0	0	0	0	0
rxn08725_c0	0	0	0	0	0
rxn02177_c0	0	0	0	0	0
rxn08760_c0	0	0	0	0	0
rxn08770_c0	0	0	0	0	0
rxn08772_c0	0	0	0	0	0
rxn08779_c0	0	0	0	0	0
rxn08788_c0	0	0	0	0	0
rxn08787_c0	0	0	0	0	0
rxn08796_p	0	0	0	0	0
rxn08797_p	0	0	0	0	0
rxn08798_p	0	0	0	0	0
rxn08799_p	0	0	0	0	0
rxn08800_p	0	0	0	0	0
rxn08801_p	0	0	0	0	0
rxn08802_p	0	0	0	0	0
rxn08803_p	0	0	0	0	0
rxn08804_p	0	0	0	0	0
rxn08805_p	0	0	0	0	0
rxn08806_p	0	0	0	0	0
rxn08807_p	0	0	0	0	0
rxn08809_p	0	0	0	0	0
rxn08810_p	0	0	0	0	0
rxn08811_p	0	0	0	0	0
rxn08812_p	0	0	0	0	0
rxn08813_p	0	0	0	0	0
rxn08814_p	0	0	0	0	0
rxn08815_p	0	0	0	0	0
rxn08816_p	0	0	0	0	0
rxn01133_c0	0	0	0	0	0
rxn02230_c0	0	0	0	0	0
rxn08887_p	0	0	0	0	0
rxn08889_p	0	0	0	0	0
rxn08890_p	0	0	0	0	0
rxn08891_p	0	0	0	0	0
rxn08892_p	0	0	0	0	0
rxn08893_p	0	0	0	0	0
rxn08894_p	0	0	0	0	0
rxn08895_p	0	0	0	0	0
rxn08896_p	0	0	0	0	0
rxn08897_p	0	0	0	0	0
rxn08898_p	0	0	0	0	0
rxn08907_c0	0	0	0	0	0
rxn08924_c0	0	0	0	0	0
rxn08937_p	0	0	0	0	0
rxn08938_p	0	0	0	0	0
rxn08939_p	0	0	0	0	0
rxn08940_p	0	0	0	0	0
rxn08944_c0	0	0	0	0	0
rxn08948_c0	0	0	0	0	0
rxn08953_c0	0	0	0	0	0
rxn03439_c0	0	0	0	0	0
rxn08955_c0	0	0	0	0	0
rxn00076_c0	0	0.000102931	0	0	0
rxn08977_c0	0	1000	0	0	0
rxn08978_c0	0	1000	0	0	0
rxn08979_c0	0	1000	0	0	0
rxn08984_c0	0	0	0	0	0
rxn08989_c0	0	0	0	0	0
rxn08995_c0	0	0	0	0	0
rxn01145_c0	0	2.57327e-05	0	0	0
rxn00062_c0	0	0.000102931	0	0	0
rxn00513_c0	0	0.000102931	0	0	0
rxn00241_c0	0	0.000102931	0	0	0
rxn00408_c0	0	0.000102931	0	0	0
rxn01351_c0	0	0.000102931	0	0	0
rxn01445_c0	-999.311	0	0	0	0
rxn02518_c0	0	0	0	0
rxn01962_c0	0	0	0	0	0
rxn00301_c0	0	0.000102931	0	0	0
rxn01222_c0	0	0.000102931	0	0	0
rxn00367_c0	0	0.000102931	0	0	0
rxn09013_c0	0	0.000102931	0	0	0
rxn00063_c0	0	0.000102931	0	0	0
rxn09014_c0	0	0.000102931	0	0	0
rxn00463_c0	0	0.000102931	0	0	0
rxn00514_c0	0	0	0	0	0
rxn01352_c0	0	999.311	0	0	0
rxn09016_c0	0	3.43102e-05	0	0	0
rxn09037_c0	0	0	0	0	0
rxn09039_c0	0	0	0	0	0
rxn09053_c0	0	0	0	0	0
rxn09054_c0	0	0	0	0	0
rxn09055_c0	0	0	0	0	0
rxn09056_c0	0	0	0	0	0
rxn09057_c0	0	0	0	0	0
rxn09058_c0	0	0	0	0	0
rxn09059_c0	0	0	0	0	0
rxn00140_c0	0	0.000102931	0	0	0
rxn00920_c0	0	0	0	0	0
rxn09073_c0	0	0	0	0	0
rxn09074_c0	0	0	0	0	0
rxn09075_c0	0	0	0	0	0
rxn09076_c0	0	0	0	0	0
rxn09077_c0	0	0	0	0	0
rxn09078_c0	0	0	0	0	0
rxn09079_c0	0	0	0	0	0
rxn09085_c0	0	0	0	0	0
rxn09086_c0	0	0	0	0	0
rxn09087_c0	0	0	0	0	0
rxn09088_c0	0	0	0	0	0
rxn09089_c0	0	0	0	0	0
rxn09090_c0	0	0	0	0	0
rxn09091_c0	0	0	0	0	0
rxn01476_c0	0	0	0	0	0
rxn09094_c0	0	0	0	0	0
rxn09095_c0	0	0	0	0	0
rxn09096_c0	0	0	0	0	0
rxn09097_c0	0	0	0	0	0
rxn09098_c0	0	0	0	0	0
rxn09099_c0	0	0	0	0	0
rxn09100_c0	0	0	0	0	0
rxn09117_c0	0	0	0	0	0
rxn09123_p	0	0	0	0	0
rxn09124_p	0	0	0	0	0
rxn09125_p	0	0	0	0	0
rxn09126_p	0	0	0	0	0
rxn09127_p	0	0	0	0	0
rxn09128_p	0	0	0	0	0
rxn09129_p	0	0	0	0	0
rxn09130_p	0	0	0	0	0
rxn09131_p	0	0	0	0	0
rxn09132_p	0	0	0	0	0
rxn09133_p	0	0	0	0	0
rxn09134_p	0	0	0	0	0
rxn09135_p	0	0	0	0	0
rxn09136_p	0	0	0	0	0
rxn09137_p	0	0	0	0	0
rxn09138_p	0	0	0	0	0
rxn09139_p	0	0	0	0	0
rxn09140_p	0	0	0	0	0
rxn09141_p	0	0	0	0	0
rxn09142_p	0	0	0	0	0
rxn09143_p	0	0	0	0	0
rxn09144_p	0	0	0	0	0
rxn09145_p	0	0	0	0	0
rxn09146_p	0	0	0	0	0
rxn09147_p	0	0	0	0	0
rxn09148_p	0	0	0	0	0
rxn09149_p	0	0	0	0	0
rxn09150_p	0	0	0	0	0
rxn09151_p	0	0	0	0	0
rxn09152_p	0	0	0	0	0
rxn09153_p	0	0	0	0	0
rxn09154_p	0	0	0	0	0
rxn09155_p	0	0	0	0	0
rxn09156_c0	0	0	0	0	0
rxn09158_p	0	0	0	0	0
rxn09159_p	0	0	0	0	0
rxn09160_p	0	0	0	0	0
rxn09161_p	0	0	0	0	0
rxn09162_p	0	0	0	0	0
rxn09163_p	0	0	0	0	0
rxn09164_p	0	0	0	0	0
rxn00001_c0	0	0.000102931	0	0	0
rxn00106_c0	0	0.000102931	0	0	0
rxn09182_c0	0	0	0	0	0
rxn06445_c0	0	0	0	0	0
rxn09195_c0	0	0	0	0	0
rxn09219_c0	0	0	0	0	0
rxn09220_c0	0	0	0	0	0
rxn09222_c0	0	0.000102931	0	0	0
rxn09245_c0	0	0	0	0	0
rxn09247_c0	0	0	0	0	0
rxn00377_c0	0	0	0	0	0
rxn09256_c0	0	0	0	0	0
rxn00509_c0	0	0	0	0	0
rxn09276_c0	0	0	0	0	0
rxn00436_c0	0	0.000102931	0	0	0
rxn09304_c0	0	0	0	0	0
rxn09306_c0	0	0	0	0	0
rxn09320_c0	0	0	0	0	0
rxn09326_c0	0	0	0	0	0
rxn09333_c0	0	0	0	0	0
rxn09338_c0	0	0	0	0	0
rxn02377_c0	0	0	0	0	0
rxn00211_c0	0	0	0	0	0
rxn09354_c0	0	0	0	0	0
rxn09358_c0	0	0	0	0	0
rxn09360_c0	0	0	0	0	0
rxn09374_c0	0	0	0	0	0
rxn03137_c0	0	2.57327e-05	0	0	0
rxn00123_c0	0	6.05475e-06	0	0	0
rxn00641_c0	0	0	0	0	0
rxn06079_c0	0	0	0	0	0
R233_c0	0	0	0	0	0
rxn05267_c0	0	3.43102e-05	0	0	0
rxn06831_c0	0	3.43102e-05	0	0	0
rxn08528_c0	0	1000	0	0	0
EX_cpd15548_e0	0	1.71551e-05	0	0	0
EX_cpd15548_c0	0	1.71551e-05	0	0	0
EX_cpd00182_e0	0	3.43102e-05	0	0	0
rxn11000_e0	-3.43102e-05	0	0	0	0
EX_cpd00386_e0	-0.000102931	0	0	0	0
rxn08864_e0	0	0.000102931	0	0	0
EX_cpd01113_e0	0	0	0	0	0
rxn08732_e0	0	0	0	0	0
EX_cpd00248_e0	0	0	0	0	0
rxn12452_e0	0	0	0	0	0
EX_cpd00118_e0	0	0	0	0	0
rxn13393_e0	0	0	0	0	0
EX_cpd00224_e0	0	0	0	0	0
rxn09695_e0	0	0	0	0	0
EX_cpd00709_e0	0	0	0	0	0
rxn08574_e0	0	0	0	0	0
EX_cpd00047_e0	0	0	0	0	0
EX_cpd00249_e0	0	0	0	0	0
EX_cpd00139_e0	0	0	0	0	0
EX_cpd00040_e0	0	0	0	0	0
EX_cpd00246_e0	0	0	0	0	0
EX_cpd00374_e0	0	0	0	0	0
EX_cpd01107_e0	0	0	0	0	0
EX_cpd00666_e0	0	0	0	0	0
EX_cpd00227_e0	0	0	0	0	0
EX_cpd00157_e0	0	0	0	0	0
EX_cpd00184_e0	0	2.57327e-05	0	0	0
rxn10946_c0	0	0.000102931	0	0	0
R172_c0	0.00873637	0.00873637	0.00873637	0.00698909	0.0104836
rxn13793_c0	0.0129225	0.0129225	0.0129225	0.010338	0.015507
R178_c0	0.024935	0.024935	0.024935	0.019948	0.0299221
rxn02331_c0	0.0331254	0.0331254	0.0331254	0.0265003	0.0265003
rxn02404_c0	0.0331254	0.0331254	0.0331254	0.0265003	0.0397505
R177_c0	0.0436818	0.0436818	0.0436818	0.0349455	0.0524182
R176_c0	0.048778	0.048778	0.048778	0.0390224	0.0585336
rxn13675_c0	0.101196	0.101196	0.101196	0.080957	0.121435
rxn13792_c0	0.128679	0.128679	0.128679	0.102944	0.154415
rxn00122_c0	0.173635	0.173636	0.173635	0.138908	0.208362
rxn00100_c0	0.178003	0.178008	0.178003	0.142403	0.142403
rxn02341_c0	0.178003	0.178008	0.178003	0.142403	0.142403
rxn01791_c0	0.178003	0.178008	0.178003	0.142403	0.213604
rxn12512_c0	0	0.178008	0.178003	0.142403	0.213604
rxn00656_c0	0.177901	0.178008	0.178003	0.142403	0.142403
rxn12510_c0	0.178003	0.178008	0.178003	0.142403	0.213604
rxn00912_c0	0.178003	0.178106	0.178003	0.142403	0.213604
rxn00903_c0	0.177952	0.178106	0.178003	0.142403	0.213604
rxn02175_c0	0.178003	0.178008	0.178003	0.142403	0.213604
rxn12305_c0	0.182008	0.182008	0.182008	0.145606	0.218409
rxn07267_c0	0.216953	0.216953	0.216953	0.173562	0.260344
rxn05324_c0	0.270099	0.270099	0.270099	0.216079	0.324119
rxn05331_c0	0.270099	0.270099	0.270099	0.216079	0.324119
rxn05348_c0	0.270099	0.270099	0.270099	0.216079	0.324119
rxn06493_c0	0.306762	0.306866	0.306865	0.245492	0.368238
rxn06377_c0	0.306762	0.306866	0.306865	0.245492	0.245492
rxn06600_c0	0.306762	0.306866	0.306865	0.245492	0.368238
rxn05346_c0	0.312325	0.312325	0.312325	0.24986	0.24986
rxn05350_c0	0.312325	0.312325	0.312325	0.24986	0.37479
rxn05322_c0	0.312325	0.312325	0.312325	0.24986	0.37479
rxn05325_c0	0.312325	0.312325	0.312325	0.24986	0.37479
rxn05326_c0	0.312325	0.312325	0.312325	0.24986	0.37479
rxn05347_c0	0.312325	0.312325	0.312325	0.24986	0.37479
rxn05327_c0	0.312325	0.312325	0.312325	0.24986	0.37479
rxn05343_c0	0.312325	0.312325	0.312325	0.24986	0.37479
rxn05333_c0	0.312325	0.312325	0.312325	0.24986	0.37479
rxn05329_c0	0.312325	0.312325	0.312325	0.24986	0.37479
rxn05330_c0	0.312325	0.312325	0.312325	0.24986	0.37479
rxn05334_c0	0.312325	0.312325	0.312325	0.24986	0.37479
rxn07994_c0	0.312325	0.312325	0.312325	0.24986	0.37479
rxn10107_c0	0.385856	0.385856	0.385856	0.308685	0.463027
rxn02155_c0	0.388768	0.388871	0.388768	0.311015	0.311015
rxn02988_c0	0.388768	0.38877	0.388768	0.311015	0.311015
rxn00138_c0	0	0.388871	0.388768	0.311015	0.466522
rxn00338_c0	0.388768	0.38877	0.388768	0.311015	0.466522
rxn02402_c0	0.388768	0.38877	0.388768	0.311015	0.466522
rxn02286_c0	0.468572	0.468572	0.468572	0.374858	0.562287
rxn02008_c0	0.468572	0.468572	0.468572	0.374858	0.562287
rxn02011_c0	0.468572	0.468572	0.468572	0.374858	0.562287
rxn01643_c0	0.468572	0.468624	0.468572	0.374858	0.562287
rxn02929_c0	0.468572	0.468598	0.468572	0.374858	0.562287
rxn01644_c0	0.468572	0.468598	0.468572	0.374858	0.562287
rxn03087_c0	0.468572	0.468598	0.468572	0.374858	0.562287
rxn03031_c0	0.468572	0.468598	0.468572	0.374858	0.562287
rxn00193_c0	0.468572	0.468572	0.468572	0.374858	0.374858
rxn01974_c0	0.468572	0.468598	0.468572	0.374858	0.562287
rxn01973_c0	0.468572	0.468598	0.468572	0.374858	0.562287
rxn00337_c0	0.468572	0.468624	0.468572	0.374858	0.562287
rxn00392_c0	0.472856	0.472858	0.472856	0.378285	0.567427
rxn00048_c0	0.472856	0.472858	0.472856	0.378285	0.378285
rxn00461_c0	0.514984	0.514984	0.514984	0.411987	0.617981
R175_c0	0.538743	0.538743	0.538743	0.430994	0.646491
rxn01673_c0	0.689081	0.689184	0.689081	0.551265	0.826897
rxn01353_c0	0.689081	1000	0.689081	0.551265	0.826897
rxn06076_c0	0.689081	0.689184	0.689081	0.551265	0.826897
rxn05233_c0	0.689046	0.689081	0.689081	0.551265	0.826897
rxn11298_c0	0.72803	0.72803	0.72803	0.582424	0.873637
rxn10162_c0	0.790174	0.790277	0.790277	0.632222	0.948332
rxn00947_c0	0.790174	0.79038	0.790277	0.632222	0.948332
rxn00549_c0	0.858481	0.858494	0.858481	0.686785	1.03018
rxn03080_c0	0.945712	0.945716	0.945712	0.756569	1.13485
rxn00371_c0	0	0.945814	0.945712	0.756569	1.13485
rxn05040_c0	0.945712	0.945716	0.945712	0.756569	1.13485
rxn00777_c0	0.978824	0.978842	0.978837	0.78307	1.1746
rxn00409_c0	0.98383	1.16204	0.983933	0.787146	1.18072
R179_c0	1.052	1.05204	1.052	0.841603	1.2624
rxn00851_c0	1.06738	1.06738	1.06738	0.853902	1.28085
rxn03901_c0	1.06738	1.06738	1.06738	0.853902	0.853902
rxn03164_c0	1.06738	1.06738	1.06738	0.853902	1.28085
rxn06302_c0	1.06738	1.06738	1.06738	0.853902	1.28085
R620	1.06738	1.06738	1.06738	0.853902	1.28085
rxn06838_c0	1.06738	1.06738	1.06738	0.853902	1.28085
rxn03409_c0	1.06738	1.06738	1.06738	0.853902	1.28085
rxn03408_c0	1.06738	1.06738	1.06738	0.853902	1.28085
rxn03904_c0	1.06738	1.06738	1.06738	0.853902	1.28085
rxn06090_c0	1.0702	1.0702	1.0702	0.856164	1.28425
rxn06044_c0	1.0702	1.0702	1.0702	0.856164	1.28425
rxn01678_c0	1.07775	1.07787	1.07785	0.862279	0.862279
rxn05231_c0	1.07785	1.07788	1.07785	0.862279	1.29342
rxn01513_c0	1.07785	1.07795	1.07785	0.862279	1.29342
rxn01519_c0	1.07785	1.07787	1.07785	0.862279	1.29342
rxn01520_c0	1.07785	1.07787	1.07785	0.862279	1.29342
rxn06075_c0	1.07775	1.07787	1.07785	0.862279	1.29342
rxn05294	1.09205	1.09205	1.09205	0.873637	1.31045
rxn12214_c0	1.09205	1.09205	1.09205	0.873637	1.31045
rxn05663_c0	1.1794	1.17941	1.17941	0.943527	1.41529
rxn12340_c0	1.38326	1.38326	1.38326	1.10661	1.65991
rxn12307_c0	1.45606	1.45606	1.45606	1.16485	1.74727
rxn03638_c0	1.64879	1.64879	1.64879	1.31904	1.31904
rxn00555_c0	1.64879	1.64879	1.64879	1.31904	1.97855
rxn00293_c0	1.64879	1.64879	1.64879	1.31904	1.97855
rxn00364_c0	1.67301	1.85112	1.67301	1.33841	2.00762
rxn06043_c0	1.67301	1.67301	1.67301	1.33841	2.00762
rxn06139_c0	1.67301	1.67301	1.67301	1.33841	2.00762
rxn05543_c0	1.96558	1.96568	1.96568	1.57255	2.35882
rxn12642_c0	1.96558	1.96568	1.96568	1.57255	2.35882
rxn08792_c0	0	1000	2.06249	1.64999	2.47499
rxn05539_c0	0	2.07821	2.07816	1.66253	2.4938
rxn00650_c0	0	2.07821	2.07816	1.66253	2.4938
rxn01106_c0	2.49159	2.49169	2.49159	1.99327	2.9899
rxn01100_c0	2.49159	2.49169	2.49159	1.99327	2.9899
rxn05301_c0	-97.1388	2.86116	2.86116	2.28893	3.43339
rxn01171_c0	3.07779	3.07779	3.07779	2.46223	3.69334
rxn00220_c0	3.07779	3.07779	3.07779	2.46223	3.69334
rxn05535_c0	3.18867	100	3.18877	2.55102	3.82653
rxn12635_c0	3.18867	100	3.18877	2.55102	3.82653
rxn05289_c0	3.53386	40.7581	3.53386	2.82709	4.24063
rxn02005_c0	3.8681	3.8681	3.8681	3.09448	4.64172
rxn01675_c0	3.8681	3.8681	3.8681	3.09448	4.64172
rxn01997_c0	3.8681	3.8681	3.8681	3.09448	4.64172
rxn02000_c0	3.8681	3.8681	3.8681	3.09448	4.64172
rxn02003_c0	3.8681	3.8681	3.8681	3.09448	4.64172
rxn05244_c0	6.02804	6.02809	6.02809	4.82247	7.23371
EX_cpd00107_e0	5.16651	190.652	6.11253	4.89002	7.33504
rxn05156_c0	6.1373	6.13732	6.1373	4.90984	7.36476
rxn10131_c0	6.13719	6.13732	6.1373	4.90984	7.36476
rxn00248_c0	-1000	1000	6.90779	5.52624	5.52624
rxn00251_c0	6.90769	6.9079	6.90779	5.52624	8.28935
rxn11297_c0	6.91629	6.91629	6.91629	5.53303	8.29955
rxn00917_c0	7.05207	7.0521	7.05207	5.64165	8.46248
rxn00800_c0	7.31671	7.31674	7.31671	5.85336	8.78005
rxn00838_c0	7.31671	7.31674	7.31671	5.85336	8.78005
rxn00117_c0	7.97967	7.97978	7.97967	6.38374	9.57561
rxn05669_c0	8.958	8.95815	8.95805	7.16644	10.7497
rxn05197_c0	10.9102	10.9103	10.9103	8.72821	13.0923
rxn00711_c0	10.9102	10.9103	10.9103	8.72821	13.0923
rxn00119_c0	11.9776	11.9777	11.9776	9.58211	14.3732
rxn00237_c0	-1000	13.6798	13.6797	10.9438	16.4156
rxn01544_c0	0	14.3688	14.3688	11.495	17.2425
rxn05544_c0	14.5144	100	15.4604	12.3684	12.3684
rxn12643_c0	14.5144	100	15.4604	12.3684	18.5525
rxn11295_c0	21.8409	21.8409	21.8409	17.4727	26.2091
rxn12646_c0	0	100	23.8917	19.1134	28.67
rxn05547_c0	0	100	23.8917	19.1134	28.67
rxn00770_c0	25.6678	25.6678	25.6678	20.5342	30.8014
rxn00772_c0	26.6466	26.6467	26.6466	21.3173	31.976
rxn09228_e0	26.6466	26.6467	26.6466	21.3173	31.976
rxn05349_c0	27.3934	27.3935	27.3934	21.9147	32.8721
EX_cpd00161_e0	-94.6495	28.0603	28.06	22.448	33.672
EX_cpd03847_e0	28.2724	28.2725	28.2725	22.618	33.927
rxn08441_c0	0	28.2726	28.2725	22.618	33.927
rxn05457_c0	-0.000102931	28.2725	28.2725	22.618	33.927
R171	28.2949	28.2949	28.2949	22.6359	33.9539
rxn05627_c0	31.4002	1000	33.2925	26.634	39.951
EX_cpd00075_e0	31.4002	1000	33.2925	26.634	39.951
EX_cpd11416_c0	36.4015	36.4015	36.4015	29.1212	43.6818
rxn12832_c0	36.4015	36.4015	36.4015	29.1212	43.6818
rxn10113_c0	0	37.2242	37.2239	29.7791	44.6687
rxn00097_c0	-1000	1000	42.7292	34.1834	51.275
rxn00737_c0	66.676	103.901	66.6763	53.341	53.341
EX_cpd00226_e0	-882.969	85.6312	85.6312	68.505	102.757
rxn04137_c0	-100	94.4492	93.5034	74.8027	112.204
rxn03990_c0	-1000	1000	98.1882	78.5505	117.826
rxn02483_c0	100	100	100	80	80
rxn12644_c0	14.5144	100	100	80	80
rxn09692_c0	81.3879	100	100	80	80
rxn00327_c0	99.9999	100	100	80	80
rxn05683_c0	99.9999	100	100	80	80
rxn05649_c0	62.7758	100	100	80	80
rxn12640_c0	14.5144	100	100	80	120
rxn05541_c0	14.5144	100	100	80	120
rxn12645_c0	99.9999	100	100	80	120
rxn05202_c0	-868.6	100	100	80	120
rxn05306_c0	100	100	100	80	120
rxn05582_c0	62.7758	100	100	80	120
rxn01746_c0	99.9999	100	100	80	120
rxn05484_c0	100	100	100	80	120
rxn01867_c0	0	100	100	80	120
rxn05533_c0	14.5144	100	100	80	120
rxn12641_c0	62.7758	100	100	80	120
rxn10116_c0	81.3879	100	100	80	120
rxn12633_c0	14.5144	100	100	80	120
rxn05540_c0	14.5144	100	100	80	120
rxn12846_c0	100	100	100	80	120
rxn05307_c0	62.7758	100	100	80	120
rxn01192_c0	100	100	100	80	120
rxn05493_c0	99.9999	100	100	80	120
rxn05534_c0	0	100	100	80	120
rxn12634_c0	0	100	100	80	120
rxn12639_c0	14.5144	100	100	80	120
rxn05546_c0	99.9999	100	100	80	120
rxn05602_c0	62.7758	100	100	80	120
rxn05542_c0	62.7758	100	100	80	120
rxn12638_c0	99.9999	100	100	80	120
rxn02144_c0	100	100	100	80	120
rxn12850_c0	100	100	100	80	120
rxn05545_c0	14.5144	100	100	80	120
rxn05538_c0	99.9999	100	100	80	120
rxn05682_c0	99.9999	100	100	80	120
rxn10770_c0	81.3879	100	100	80	120
EX_cpd00540_e0	81.3879	100	100	80	120
EX_cpd00222_e0	81.3879	100	100	80	120
EX_cpd00073_e0	99.9999	100	100	80	120
rxn01748_c0	99.9999	100	100	80	120
rxn08162_e0	99.9999	100	100	80	120
rxn12522_e0	99.9999	100	100	80	120
rxn10928_e0	-626.126	100	100	80	120
rxn10929_e0	99.9999	100	100	80	120
rxn12787_e0	100	100	100	80	120
rxn00962_c0	100	100	100	80	120
rxn02143_c0	100	100	100	80	120
EX_cpd00141_e0	166.575	203.799	166.575	133.26	199.89
rxn00734_c0	166.676	203.901	166.676	133.341	200.012
rxn05465_c0	184.476	184.477	184.476	147.581	221.372
rxn06672_c0	184.476	184.477	184.476	147.581	221.372
rxn06673_c0	184.476	184.477	184.476	147.581	221.372
rxn00166_c0	0	194.449	193.503	154.803	232.204
rxn04750_c0	196.156	196.156	196.156	156.925	235.387
rxn14316_c0	196.156	196.156	196.156	156.925	235.387
R02540_c0	196.156	196.156	196.156	156.925	235.387
rxn01842_c0	196.156	196.156	196.156	156.925	235.387
R09838_c0	196.156	196.156	196.156	156.925	235.387
R09837_c0	196.156	196.156	196.156	156.925	235.387
R09836_c0	196.156	196.156	196.156	156.925	235.387
R09839_c0	196.156	196.156	196.156	156.925	235.387
rxn04751_c0	196.156	196.156	196.156	156.925	235.387
rxn00598_c0	296.156	296.156	296.156	236.925	355.387
rxn00616_c0	-1000	998.313	297.081	237.665	356.497
rxn01870_c0	-998.367	999.142	297.909	238.327	357.491
rxn00615_c0	-998.367	999.142	297.909	238.327	357.491
rxn00006_c0	287.055	324.279	305.667	244.534	366.801
rxn09174_c0	0	1000	325.697	260.558	390.837
EX_cpd00036_e0	-100	968.949	327.702	262.162	393.243
rxn05217_c0	-1000	1000	393.495	314.796	314.796
EX_cpd00041_e0	-100	710.619	450.686	360.548	540.823
EX_cpd00011_e0	572.451	694.216	572.452	457.961	686.942
rxn00085_c0	-480.837	1000	595.271	476.217	714.325
EX_cpd00129_e0	-100	645.14	607.916	486.333	729.499
rxn00269_c0	611.752	630.365	611.752	489.402	734.103
rxn10154_c0	-1000	1000	672.298	537.838	806.757
EX_cpd00029_e0	678.615	764.101	678.615	542.892	814.339
rxn05734_c0	711.752	730.365	711.752	569.402	569.402
EX_cpd00180	711.752	730.365	711.752	569.402	854.103
EX_cpd00180_e0	711.752	730.365	711.752	569.402	854.103
rxn00347_c0	-1000	1000	831.137	664.91	997.365
rxn00985_c0	-1000	833.324	833.324	666.659	999.988
rxn00872_c0	0	900	900	720	1080
EX_cpd00001_e0	900	918.612	900	720	1080
rxn09176_c0	-1000	934.534	934.534	747.627	1121.44
rxn09272_c0	-1000	1000	935.161	748.129	1122.19
rxn08527_c0	-1000	1000	966.708	773.366	773.366
rxn00225_c0	-1000	1000	1000	800	800
rxn10125_c0	-1000	1000	1000	800	800
rxn01302_c0	-1000	1000	1000	800	800
rxn01011_c0	-1000	1000	1000	800	800
rxn00512_c0	-1000	1000	1000	800	800
rxn05561_c0	-900	1000	1000	800	800
rxn10945_c0	-645.14	1000	1000	800	800
rxn00379_c0	1000	1000	1000	800	800
rxn05596_c0	-1000	1000	1000	800	1200
rxn00910_c0	-1000	1000	1000	800	1200
rxn09188_c0	-1000	1000	1000	800	1200
rxn10126_c0	0	1000	1000	800	1200
rxn05297_c0	515.7	1000	1000	800	1200
rxn04413_c0	-13.6798	1000	1000	800	1200
rxn02380_c0	-999.21	1000	1000	800	1200
rxn00239_c0	-991.87	1000	1000	800	1200
rxn01280_c0	-1000	1000	1000	800	1200
rxn05313_c0	1000	1000	1000	800	1200
rxn01451_c0	-900	1000	1000	800	1200
rxn02186_c0	-1000	1000	1000	800	1200
rxn10153_c0	-1000	1000	1000	800	1200
rxn01313_c0	-1000	1000	1000	800	1200
rxn03068_c0	-1000	1000	1000	800	1200
rxn00145_c0	-1000	1000	1000	800	1200
rxn05206_c0	-1000	1000	1000	800	1200
rxn00500_c0	-1000	1000	1000	800	1200
rxn01977_c0	-999.21	1000	1000	800	1200
rxn00412_c0	0	1000	1000	800	1200
rxn10120_c0	0	1000	1000	800	1200
rxn00077_c0	-994.871	1000	1000	800	1200
rxn00935_c0	-1000	1000	1000	800	1200
rxn05319_c0	1000	1000	1000	800	1200
rxn05468_c0	981.388	1000	1000	800	1200
EX_cpd00013_e0	1000	1000	1000	800	1200
EX_cpd00035_e0	1000	1000	1000	800	1200
rxn06045_c0	-999.614	1000	1000	800	1200
rxn08302_e0	-937.224	1000	1000	800	1200
rxn10042_c0	1000	1000	1000	800	1200

## Sheet: c15
reactions	FVA min	FVA max	FBA	less 20% bound	less 20% bound
rxn08750_c0	0	0	0	0	0
rxn00868_c0	-1000	-99.9999	-1000	-1200	-800
rxn05298_c0	-1000	-1000	-1000	-1200	-800
rxn00929_c0	-1000	1000	-1000	-1200	-800
rxn01492_c0	-1000	999.091	-1000	-1200	-800
rxn10122_c0	-1000	1000	-1000	-1200	-800
rxn00324_c0	-1000	1000	-1000	-1200	-800
rxn05305_c0	-1000	991.643	-1000	-1200	-800
rxn10121_c0	-1000	1000	-1000	-1200	-800
rxn00786_c0	-1000	999.091	-1000	-1200	-800
rxn05596_c0	-1000	1000	-1000	-1200	-800
rxn01301_c0	-1000	1000	-1000	-1200	-800
rxn00669_c0	-1000	1000	-1000	-1200	-800
rxn01388_c0	-1000	900	-1000	-1200	-800
rxn05221_c0	-1000	-1000	-1000	-1200	-800
rxn00763_c0	-1000	999.091	-1000	-1200	-800
rxn09240_c0	-1000	-1000	-1000	-1200	-800
rxn05466_c0	-1000	-1000	-1000	-1200	-800
rxn04954_c0	-1000	1000	-1000	-1200	-800
rxn02186_c0	-1000	1000	-1000	-1200	-800
rxn03536_c0	-1000	16.0572	-1000	-1200	-800
rxn05654_c0	-1000	1000	-1000	-1200	-800
rxn01313_c0	-1000	1000	-1000	-1200	-800
rxn00986_c0	-1000	0	-1000	-1200	-800
rxn05215_c0	-1000	-1000	-1000	-1200	-800
rxn03068_c0	-1000	1000	-1000	-1200	-800
rxn01281_c0	-1000	1000	-1000	-1200	-800
rxn00285_c0	-1000	775.699	-1000	-1200	-800
rxn00611_c0	-1000	1000	-1000	-1200	-800
rxn00145_c0	-1000	1000	-1000	-1200	-800
rxn05206_c0	-1000	1000	-1000	-1200	-800
rxn05937_c0	-1000	-1000	-1000	-1200	-800
rxn00500_c0	-1000	1000	-1000	-1200	-800
rxn00173_c0	-1000	1000	-1000	-1200	-800
EX_cpd00067_e0	-1000	-1000	-1000	-1200	-800
EX_cpd00007_e0	-1000	-663.711	-1000	-1200	-800
rxn00104_c0	-1000	1000	-1000	-1200	-800
rxn09176_c0	-1000	1000	-1000	-1200	-800
rxn10060_c0	-999.785	994.195	-999.785	-1199.74	-799.828
rxn06045_c0	-999.547	1000	-999.547	-1199.46	-799.638
rxn00747_c0	-999.091	1000	-999.091	-1198.91	-799.273
rxn01512_c0	-993.979	1000	-993.979	-1192.77	-795.183
rxn09562_c0	-991.722	998.735	-991.722	-1190.07	-793.378
rxn09674_c0	-991.643	1000	-991.642	-1189.97	-793.314
rxn00839_c0	-990.457	1000	-990.457	-1188.55	-792.366
rxn05145_c0	-967.169	-967.168	-967.169	-1160.6	-773.735
rxn05467_c0	-1000	-910.05	-910.05	-1092.06	-728.04
rxn05561_c0	-900	1000	-900	-1080	-720
rxn00973_c0	-900	1000	-900	-1080	-720
rxn10153_c0	-1000	1000	-900	-1080	-720
rxn01452_c0	-900	1000	-900	-1080	-720
rxn05494_c0	-989.95	1000	-900	-1080	-720
rxn00347_c0	-1000	1000	-865.96	-1039.15	-692.768
rxn00990_c0	-875.699	1000	-849.62	-1019.54	-679.696
rxn02380_c0	-988.053	1000	-808.153	-969.784	-646.522
rxn01977_c0	-988.053	1000	-808.153	-969.784	-646.522
rxn00290_c0	-775.699	1000	-749.62	-899.544	-599.696
rxn01445_c0	-999.191	0	-701.935	-842.322	-561.548
rxn00175_c0	-1000	1000	-690.522	-828.626	-552.418
rxn08063_e0	-730.091	-640.141	-640.142	-768.17	-512.113
rxn00935_c0	-1000	1000	-606.857	-728.228	-485.485
rxn00283_c0	-589.385	-499.435	-589.385	-707.262	-471.508
rxn05217_c0	-1000	1000	-553.098	-663.718	-442.479
rxn12822_c0	-500	-500	-500	-600	-400
rxn08291_c0	-493.144	-403.194	-493.143	-591.772	-394.515
rxn00182_c0	-1000	1000	-444.899	-533.878	-355.919
rxn05638_c0	-451.885	1000	-425.806	-510.967	-340.644
rxn05627_c0	-497.481	1000	-419.243	-503.092	-335.394
EX_cpd00075_e0	-497.481	1000	-419.243	-503.092	-335.394
rxn00503_c0	-357.268	194.616	-331.189	-397.427	-264.951
rxn00931_c0	-1000	1000	-331.189	-397.427	-264.951
rxn10052_c0	-1000	1000	-298.065	-357.678	-238.452
rxn00985_c0	-1000	900	-267.624	-321.149	-214.099
rxn10836_e0	-293.703	-99.8811	-267.624	-321.149	-214.099
rxn00772_c0	-253.59	16.2595	-253.59	-304.308	-202.872
rxn09228_e0	-253.59	16.2595	-253.59	-304.308	-202.872
rxn03990_c0	-1000	1000	-226.542	-271.851	-181.234
rxn00102_c0	-223.74	-223.74	-223.74	-268.488	-178.992
rxn00178_c0	-200	-200	-200	-240	-160
rxn00248_c0	-1000	1000	-196.635	-235.962	-157.308
rxn00416_c0	-194.129	-194.129	-194.129	-232.955	-155.303
rxn01116_c0	-189.912	-10.012	-189.912	-227.894	-151.929
rxn00777_c0	-188.763	-8.86302	-188.763	-226.515	-151.01
rxn05582_c0	-413.021	100	-121.508	-145.81	-97.2063
rxn05579_c0	-100	0	-100	-120	-80
rxn00605_c0	-100	-10.0501	-100	-120	-80
rxn02167_c0	-100	-99.9999	-100	-120	-80
rxn00875_c0	-100	-99.9999	-100	-120	-80
rxn02369_c0	-100	-100	-100	-120	-80
rxn00213_c0	-100	-10.0501	-100	-120	-80
rxn05667_c0	-100	-99.9999	-100	-120	-80
EX_cpd11583_e0	-100	0	-100	-120	-80
EX_cpd00098_e0	-100	0	-100	-120	-80
EX_cpd00137_e0	-100	-99.9999	-100	-120	-80
EX_cpd00106_e0	-100	-99.9999	-100	-120	-80
EX_cpd00211_e0	-100	-99.9999	-100	-120	-80
EX_cpd00550_e0	-100	-10.0501	-100	-120	-80
EX_cpd11586_e0	-100	0	-100	-120	-80
EX_cpd00027_e0	-100	0	-100	-120	-80
EX_cpd00066_e0	-100	-100	-100	-120	-80
EX_cpd00142_e0	-100	-100	-100	-120	-80
EX_cpd00130_e0	-100	1000	-100	-120	-80
EX_cpd11587_e0	-100	0	-100	-120	-80
EX_cpd00054_e0	-100	-10.0501	-100	-120	-80
EX_cpd00024_e0	-100	-99.9999	-100	-120	-80
EX_cpd11581_e0	-100	-99.9999	-100	-120	-80
EX_cpd00159_e0	-100	-10.0501	-100	-120	-80
EX_cpd00794_e0	-100	-10.0501	-100	-120	-80
EX_cpd15605_e0	-100	-100	-100	-120	-80
EX_cpd11582_e0	-100	0	-100	-120	-80
EX_cpd11588_e0	-100	-99.9999	-100	-120	-80
EX_cpd01092_e0	-100	-99.9999	-100	-120	-80
EX_cpd00281_e0	-100	0	-100	-120	-80
EX_cpd00117_e0	-100	-10.0501	-100	-120	-80
EX_cpd00132_e0	-100	-99.9999	-100	-120	-80
EX_cpd00094_e0	-100	-99.9999	-100	-120	-80
EX_cpd00053_e0	-100	451.885	-100	-120	-80
EX_cpd00020_e0	-100	-99.9999	-100	-120	-80
EX_cpd00136_e0	-100	-100	-100	-120	-80
rxn00459_c0	-95.8652	-5.91523	-95.8651	-115.038	-76.6921
rxn00781_c0	-95.8652	994.085	-95.8651	-115.038	-76.6921
rxn01333_c0	-94.9559	-5.00598	-94.9558	-113.947	-75.9647
rxn08371_c0	-93.4846	100	-93.4845	-112.181	-74.7876
rxn05243_c0	-178.977	10.9725	-89.0275	-106.833	-71.222
rxn00117_c0	-86.0932	3.85662	-86.0932	-103.312	-68.8746
EX_cpd00161_e0	-100	93.8217	-73.9212	-88.7055	-59.137
rxn01872_c0	-493.034	-29.3633	-55.4425	-66.5309	-44.354
rxn10163_c0	-33.1859	-33.1858	-33.1859	-39.8231	-26.5487
EX_cpd00009_e0	-32.8315	-32.8314	-32.8315	-39.3978	-26.2652
EX_cpd11585_e0	-100	0	-21.5775	-25.893	-17.262
EX_cpd00226_e0	-16.8659	-16.8659	-16.8659	-20.2391	-13.4927
EX_cpd00092_e0	-12.8064	-12.8063	-12.8063	-15.3676	-10.2451
EX_cpd00156_e0	-10.515	-10.5148	-10.5148	-12.6178	-8.41188
rxn00834_c0	-8.5883	8.27767	-8.58826	-10.3059	-6.8706
EX_cpd00039_e0	-8.35753	-8.35749	-8.35753	-10.029	-6.68602
EX_cpd00064_e0	-7.20391	0	-7.20388	-8.64466	-5.7631
EX_cpd00322_e0	-7.0757	-7.07562	-7.0757	-8.49084	-5.66056
EX_cpd11591_e0	-93.6928	-3.74279	-3.74294	-4.49153	-2.99435
EX_cpd00069_e0	-3.35839	86.5915	-3.35839	-4.03007	-2.68671
EX_cpd15603_e0	-2.4394	0	-2.43932	-2.92719	-1.95146
EX_cpd11584_e0	-2.30729	-2.30714	-2.30729	-2.76875	-1.84583
rxn01485_c0	-1.93533	-1.93533	-1.93533	-2.3224	-1.54827
EX_cpd00065_e0	-1.38438	-1.38436	-1.38438	-1.66125	-1.1075
rxn00686_c0	-1.2652	-1.26517	-1.26517	-1.5182	-1.01213
rxn01211_c0	-1.11011	0.000148439	-1.11006	-1.33208	-0.888051
rxn00907_c0	-1.11011	0.000148439	-1.11006	-1.33208	-0.888051
rxn03004_c0	-1.11021	2.47398e-05	-1.11006	-1.33208	-0.888051
EX_cpd00215_e0	-0.947278	-0.947258	-0.947272	-1.13673	-0.757817
EX_cpd00215_c0	-0.947278	-0.947258	-0.947272	-1.13673	-0.757817
rxn01252_c0	-0.947278	-0.947272	-0.947272	-1.13673	-0.757817
EX_cpd00214_e0	-0.927617	-0.927469	-0.927617	-1.11314	-0.742094
rxn05458_c0	-0.927617	-0.927543	-0.927617	-1.11314	-0.742094
EX_cpd02882_c0	-0.555036	-0.554983	-0.555032	-0.666038	-0.444026
EX_cpd02882_e0	-0.555036	-0.554983	-0.555032	-0.666038	-0.444026
rxn02285_c0	-0.550004	-0.550004	-0.550004	-0.660005	-0.440003
rxn12664_c0	-0.519144	-0.519091	-0.519141	-0.622969	-0.415313
rxn05739_c0	-0.519144	-0.519091	-0.519141	-0.622969	-0.415313
EX_cpd11606_e0	-0.519144	-0.519091	-0.519141	-0.622969	-0.415313
rxn05341_c0	-0.366603	-0.366603	-0.366603	-0.439924	-0.293283
rxn05337_c0	-0.366603	-0.366603	-0.366603	-0.439924	-0.293283
rxn05338_c0	-0.366603	-0.366603	-0.366603	-0.439924	-0.293283
rxn05340_c0	-0.317039	-0.317039	-0.317039	-0.380447	-0.253631
rxn00501_c0	-0.208945	-0.20879	-0.208938	-0.250726	-0.167151
rxn01790_c0	-0.208945	-0.208938	-0.208938	-0.250726	-0.167151
rxn00670_c0	-1000	900	-0.118783	-0.142539	-0.0950263
rxn01117_c0	-0.0388822	-0.0388822	-0.0388822	-0.0466586	-0.0311057
rxn00692_c0	-1.11406	-0.00379601	-0.00384549	-0.00461459	-0.00307639
rxn10215_c0	0	0	0	0	0
rxn08851_c0	0	0	0	0	0
rxn06078_c0	0	2.12055e-05	0	0	0
rxn12636_c0	0	0.000148439	0	0	0
rxn05536_c0	0	0.000148439	0	0	0
rxn03422_c0	0	2.96877e-05	0	0	0
rxn08800_c0	0	0	0	0	0
rxn06729_c0	0	0	0	0	0
rxn01387_c0	0	7.42193e-05	0	0	0
rxn08823_c0	0	0	0	0	0
rxn03061_c0	-0.000148439	0	0	0	0
rxn03910_c0	0	0	0	0	0
rxn05616_c0	0	0.000148439	0	0	0
rxn04713_c0	0	0	0	0	0
rxn02345_c0	0	0	0	0	0
rxn08471_c0	0	4.94795e-05	0	0	0
rxn02212_c0	0	7.42193e-05	0	0	0
rxn03419_c0	0	0	0	0	0
rxn05408_c0	0	0	0	0	0
rxn05614_c0	0	0	0	0	0
rxn03052_c0	0	3.71097e-05	0	0	0
rxn10304_c0	0	0	0	0	0
rxn05557_c0	0	0	0	0	0
rxn00883_c0	0	0	0	0	0
rxn01923_c0	0	358.941	0	0	0
rxn05422_c0	0	0	0	0	0
rxn05448_c0	0	0	0	0	0
rxn03906_c0	0	0	0	0	0
rxn01258_c0	0	0	0	0	0
rxn05229_c0	0	0.000148439	0	0	0
rxn12637_c0	0	89.9499	0	0	0
rxn00321_c0	0	0	0	0	0
rxn09104_c0	0	0	0	0	0
rxn10011_c0	0	1.14184e-05	0	0	0
rxn08807_c0	0	0	0	0	0
rxn08297_c0	0	0	0	0	0
rxn00902_c0	0	4.94795e-05	0	0	0
rxn00952_c0	0	7.42193e-05	0	0	0
rxn10266_c0	0	0	0	0	0
rxn03909_c0	0	1.34944e-05	0	0	0
rxn05187_c0	0	0	0	0	0
rxn04745_c0	0	0	0	0	0
rxn05328_c0	0	7.42193e-05	0	0	0
rxn02853_c0	0	0	0	0	0
rxn10230_c0	0	0	0	0	0
rxn00999_c0	0	0	0	0	0
rxn02056_c0	0	0	0	0	0
rxn05372_c0	0	0	0	0	0
rxn02949_c0	0	0	0	0	0
rxn10225_c0	0	0	0	0	0
rxn10259_c0	0	0	0	0	0
rxn08311_c0	0	0	0	0	0
rxn01101_c0	0	0.000148439	0	0	0
rxn01753_c0	0	0	0	0	0
rxn08844_c0	0	0	0	0	0
rxn10193_c0	0	0	0	0	0
rxn00302_c0	0	0	0	0	0
rxn05621_c0	0	0	0	0	0
rxn05315_c0	0	0.000148439	0	0	0
rxn01277_c0	0	0	0	0	0
rxn00886_c0	0	1000	0	0	0
rxn02944_c0	0	2.96877e-05	0	0	0
rxn05460_c0	0	0	0	0	0
rxn04139_c0	0	0	0	0	0
rxn10199_c0	0	0	0	0	0
rxn03241_c0	0	1.14184e-05	0	0	0
rxn09200_c0	0	0	0	0	0
rxn02937_c0	0	2.47398e-05	0	0	0
rxn00649_c0	0	0.000148439	0	0	0
rxn10806_c0	0	717.882	0	0	0
rxn12851_c0	0	89.9499	0	0	0
rxn05153_c0	0	2.12055e-05	0	0	0
rxn01446_c0	-4.94795e-05	0	0	0	0
rxn00671_c0	0	0	0	0	0
rxn10340_c0	0	0	0	0	0
rxn00143_c0	0	0	0	0	0
rxn00187_c0	0	0.000148439	0	0	0
rxn03841_c0	0	0	0	0	0
rxn01834_c0	0	0	0	0	0
rxn00160_c0	0	0.000148439	0	0	0
rxn01073_c0	0	0	0	0	0
rxn02971_c0	0	0	0	0	0
rxn08294_c0	0	0	0	0	0
rxn08814_c0	0	0	0	0	0
rxn01332_c0	0	7.42193e-05	0	0	0
rxn01858_c0	0	0	0	0	0
rxn08816_c0	0	0	0	0	0
rxn09103_c0	0	0	0	0	0
rxn09208_c0	0	0	0	0	0
rxn05567_c0	0	0	0	0	0
rxn07295_c0	0	0	0	0	0
rxn02933_c0	0	0	0	0	0
rxn01018_c0	0	3.71096e-05	0	0	0
rxn05656_c0	0	4.94795e-05	0	0	0
rxn00806_c0	-4.94795e-05	0	0	0	0
rxn02834_c0	0	3.71097e-05	0	0	0
rxn09310_c0	0	0	0	0	0
rxn03175_c0	0	3.71097e-05	0	0	0
rxn10219_c0	0	0	0	0	0
rxn01637_c0	-7.20391	0	0	0	0
rxn08803_c0	0	0	0	0	0
rxn00689_c0	0	0	0	0	0
rxn05164_c0	0	0.000148439	0	0	0
rxn10206_c0	0	0	0	0	0
rxn05376_c0	0	0	0	0	0
rxn05342_c0	0	0	0	0	0
rxn06510_c0	0	1.14184e-05	0	0	0
rxn02866_c0	0	0	0	0	0
rxn05733_c0	0	2.47398e-05	0	0	0
rxn00262_c0	0	718.373	0	0	0
rxn10255_c0	0	0	0	0	0
rxn02166_c0	0	0	0	0	0
rxn00183_c0	0	0.000148439	0	0	0
rxn00710_c0	0	3.71096e-05	0	0	0
rxn05539_c0	0	2.4394	0	0	0
rxn05437_c0	0	0	0	0	0
rxn01833_c0	0	0	0	0	0
rxn01642_c0	0	0	0	0	0
rxn08840_c0	0	0	0	0	0
rxn05249_c0	0	0	0	0	0
rxn02897_c0	0	0	0	0	0
rxn01649_c0	0	0	0	0	0
rxn00330_c0	0	7.42193e-05	0	0	0
rxn05396_c0	0	0	0	0	0
rxn10334_c0	0	0	0	0	0
rxn03407_c0	0	0	0	0	0
rxn03159_c0	0	0	0	0	0
rxn05363_c0	0	0	0	0	0
rxn01682_c0	0	1.34944e-05	0	0	0
rxn02474_c0	-4.94795e-05	0	0	0	0
rxn10302_c0	0	0	0	0	0
rxn05464_c0	0	0	0	0	0
rxn08822_c0	0	0	0	0	0
rxn05359_c0	0	0	0	0	0
rxn00898_c0	0	7.42193e-05	0	0	0
rxn10203_c0	0	33.1861	0	0	0
rxn01069_c0	0	7.42193e-05	0	0	0
rxn05453_c0	0	0	0	0	0
rxn08298_c0	0	0	0	0	0
rxn05219_c0	0	0.000148439	0	0	0
rxn02484_c0	0	0	0	0	0
rxn05367_c0	0	0	0	0	0
rxn00527_c0	-1.34944e-05	0	0	0	0
rxn08549_c0	0	0	0	0	0
rxn13783_c0	0	0	0	0	0
rxn09111_c0	0	0	0	0	0
rxn08847_c0	0	0	0	0	0
rxn03244_c0	-1.14184e-05	0	0	0	0
rxn01274_c0	0	0	0	0	0
rxn05385_c0	0	0	0	0	0
rxn05443_c0	0	0	0	0	0
rxn00915_c0	0	0	0	0	0
rxn00299_c0	0	0	0	0	0
rxn03395_c0	0	0	0	0	0
rxn08089_c0	0	2.47398e-05	0	0	0
rxn05434_c0	0	0	0	0	0
rxn10212_c0	0	0	0	0	0
rxn10337_c0	0	0	0	0	0
rxn10235_c0	0	0	0	0	0
rxn00137_c0	0	1.85548e-05	0	0	0
rxn01715_c0	0	0	0	0	0
rxn08812_c0	0	0	0	0	0
rxn05417_c0	0	0	0	0	0
rxn00938_c0	0	0.000148439	0	0	0
rxn10305_c0	0	0	0	0	0
rxn10221_c0	0	0	0	0	0
rxn09177_c0	0	0.208945	0	0	0
rxn03437_c0	0	7.42193e-05	0	0	0
rxn09199_c0	0	0	0	0	0
rxn02320_c0	-3.71097e-05	0	0	0	0
rxn00882_c0	0	0	0	0	0
rxn01364_c0	0	0	0	0	0
rxn10014_c0	0	1.14184e-05	0	0	0
rxn10126_c0	0	1000	0	0	0
rxn12405_c0	0	0	0	0	0
rxn08083_c0	0	0	0	0	0
rxn02507_c0	0	1.34944e-05	0	0	0
rxn02071_c0	0	0	0	0	0
rxn03933_c0	0	0	0	0	0
rxn05202_c0	0	0	0	0	0
rxn00601_c0	0	2.96877e-05	0	0	0
rxn05537_c0	0	89.9499	0	0	0
rxn10209_c0	0	0	0	0	0
rxn09105_c0	0	0	0	0	0
rxn08806_c0	0	0	0	0	0
rxn00714_c0	0	0	0	0	0
rxn05737_c0	0	4.94795e-05	0	0	0
rxn06865_c0	0	0	0	0	0
rxn00303_c0	0	0	0	0	0
rxn00693_c0	0	7.42193e-05	0	0	0
rxn05585_c0	0	0	0	0	0
rxn03908_c0	0	0	0	0	0
rxn05436_c0	0	0	0	0	0
rxn08551_c0	0	0	0	0	0
rxn08308_c0	0	0	0	0	0
rxn06526_c0	0	0	0	0	0
rxn08841_c0	0	0	0	0	0
rxn02213_c0	0	7.42193e-05	0	0	0
rxn08669_c0	0	0	0	0	0
rxn02200_c0	-0.000148439	0	0	0	0
rxn05397_c0	0	0	0	0	0
rxn04308_c0	0	0	0	0	0
rxn03062_c0	0	4.94795e-05	0	0	0
rxn00506_c0	0	0.000148439	0	0	0
rxn05421_c0	0	0	0	0	0
rxn10214_c0	0	0	0	0	0
rxn03245_c0	0	1.14184e-05	0	0	0
rxn03446_c0	0	0	0	0	0
rxn00029_c0	0	0	0	0	0
rxn03060_c0	0	0.000148439	0	0	0
rxn00242_c0	0	0	0	0	0
rxn10338_c0	0	0	0	0	0
rxn10263_c0	0	0	0	0	0
rxn05647_c0	0	0	0	0	0
rxn01964_c0	0	1.34944e-05	0	0	0
rxn10113_c0	0	717.882	0	0	0
rxn10341_c0	0	0	0	0	0
rxn00208_c0	0	0	0	0	0
rxn03537_c0	0	0	0	0	0
rxn10269_c0	0	0	0	0	0
rxn05392_c0	0	0	0	0	0
rxn05176_c0	0	2.47398e-05	0	0	0
rxn00161_c0	0	0.000148439	0	0	0
rxn08900_c0	0	1000	0	0	0
rxn09207_c0	0	0	0	0	0
rxn01477_c0	0	0	0	0	0
rxn00474_c0	0	1.34944e-05	0	0	0
rxn09114_c0	0	2.47398e-05	0	0	0
rxn03435_c0	-7.42193e-05	0	0	0	0
rxn01635_c0	0	0	0	0	0
rxn00584_c0	0	0	0	0	0
rxn08815_c0	0	0	0	0	0
rxn12845_c0	0	89.9499	0	0	0
rxn00832_c0	-3.71097e-05	2.96877e-05	0	0	0
rxn08817_c0	0	0	0	0	0
rxn00295_c0	0	0	0	0	0
rxn08467_c0	0	0	0	0	0
rxn01219_c0	0	0.000148439	0	0	0
rxn01270_c0	0	0	0	0	0
rxn10160_c0	0	0	0	0	0
rxn08799_c0	0	0.000148439	0	0	0
rxn01021_c0	0	0	0	0	0
rxn01127_c0	-4.94795e-05	0.000148439	0	0	0
rxn08309_c0	0	0	0	0	0
rxn01437_c0	0	0	0	0	0
rxn05461_c0	0	0	0	0	0
rxn08312_c0	0	2.47398e-05	0	0	0
rxn00291_c0	0	2.96877e-05	0	0	0
rxn12849_c0	0	89.9499	0	0	0
rxn00544_c0	-0.000148439	7.42193e-05	0	0	0
rxn05152_c0	0	0.000148439	0	0	0
rxn02792_c0	0	0	0	0	0
rxn05368_c0	0	0	0	0	0
rxn00568_c0	0	7.42193e-05	0	0	0
rxn01013_c0	-1000	1000	0	0	0
rxn09210_c0	0	0	0	0	0
rxn12224_c0	0	0	0	0	0
rxn02405_c0	0	0	0	0	0
rxn00782_c0	0	1000	0	0	0
rxn10256_c0	0	0	0	0	0
rxn01000_c0	0	3.71096e-05	0	0	0
rxn03630_c0	0	3.71097e-05	0	0	0
rxn01138_c0	-4.94795e-05	0	0	0	0
rxn01867_c0	0	100	0	0	0
rxn02305_c0	0	0	0	0	0
rxn00589_c0	0	0	0	0	0
rxn03384_c0	0	0	0	0	0
rxn05533_c0	0	100	0	0	0
rxn01507_c0	0	4.94796e-05	0	0	0
rxn10211_c0	0	0	0	0	0
rxn08838_c0	0	0	0	0	0
rxn08821_c0	0	0	0	0	0
rxn10205_c0	0	0	0	0	0
rxn05418_c0	0	0	0	0	0
rxn00991_c0	0	0	0	0	0
rxn12633_c0	0	100	0	0	0
rxn04113_c0	0	0	0	0	0
rxn05250_c0	0	0	0	0	0
rxn08850_c0	0	0	0	0	0
rxn03174_c0	0	0	0	0	0
rxn05393_c0	0	0	0	0	0
rxn00138_c0	0	0.45648	0	0	0
rxn10298_c0	0	0	0	0	0
rxn03136_c0	0	2.47398e-05	0	0	0
rxn01137_c0	0	0	0	0	0
rxn05165_c0	0	0.000148439	0	0	0
rxn05440_c0	0	0	0	0	0
rxn00988_c0	0	1000	0	0	0
rxn08557_c0	0	1000	0	0	0
rxn05617_c0	0	0	0	0	0
rxn04996_c0	0	0	0	0	0
rxn02835_c0	0	3.71097e-05	0	0	0
rxn02373_c0	0	0.000148439	0	0	0
rxn00726_c0	0	1.34944e-05	0	0	0
rxn05345_c0	0	0	0	0	0
rxn10218_c0	0	0	0	0	0
rxn03147_c0	0	2.47398e-05	0	0	0
rxn00095_c0	0	0	0	0	0
rxn02911_c0	0	1.14184e-05	0	0	0
rxn03884_c0	0	0	0	0	0
rxn08802_c0	0	0	0	0	0
rxn01602_c0	0	0.000148439	0	0	0
rxn10335_c0	0	0	0	0	0
rxn02782_c0	0	0	0	0	0
rxn00371_c0	0	1.11021	0	0	0
rxn00539_c0	0	0	0	0	0
rxn01924_c0	0	717.882	0	0	0
rxn11946_c0	0	0	0	0	0
rxn08848_c0	0	0	0	0	0
rxn05444_c0	0	0	0	0	0
rxn00941_c0	0	0.000148439	0	0	0
rxn00537_c0	0	0	0	0	0
rxn00650_c0	0	2.4394	0	0	0
rxn10229_c0	0	0	0	0	0
rxn01522_c0	0	0	0	0	0
rxn08300_c0	0	0	0	0	0
rxn00836_c0	0	16.8659	0	0	0
rxn00776_c0	0	0	0	0	0
rxn09110_c0	0	0	0	0	0
rxn12646_c0	0	89.9499	0	0	0
rxn09296_c0	0	358.941	0	0	0
rxn01255_c0	0	3.71097e-05	0	0	0
rxn03194_c0	0	7.42193e-05	0	0	0
rxn01360_c0	0	3.71097e-05	0	0	0
rxn08552_c0	0	2.47398e-05	0	0	0
rxn02927_c0	0	2.96877e-05	0	0	0
rxn03958_c0	0	0	0	0	0
rxn12500_c0	0	0	0	0	0
rxn10267_c0	0	0	0	0	0
rxn05433_c0	0	0	0	0	0
rxn10236_c0	0	0	0	0	0
rxn10306_c0	0	0	0	0	0
rxn05452_c0	0	0	0	0	0
rxn10010_c0	0	1.14184e-05	0	0	0
rxn10222_c0	0	0	0	0	0
rxn02400_c0	0	0	0	0	0
rxn01280_c0	-1000	1000	0	0	0
rxn00758_c0	0	0	0	0	0
rxn00328_c0	0	0	0	0	0
rxn01670_c0	0	0	0	0	0
rxn00305_c0	0	0.000148439	0	0	0
rxn05336_c0	-7.42193e-05	0	0	0	0
rxn02287_c0	0	0	0	0	0
rxn02475_c0	0	4.94795e-05	0	0	0
rxn08295_c0	0	0	0	0	0
rxn00147_c0	0	0.000148439	0	0	0
rxn05312_c0	0	0.000148439	0	0	0
rxn02774_c0	0	0	0	0	0
rxn05172_c0	0	4.94795e-05	0	0	0
rxn10303_c0	0	0	0	0	0
rxn00646_c0	0	7.42193e-05	0	0	0
rxn09203_c0	0	0	0	0	0
rxn04748_c0	0	0	0	0	0
rxn13784_c0	0	0	0	0	0
rxn10184_c0	0	0	0	0	0
rxn01987_c0	0	0	0	0	0
rxn00363_c0	0	0.000148439	0	0	0
rxn01629_c0	0	0	0	0	0
rxn10204_c0	0	0.000148439	0	0	0
rxn08086_c0	0	0	0	0	0
rxn05151_c0	0	0.000148439	0	0	0
rxn01548_c0	0	4.94795e-05	0	0	0
rxn05449_c0	0	0	0	0	0
rxn01450_c0	0	0	0	0	0
rxn05459_c0	0	0	0	0	0
rxn02946_c0	0	0	0	0	0
rxn00966_c0	0	3.71097e-05	0	0	0
rxn08842_c0	0	0	0	0	0
rxn05323_c0	0	0	0	0	0
rxn03084_c0	0	2.47398e-05	0	0	0
rxn00011_c0	0	89.9499	0	0	0
rxn02222_c0	0	0	0	0	0
rxn00292_c0	0	0	0	0	0
rxn05252_c0	0	0	0	0	0
rxn00196_c0	0	0	0	0	0
rxn08707_c0	0	0	0	0	0
rxn10161_c0	0	0	0	0	0
rxn00708_c0	0	0	0	0	0
rxn02476_c0	0	3.71097e-05	0	0	0
rxn02112_c0	0	0	0	0	0
rxn01575_c0	-7.42193e-05	0	0	0	0
rxn09206_c0	0	0	0	0	0
rxn02342_c0	-0.000148439	89.9499	0	0	0
rxn05181_c0	0	0.000148439	0	0	0
rxn01985_c0	0	0	0	0	0
rxn00775_c0	0	0	0	0	0
rxn00515_c0	0	0.000148439	0	0	0
rxn10227_c0	0	0	0	0	0
rxn09113_c0	0	0	0	0	0
rxn01828_c0	0	0	0	0	0
rxn01218_c0	0	0	0	0	0
rxn05239_c0	0	1.85548e-05	0	0	0
rxn08547_c0	0	33.1861	0	0	0
rxn10233_c0	0	0	0	0	0
rxn08976_c0	0	1000	0	0	0
rxn02789_c0	0	4.94795e-05	0	0	0
rxn05383_c0	0	0	0	0	0
rxn08180_c0	0	0	0	0	0
rxn01331_c0	0	1.34944e-05	0	0	0
rxn08783_c0	0	1000	0	0	0
rxn05441_c0	0	0	0	0	0
rxn10342_c0	0	0	0	0	0
rxn05426_c0	0	0	0	0	0
rxn08818_c0	0	0	0	0	0
rxn02314_c0	0	0	0	0	0
rxn00179_c0	0	0.000148439	0	0	0
rxn01465_c0	-3.71096e-05	0	0	0	0
rxn02761_c0	0	0	0	0	0
rxn05364_c0	0	0	0	0	0
rxn00863_c0	0	3.71097e-05	0	0	0
rxn00209_c0	0	1.34944e-05	0	0	0
rxn03150_c0	0	0	0	0	0
rxn10217_c0	0	0	0	0	0
rxn09449_c0	0	0.000148439	0	0	0
rxn10168_c0	0	0.000148439	0	0	0
rxn01504_c0	0	0	0	0	0
rxn03436_c0	0	7.42193e-05	0	0	0
rxn08756_c0	0	0	0	0	0
rxn00423_c0	0	0.000148439	0	0	0
rxn11934_c0	0	2.12055e-05	0	0	0
rxn05430_c0	0	0	0	0	0
rxn08810_c0	0	0	0	0	0
rxn03248_c0	0	1.14184e-05	0	0	0
rxn08307_c0	0	0	0	0	0
rxn02201_c0	0	0.000148439	0	0	0
rxn05555_c0	0	0	0	0	0
rxn02159_c0	0	3.71097e-05	0	0	0
rxn02160_c0	0	3.71097e-05	0	0	0
rxn10067_c0	0	0	0	0	0
rxn00727_c0	0	1.34944e-05	0	0	0
rxn05413_c0	0	0	0	0	0
rxn10299_c0	0	0	0	0	0
rxn02914_c0	-0.000148439	0	0	0	0
rxn01300_c0	0	7.42193e-05	0	0	0
rxn10013_c0	0	1.14184e-05	0	0	0
rxn00950_c0	0	0	0	0	0
rxn10264_c0	0	0	0	0	0
rxn10208_c0	0	0	0	0	0
rxn05445_c0	0	0	0	0	0
rxn01647_c0	0	0	0	0	0
rxn00881_c0	0	0	0	0	0
rxn05247_c0	0	0	0	0	0
rxn03898_c0	0	0	0	0	0
rxn05594_c0	0	0	0	0	0
rxn02504_c0	0	0	0	0	0
rxn01672_c0	0	0.000148439	0	0	0
rxn10473_c0	0	0	0	0	0
rxn08975_c0	0	1000	0	0	0
rxn05534_c0	0	89.9499	0	0	0
rxn05732_c0	0	0.000148439	0	0	0
rxn08556_c0	0	1000	0	0	0
rxn05446_c0	0	0	0	0	0
rxn05435_c0	0	0	0	0	0
rxn01358_c0	0	0	0	0	0
rxn09108_c0	0	0	0	0	0
rxn00566_c0	0	0.000148439	0	0	0
rxn08299_c0	0	0	0	0	0
rxn00002_c0	0	0	0	0	0
rxn08971_c0	0	1000	0	0	0
rxn01303_c0	0	7.42193e-05	0	0	0
rxn12634_c0	0	89.9499	0	0	0
rxn05456_c0	0	0	0	0	0
rxn10261_c0	0	0	0	0	0
rxn10232_c0	0	0	0	0	0
rxn00300_c0	0	4.94795e-05	0	0	0
rxn02288_c0	0	0	0	0	0
rxn08345_c0	0	0	0	0	0
rxn05410_c0	0	0	0	0	0
rxn01269_c0	0	1.34944e-05	0	0	0
rxn00205_c0	0	0	0	0	0
rxn00790_c0	0	2.47398e-05	0	0	0
rxn08296_c0	0	0	0	0	0
rxn08805_c0	0	0	0	0	0
rxn00060_c0	0	0	0	0	0
rxn09202_c0	0	0	0	0	0
rxn03239_c0	-0.000148439	0	0	0	0
rxn02473_c0	0	3.71097e-05	0	0	0
rxn05293_c0	0	0	0	0	0
rxn05039_c0	0	4.94795e-05	0	0	0
rxn01285_c0	0	0	0	0	0
rxn05150_c0	0	0.000148439	0	0	0
rxn02297_c0	0	0	0	0	0
rxn01639_c0	0	0	0	0	0
rxn00105_c0	-0.000148439	0.000148439	0	0	0
rxn00350_c0	0	7.42193e-05	0	0	0
rxn10300_c0	0	0	0	0	0
rxn08813_c0	0	0	0	0	0
rxn00313_c0	0	3.71097e-05	0	0	0
rxn09197_c0	0	0	0	0	0
rxn02791_c0	0	0	0	0	0
rxn05455_c0	0	0	0	0	0
rxn01972_c0	0	0	0	0	0
rxn11944_c0	0	3.71097e-05	0	0	0
rxn11268_c0	0	2.47398e-05	0	0	0
rxn05344_c0	0	7.42193e-05	0	0	0
rxn00676_c0	0	0	0	0	0
rxn10339_c0	0	0	0	0	0
rxn10226_c0	0	0	0	0	0
rxn03246_c0	-1.14184e-05	0	0	0	0
rxn10237_c0	0	0	0	0	0
rxn05248_c0	0	0	0	0	0
rxn08901_c0	0	1000	0	0	0
rxn08796_c0	0	0	0	0	0
rxn03433_c0	0	0	0	0	0
rxn03242_c0	-1.14184e-05	0	0	0	0
rxn10223_c0	0	0	0	0	0
rxn01459_c0	0	0	0	0	0
rxn10210_c0	0	0	0	0	0
rxn00256_c0	0	0.000148439	0	0	0
rxn02503_c0	0	0.000148439	0	0	0
rxn09101_c0	0	0	0	0	0
rxn08845_c0	0	0	0	0	0
rxn04143_c0	0	0	0	0	0
rxn01334_c0	0	0	0	0	0
rxn01847_c0	0	0	0	0	0
rxn08087_c0	0	0	0	0	0
rxn03146_c0	0	0	0	0	0
rxn00192_c0	0	0	0	0	0
rxn00588_c0	0	0	0	0	0
rxn00289_c0	0	0.000148439	0	0	0
rxn05388_c0	0	0	0	0	0
rxn08849_c0	0	0	0	0	0
rxn02085_c0	0	0	0	0	0
rxn05429_c0	0	0	0	0	0
rxn01739_c0	0	3.71097e-05	0	0	0
rxn00543_c0	0	0	0	0	0
rxn05552_c0	0	7.42193e-05	0	0	0
rxn01521_c0	0	0	0	0	0
rxn06591_c0	0	0	0	0	0
rxn00126_c0	0	4.94795e-05	0	0	0
rxn05547_c0	0	89.9499	0	0	0
rxn00980_c0	0	0	0	0	0
rxn02900_c0	0	0	0	0	0
rxn03445_c0	-1.34944e-05	0	0	0	0
rxn00159_c0	0	0.000148439	0	0	0
rxn02508_c0	0	1.34944e-05	0	0	0
rxn08801_c0	0	0.000148439	0	0	0
rxn01840_c0	0	0	0	0	0
rxn05251_c0	0	0	0	0	0
rxn05516_c0	0	0.000148439	0	0	0
rxn02938_c0	0	0.000148439	0	0	0
rxn05439_c0	0	0	0	0	0
rxn01256_c0	0	3.71097e-05	0	0	0
rxn05339_c0	0	0	0	0	0
rxn10268_c0	0	0	0	0	0
rxn00224_c0	0	0	0	0	0
rxn00569_c0	0	7.42193e-05	0	0	0
rxn05451_c0	0	0	0	0	0
rxn05736_c0	0	0.000148439	0	0	0
rxn05527_c0	0	0	0	0	0
rxn10253_c0	0	0	0	0	0
rxn02465_c0	0	7.20391	0	0	0
rxn08335_c0	0	3.71097e-05	0	0	0
rxn09205_c0	0	0	0	0	0
rxn05957_c0	0	0	0	0	0
rxn00549_c0	0	2.47398e-05	0	0	0
rxn08468_c0	0	0	0	0	0
rxn08820_c0	0	0	0	0	0
rxn01871_c0	-89.9499	0.000148439	0	0	0
rxn01257_c0	0	0	0	0	0
rxn05401_c0	0	0	0	0	0
rxn05613_c0	0	0.000148439	0	0	0
rxn01265_c0	-0.000148439	0	0	0	0
rxn01740_c0	-3.71097e-05	0	0	0	0
rxn08548_c0	0	0	0	0	0
rxn08546_c0	0	0	0	0	0
rxn12847_c0	0	89.9499	0	0	0
rxn03130_c0	0	0	0	0	0
rxn03250_c0	0	1.14184e-05	0	0	0
rxn05371_c0	0	0	0	0	0
rxn00165_c0	0	193.485	0	0	0
rxn09112_c0	0	0	0	0	0
rxn03394_c0	0	0	0	0	0
rxn05400_c0	0	0	0	0	0
rxn05599_c0	0	0	0	0	0
rxn08088_c0	0	0	0	0	0
rxn10343_c0	0	0	0	0	0
rxn05188_c0	0	0	0	0	0
rxn08793_c0	0	1000	0	0	0
rxn02360_c0	0	0	0	0	0
rxn05512_c0	0	0	0	0	0
rxn05442_c0	0	0	0	0	0
rxn08819_c0	0	0	0	0	0
rxn10265_c0	0	0	0	0	0
rxn00297_c0	0	0	0	0	0
rxn00065_c0	0	0	0	0	0
rxn00141_c0	0	4.94795e-05	0	0	0
rxn05651_c0	0	0	0	0	0
rxn09102_c0	0	0	0	0	0
rxn05425_c0	0	0	0	0	0
rxn10234_c0	0	0	0	0	0
rxn01859_c0	0	4.94795e-05	0	0	0
rxn10202_c0	0	0.000148439	0	0	0
rxn02889_c0	0	0	0	0	0
rxn01466_c0	0	0	0	0	0
rxn02185_c0	-7.42193e-05	0	0	0	0
rxn03406_c0	0	0	0	0	0
rxn05358_c0	0	0	0	0	0
rxn08811_c0	0	0	0	0	0
rxn00361_c0	0	1.85548e-05	0	0	0
rxn02804_c0	0	0.000148439	0	0	0
rxn01480_c0	0	0	0	0	0
rxn03181_c0	0	0	0	0	0
rxn05620_c0	0	0	0	0	0
rxn05108_c0	0	0	0	0	0
rxn05485_c0	0	0	0	0	0
rxn04070_c0	0	1.34944e-05	0	0	0
rxn01646_c0	0	0	0	0	0
rxn02004_c0	0	0	0	0	0
rxn02925_c0	0	0	0	0	0
rxn02277_c0	0	0	0	0	0
rxn10147_c0	0	0	0	0	0
rxn09657_c0	0	0	0	0	0
rxn05735_c0	0	4.94795e-05	0	0	0
rxn00691_c0	0	0.000148439	0	0	0
rxn10207_c0	0	0	0	0	0
rxn08558_c0	0	1000	0	0	0
rxn02264_c0	0	0	0	0	0
rxn01225_c0	0	0	0	0	0
rxn03903_c0	0	0	0	0	0
rxn01188_c0	0	7.42193e-05	0	0	0
rxn03897_c0	0	0	0	0	0
rxn00623_c0	-7.42193e-05	0	0	0	0
rxn00452_c0	0	0	0	0	0
rxn05447_c0	0	0	0	0	0
rxn08352_c0	0	0	0	0	0
rxn08306_c0	0	0	0	0	0
rxn05360_c0	0	0	0	0	0
rxn08804_c0	0	0	0	0	0
rxn00913_c0	0	4.94795e-05	0	0	0
rxn00214_c0	0	0	0	0	0
rxn00874_c0	0	1.14184e-05	0	0	0
R361	0	0.000148439	0	0	0
rxn05438_c0	0	0	0	0	0
rxn08085_c0	0	0	0	0	0
rxn09109_c0	0	0	0	0	0
rxn08839_c0	0	0	0	0	0
rxn10258_c0	0	0	0	0	0
rxn10228_c0	0	0	0	0	0
rxn03249_c0	-1.14184e-05	0	0	0	0
rxn09448_c0	0	0.000148439	0	0	0
rxn01851_c0	0	0	0	0	0
rxn03421_c0	0	0	0	0	0
rxn08843_c0	0	0	0	0	0
rxn00867_c0	0	0	0	0	0
rxn05409_c0	0	0	0	0	0
rxn02934_c0	0	0	0	0	0
rxn10131_c0	0	0	0	0	0
rxn00743_c0	0	0	0	0	0
rxn05200_c0	-3.71097e-05	0	0	0	0
rxn00493_c0	-3.71096e-05	0	0	0	0
rxn03240_c0	0	0.000148439	0	0	0
rxn05414_c0	0	0	0	0	0
rxn00789_c0	0	3.71097e-05	0	0	0
rxn10481_c0	0	7.42193e-05	0	0	0
rxn06077_c0	-0.000148439	0	0	0	0
rxn02895_c0	0	2.47398e-05	0	0	0
rxn10216_c0	0	0	0	0	0
rxn09211_c0	0	0	0	0	0
rxn02312_c0	0	0	0	0	0
rxn05256_c0	0	2.12055e-05	0	0	0
rxn00438_c0	0	0.000148439	0	0	0
rxn05405_c0	0	0	0	0	0
rxn00679_c0	0	0.000148439	0	0	0
rxn04724_c0	0	0	0	0	0
rxn03951_c0	0	1.34944e-05	0	0	0
rxn10344_c0	0	0	0	0	0
rxn12206_c0	0	0.000111329	0	0	0
rxn10474_c0	0	0	0	0	0
rxn05404_c0	0	0	0	0	0
rxn08798_c0	0	0	0	0	0
rxn08797_c0	0	33.1861	0	0	0
rxn01102_c0	0	0.000148439	0	0	0
rxn08550_c0	0	0	0	0	0
rxn10336_c0	0	0	0	0	0
rxn01275_c0	0	0	0	0	0
rxn10257_c0	0	0	0	0	0
rxn01930_c0	0	0	0	0	0
rxn09209_c0	0	0	0	0	0
rxn01653_c0	0	0	0	0	0
rxn09198_c0	0	0	0	0	0
rxn01362_c0	0	3.71096e-05	0	0	0
rxn09106_c0	0	0	0	0	0
rxn10270_c0	0	0	0	0	0
rxn08846_c0	0	0	0	0	0
rxn05450_c0	0	0	0	0	0
rxn03243_c0	0	1.14184e-05	0	0	0
rxn03040_c0	0	0	0	0	0
rxn05375_c0	0	0	0	0	0
rxn10224_c0	0	0	0	0	0
rxn00351_c0	0	7.42193e-05	0	0	0
rxn10231_c0	0	0	0	0	0
rxn02811_c0	-4.94795e-05	0	0	0	0
rxn10262_c0	0	0	0	0	0
rxn01286_c0	0	0.000148439	0	0	0
rxn08469_c0	0	7.42193e-05	0	0	0
rxn05610_c0	0	0	0	0	0
rxn00199_c0	0	7.42193e-05	0	0	0
rxn00412_c0	0	960.253	0	0	0
rxn03167_c0	0	0	0	0	0
rxn08310_c0	0	0	0	0	0
rxn03135_c0	0	3.71097e-05	0	0	0
rxn05655_c0	0	0	0	0	0
rxn00791_c0	0	1.34944e-05	0	0	0
rxn09201_c0	0	0	0	0	0
rxn12432_c0	0	0.000111329	0	0	0
rxn08084_c0	0	0	0	0	0
rxn01636_c0	0	7.20391	0	0	0
rxn02303_c0	0	0	0	0	0
rxn03843_c0	0	0	0	0	0
rxn10260_c0	0	0	0	0	0
rxn01329_c0	0	0	0	0	0
rxn05379_c0	0	0	0	0	0
rxn09450_c0	0	0.000148439	0	0	0
rxn10301_c0	0	0	0	0	0
rxn01213_c0	0	0	0	0	0
rxn05384_c0	0	0	0	0	0
rxn01917_c0	0	7.20391	0	0	0
rxn05389_c0	0	0	0	0	0
rxn01603_c0	0	0	0	0	0
rxn05515_c0	0	0	0	0	0
rxn03247_c0	0	1.14184e-05	0	0	0
rxn05607_c0	0	0	0	0	0
rxn06777_c0	-1.14184e-05	0	0	0	0
rxn02939_c0	0	1.34944e-05	0	0	0
rxn10254_c0	0	0	0	0	0
rxn02339_c0	0	0	0	0	0
rxn00288_c0	0	1000	0	0	0
rxn10012_c0	0	1.14184e-05	0	0	0
rxn00132_c0	0	4.94795e-05	0	0	0
rxn05183_c0	0	0	0	0	0
rxn03075_c0	0	0	0	0	0
rxn05528_c0	0	7.42193e-05	0	0	0
rxn02359_c0	0	0	0	0	0
rxn00707_c0	0	0.000148439	0	0	0
rxn03893_c0	0	0	0	0	0
rxn02270_c0	0	717.882	0	0	0
rxn03108_c0	0	0.000148439	0	0	0
rxn05146_c0	0	0.000148439	0	0	0
rxn10213_c0	0	0	0	0	0
rxn01799_c0	0	0	0	0	0
rxn02632_c0	0	0	0	0	0
rxn05380_c0	0	0	0	0	0
rxn10118_c0	0	0	0	0	0
rxn05517_c0	-0.000148439	0	0	0	0
rxn00420_c0	0	0.000148439	0	0	0
rxn06723_c0	0	0	0	0	0
rxn01268_c0	0	1.34944e-05	0	0	0
rxn07438_c0	0	0	0	0	0
rxn08336_c0	0	3.71097e-05	0	0	0
rxn01961_c0	0	0	0	0	0
rxn01210_c0	0	0	0	0	0
rxn05501_c0	0	0	0	0	0
rxn10220_c0	0	0	0	0	0
rxn03907_c0	0	0	0	0	0
rxn09953_c0	0	0	0	0	0
rxn02268_c0	0	358.941	0	0	0
rxn00346_c0	0	0.000148439	0	0	0
rxn00831_c0	0	0	0	0	0
rxn00407_c0	0	0.000148439	0	0	0
rxn05454_c0	0	0	0	0	0
rxn00101_c0	0	4.94796e-05	0	0	0
rxn02680_c0	0	1.14184e-05	0	0	0
rxn08470_c0	0	0	0	0	0
rxn10571_c0	0	0.000148439	0	0	0
rxn05195_c0	0	0	0	0	0
rxn01208_c0	0	4.94795e-05	0	0	0
rxn04132_c0	0	0	0	0	0
rxn04133_c0	0	0	0	0	0
rxn02374_c0	0	0.000148439	0	0	0
rxn05116_c0	0	1.34944e-05	0	0	0
rxn03012_c0	0	0	0	0	0
rxn05064_c0	0	0	0	0	0
rxn02666_c0	0	0	0	0	0
rxn04457_c0	0	0	0	0	0
rxn04456_c0	0	0	0	0	0
rxn01664_c0	0	0	0	0	0
rxn02916_c0	0	0	0	0	0
EX_cofactors	0	8.10122e-06	0	0	0
EX_cpd00049_e0	0	0	0	0	0
EX_cpd00049_c0	0	0	0	0	0
EX_cofactors_e0	0	8.10122e-06	0	0	0
EX_cpd11574	0	0	0	0	0
EX_cpd11574_e0	0	0	0	0	0
EX_cpd00100_e0	0	0	0	0	0
EX_cpd00030	-0.000148439	0	0	0	0
EX_cpd00030_e0	-0.000148439	0	0	0	0
EX_cpd00712	0	0.000148439	0	0	0
EX_cpd00712_e0	0	0.000148439	0	0	0
EX_cpd00010	0	7.0685e-06	0	0	0
EX_cpd00010_e0	0	7.0685e-06	0	0	0
EX_cpd00060	0	89.9499	0	0	0
EX_cpd02555	0	0	0	0	0
EX_cpd02555_e0	0	0	0	0	0
EX_cpd02884	0	2.96877e-05	0	0	0
EX_cpd02884_e0	0	2.96877e-05	0	0	0
EX_cpd11590_e0	-0.000148439	0	0	0	0
EX_cpd00254_e0	0	0	0	0	0
EX_cpd11576_e0	0	0	0	0	0
EX_cpd10516_e0	0	0	0	0	0
EX_cpd00971_e0	0	0	0	0	0
EX_cpd00023_e0	-0.000445316	551.885	0	0	0
EX_cpd03424_e0	0	0	0	0	0
EX_cpd08023_e0	0	0	0	0	0
EX_cpd00205_e0	0	0	0	0	0
EX_cpd00034_e0	0	0	0	0	0
EX_cpd15606_e0	-89.9499	0	0	0	0
EX_cpd00048_e0	-2.12055e-05	0	0	0	0
EX_cpd01171_e0	0	0	0	0	0
EX_cpd09878_e0	-4.94795e-05	0	0	0	0
EX_cpd00119_e0	-0.000148439	0	0	0	0
EX_cpd01017_e0	-2.4394	0	0	0	0
EX_cpd00060_e0	-0.000148439	89.9499	0	0	0
EX_cpd00797_e0	0	0	0	0	0
EX_cpd00309_e0	0	0	0	0	0
EX_cpd11589_e0	-89.9499	0	0	0	0
EX_cpd00082_e0	0	0	0	0	0
EX_cpd11578_e0	0	0	0	0	0
EX_cpd01030_e0	0	0	0	0	0
EX_cpd00268_e0	-2.47398e-05	0	0	0	0
EX_cpd00653_e0	0	0	0	0	0
EX_cpd15604_e0	-89.9499	0	0	0	0
EX_cpd11593_e0	-100	0	0	0	0
EX_cpd00314_e0	0	0	0	0	0
EX_cpd00210_e0	-4.94795e-05	0	0	0	0
EX_cpd00588_e0	0	0	0	0	0
EX_cpd01080_e0	0	0	0	0	0
EX_cpd10515_e0	0	0	0	0	0
EX_cpd03048_e0	0	0	0	0	0
EX_cpd00099_e0	0	0	0	0	0
EX_cpd11592_e0	-89.9499	0	0	0	0
EX_cpd00276_e0	0	0	0	0	0
EX_cpd00012_e0	0	2.47398e-05	0	0	0
EX_cpd11579_e0	-7.42193e-05	0	0	0	0
EX_cpd11580_e0	-89.9499	0	0	0	0
EX_cpd01012_e0	0	0	0	0	0
EX_cpd00307_e0	0	0	0	0	0
EX_cpd01914_e0	-0.000148439	0	0	0	0
EX_cpd00395_e0	0	0	0	0	0
EX_cpd00531_e0	0	0	0	0	0
EX_cpd03724_e0	0	0	0	0	0
EX_cpd11596_e0	0	0	0	0	0
EX_cpd11575_e0	0	0	0	0	0
EX_cpd00122_e0	0	0	0	0	0
EX_cpd00635_e0	0	0	0	0	0
EX_cpd00305_e0	0	0	0	0	0
EX_cpd01015_e0	0	0	0	0	0
EX_cpd00051_e0	0	0	0	0	0
EX_cpd00058_e0	0	0	0	0	0
EX_cpd04097_e0	0	0	0	0	0
EX_cpd00149_e0	0	0	0	0	0
EX_cpd00138_e0	0	0	0	0	0
EX_cpd00076_e0	0	0	0	0	0
EX_cpd00308_e0	-0.000111329	0	0	0	0
EX_cpd00423_e0	0	0	0	0	0
EX_cpd00179_e0	0	0	0	0	0
EX_cpd00637_e0	0	0	0	0	0
EX_cpd03696_e0	0	0	0	0	0
rxn07932_c0	0	0	0	0	0
rxn07933_c0	0	0	0	0	0
rxn07934_c0	0	0	0	0	0
rxn07935_c0	0	0	0	0	0
rxn07936_c0	0	0	0	0	0
rxn07937_c0	0	0	0	0	0
rxn07938_c0	0	0	0	0	0
rxn07939_c0	0	0	0	0	0
rxn07940_c0	0	0	0	0	0
rxn07941_c0	0	0	0	0	0
rxn07942_c0	0	0	0	0	0
rxn07943_c0	0	0	0	0	0
rxn07944_c0	0	0	0	0	0
rxn07945_c0	0	0	0	0	0
rxn07953_c0	0	0	0	0	0
rxn07954_c0	0	0	0	0	0
rxn07955_c0	0	0	0	0	0
rxn07956_c0	0	0	0	0	0
rxn07957_c0	0	0	0	0	0
rxn07958_c0	0	0	0	0	0
rxn07959_c0	0	0	0	0	0
rxn07971_c0	0	0.000148439	0	0	0
rxn07976_c0	0	0	0	0	0
rxn05335_c0	0	0	0	0	0
rxn07977_c0	0	0	0	0	0
rxn10937_c0	0	7.42193e-05	0	0	0
rxn05332_c0	0	7.42193e-05	0	0	0
rxn07978_c0	0	0	0	0	0
rxn07979_c0	0	0	0	0	0
rxn07980_c0	0	0	0	0	0
rxn08001_c0	0	0	0	0	0
rxn08013_c0	0	0	0	0	0
rxn06023_c0	0	0	0	0	0
rxn08060_c0	0	0	0	0	0
rxn08062_c0	0	0	0	0	0
rxn03538_c0	0	0	0	0	0
rxn08073_c0	0	0	0	0	0
rxn08074_c0	0	0	0	0	0
rxn08075_c0	0	0	0	0	0
rxn08076_c0	0	0	0	0	0
rxn08078_c0	0	0	0	0	0
rxn08079_c0	0	0	0	0	0
rxn08080_c0	0	0	0	0	0
rxn08081_c0	0	0	0	0	0
rxn08116_c0	0	0	0	0	0
rxn08123_c0	0	0	0	0	0
rxn08124_c0	0	0	0	0	0
rxn08130_c0	0	0	0	0	0
rxn08131_c0	0	0	0	0	0
rxn08136_c0	0	0	0	0	0
rxn08141_c0	0	0	0	0	0
rxn00342_c0	0	0.000148439	0	0	0
rxn08172_c0	0	0	0	0	0
rxn08243_c0	0	0	0	0	0
rxn01416_c0	0	0	0	0	0
rxn01365_c0	0	0	0	0	0
rxn08286_c0	0	0	0	0	0
rxn01094_c0	0	0	0	0	0
rxn01093_c0	0	0	0	0	0
rxn03173_c0	0	0	0	0	0
rxn08366_c0	0	0	0	0	0
rxn08367_c0	0	0	0	0	0
rxn08368_c0	0	0	0	0	0
rxn08430_c0	0	0	0	0	0
rxn08439_c0	0	0	0	0	0
rxn08440_c0	0	0	0	0	0
rxn08442_c0	0	0	0	0	0
rxn00943_c0	0	0.000148439	0	0	0
rxn08443_c0	0	0.000148439	0	0	0
rxn08444_c0	0	0.000148439	0	0	0
rxn08445_c0	0	0.000148439	0	0	0
rxn08446_c0	0	0	0	0	0
rxn08447_c0	0	0	0	0	0
rxn08458_c0	0	1000	0	0	0
rxn08460_c0	0	0	0	0	0
rxn01620_c0	0	0	0	0	0
rxn08491_c0	0	0	0	0	0
rxn08508_c0	0	0	0	0	0
rxn00056_c0	0	0	0	0	0
rxn03976_c0	0	1000	0	0	0
rxn08521	-1000	0	0	0	0
rxn03974_c0	0	7.42193e-05	0	0	0
rxn03975_c0	0	7.42193e-05	0	0	0
rxn08533_c0	0	0	0	0	0
rxn00610_c0	0	0.000148439	0	0	0
rxn08582_c0	0	0	0	0	0
rxn08603_c0	0	0	0	0	0
rxn08604_c0	0	0	0	0	0
rxn08607_c0	0	0	0	0	0
rxn08608	0	0	0	0	0
rxn08609_c0	0	0	0	0	0
rxn08618	0	0	0	0	0
rxn06437_c0	0	0	0	0	0
rxn08652_c0	0	0	0	0	0
rxn08670_c0	0	0	0	0	0
rxn08687_c0	0	0	0	0	0
rxn08701_c0	0	0	0	0	0
rxn08722_c0	0	0	0	0	0
rxn08725_c0	0	0	0	0	0
rxn02177_c0	0	0	0	0	0
rxn08760_c0	0	0	0	0	0
rxn08770_c0	0	0	0	0	0
rxn08772_c0	0	0	0	0	0
rxn08779_c0	0	0	0	0	0
rxn08788_c0	0	0	0	0	0
rxn08787_c0	0	0	0	0	0
rxn08796_p	0	0	0	0	0
rxn08797_p	0	0	0	0	0
rxn08798_p	0	0	0	0	0
rxn08799_p	0	0	0	0	0
rxn08800_p	0	0	0	0	0
rxn08801_p	0	0	0	0	0
rxn08802_p	0	0	0	0	0
rxn08803_p	0	0	0	0	0
rxn08804_p	0	0	0	0	0
rxn08805_p	0	0	0	0	0
rxn08806_p	0	0	0	0	0
rxn08807_p	0	0	0	0	0
rxn08809_p	0	0	0	0	0
rxn08810_p	0	0	0	0	0
rxn08811_p	0	0	0	0	0
rxn08812_p	0	0	0	0	0
rxn08813_p	0	0	0	0	0
rxn08814_p	0	0	0	0	0
rxn08815_p	0	0	0	0	0
rxn08816_p	0	0	0	0	0
rxn01133_c0	0	0	0	0	0
rxn02230_c0	0	0	0	0	0
rxn08887_p	0	0	0	0	0
rxn08889_p	0	0	0	0	0
rxn08890_p	0	0	0	0	0
rxn08891_p	0	0	0	0	0
rxn08892_p	0	0	0	0	0
rxn08893_p	0	0	0	0	0
rxn08894_p	0	0	0	0	0
rxn08895_p	0	0	0	0	0
rxn08896_p	0	0	0	0	0
rxn08897_p	0	0	0	0	0
rxn08898_p	0	0	0	0	0
rxn08907_c0	0	0	0	0	0
rxn08924_c0	0	0	0	0	0
rxn08937_p	0	0	0	0	0
rxn08938_p	0	0	0	0	0
rxn08939_p	0	0	0	0	0
rxn08940_p	0	0	0	0	0
rxn08944_c0	0	0	0	0	0
rxn08948_c0	0	0	0	0	0
rxn08953_c0	0	0	0	0	0
rxn03439_c0	0	0	0	0	0
rxn08955_c0	0	0	0	0	0
rxn00076_c0	0	0.000148439	0	0	0
rxn08977_c0	0	1000	0	0	0
rxn08978_c0	0	1000	0	0	0
rxn08979_c0	0	1000	0	0	0
rxn08984_c0	0	0	0	0	0
rxn08989_c0	0	0	0	0	0
rxn08995_c0	0	0	0	0	0
rxn01145_c0	0	3.71097e-05	0	0	0
rxn00062_c0	0	0.000148439	0	0	0
rxn00513_c0	0	0.000148439	0	0	0
rxn00241_c0	0	0.000148439	0	0	0
rxn00408_c0	0	0.000148439	0	0	0
rxn01351_c0	0	0.000148439	0	0	0
rxn02518_c0	0	0	0	0	0
rxn01962_c0	0	0	0	0	0
rxn00301_c0	0	0.000148439	0	0	0
rxn01222_c0	0	0.000148439	0	0	0
rxn00367_c0	0	0.000148439	0	0	0
rxn09013_c0	0	0.000148439	0	0	0
rxn00063_c0	0	0.000148439	0	0	0
rxn09014_c0	0	0.000148439	0	0	0
rxn00463_c0	0	0.000148439	0	0	0
rxn00514_c0	0	0	0	0	0
rxn09016_c0	0	4.94795e-05	0	0	0
rxn09037_c0	0	0	0	0	0
rxn09039_c0	0	0	0	0	0
rxn09053_c0	0	0	0	0	0
rxn09054_c0	0	0	0	0	0
rxn09055_c0	0	0	0	0	0
rxn09056_c0	0	0	0	0	0
rxn09057_c0	0	0	0	0	0
rxn09058_c0	0	0	0	0	0
rxn09059_c0	0	0	0	0	0
rxn00140_c0	0	0	0	0	0
rxn00920_c0	0	0	0	0	0
rxn09073_c0	0	0	0	0	0
rxn09074_c0	0	0	0	0	0
rxn09075_c0	0	0	0	0	0
rxn09076_c0	0	0	0	0	0
rxn09077_c0	0	0	0	0	0
rxn09078_c0	0	0	0	0	0
rxn09079_c0	0	0	0	0	0
rxn09085_c0	0	0	0	0	0
rxn09086_c0	0	0	0	0	0
rxn09087_c0	0	0	0	0	0
rxn09088_c0	0	0	0	0	0
rxn09089_c0	0	0	0	0	0
rxn09090_c0	0	0	0	0	0
rxn09091_c0	0	0	0	0	0
rxn01476_c0	0	0	0	0	0
rxn09094_c0	0	0	0	0	0
rxn09095_c0	0	0	0	0	0
rxn09096_c0	0	0	0	0	0
rxn09097_c0	0	0	0	0	0
rxn09098_c0	0	0	0	0	0
rxn09099_c0	0	0	0	0	0
rxn09100_c0	0	0	0	0	0
rxn09117_c0	0	0	0	0	0
rxn09123_p	0	0	0	0	0
rxn09124_p	0	0	0	0	0
rxn09125_p	0	0	0	0	0
rxn09126_p	0	0	0	0	0
rxn09127_p	0	0	0	0	0
rxn09128_p	0	0	0	0	0
rxn09129_p	0	0	0	0	0
rxn09130_p	0	0	0	0	0
rxn09131_p	0	0	0	0	0
rxn09132_p	0	0	0	0	0
rxn09133_p	0	0	0	0	0
rxn09134_p	0	0	0	0	0
rxn09135_p	0	0	0	0	0
rxn09136_p	0	0	0	0	0
rxn09137_p	0	0	0	0	0
rxn09138_p	0	0	0	0	0
rxn09139_p	0	0	0	0	0
rxn09140_p	0	0	0	0	0
rxn09141_p	0	0	0	0	0
rxn09142_p	0	0	0	0	0
rxn09143_p	0	0	0	0	0
rxn09144_p	0	0	0	0	0
rxn09145_p	0	0	0	0	0
rxn09146_p	0	0	0	0	0
rxn09147_p	0	0	0	0	0
rxn09148_p	0	0	0	0	0
rxn09149_p	0	0	0	0	0
rxn09150_p	0	0	0	0	0
rxn09151_p	0	0	0	0	0
rxn09152_p	0	0	0	0	0
rxn09153_p	0	0	0	0	0
rxn09154_p	0	0	0	0	0
rxn09155_p	0	0	0	0	0
rxn09156_c0	0	0	0	0	0
rxn09158_p	0	0	0	0	0
rxn09159_p	0	0	0	0	0
rxn09160_p	0	0	0	0	0
rxn09161_p	0	0	0	0	0
rxn09162_p	0	0	0	0	0
rxn09163_p	0	0	0	0	0
rxn09164_p	0	0	0	0	0
rxn00001_c0	0	0.000148439	0	0	0
rxn00106_c0	0	0.000148439	0	0	0
rxn09174_c0	0	1000	0	0	0
rxn09182_c0	0	0	0	0	0
rxn06445_c0	0	0	0	0	0
rxn09195_c0	0	0	0	0	0
rxn09220_c0	0	718.373	0	0	0
rxn09222_c0	0	0.000148439	0	0	0
rxn09245_c0	0	0	0	0	0
rxn09247_c0	0	0	0	0	0
rxn00377_c0	0	0	0	0	0
rxn09256_c0	0	0	0	0	0
rxn09276_c0	0	0	0	0	0
rxn00436_c0	0	0.000148439	0	0	0
rxn09304_c0	0	0	0	0	0
rxn09306_c0	0	0	0	0	0
rxn09320_c0	0	0	0	0	0
rxn09326_c0	0	0	0	0	0
rxn09333_c0	0	0	0	0	0
rxn09338_c0	0	0	0	0	0
rxn02377_c0	0	0	0	0	0
rxn00211_c0	0	0	0	0	0
rxn09354_c0	0	0	0	0	0
rxn09358_c0	0	0	0	0	0
rxn09360_c0	0	0	0	0	0
rxn09374_c0	0	0	0	0	0
rxn03137_c0	0	3.71097e-05	0	0	0
rxn00123_c0	0	1.34944e-05	0	0	0
rxn00641_c0	0	0	0	0	0
rxn06079_c0	0	0	0	0	0
R233_c0	0	0	0	0	0
rxn05267_c0	0	4.94795e-05	0	0	0
rxn06831_c0	0	4.94795e-05	0	0	0
rxn08528_c0	0	1000	0	0	0
EX_cpd15548_e0	0	2.47398e-05	0	0	0
EX_cpd15548_c0	0	2.47398e-05	0	0	0
EX_cpd00182_e0	0	4.94795e-05	0	0	0
rxn11000_e0	-4.94795e-05	0	0	0	0
EX_cpd00386_e0	-0.000148439	0	0	0	0
rxn08864_e0	0	0.000148439	0	0	0
EX_cpd01113_e0	0	0	0	0	0
rxn08732_e0	0	0	0	0	0
EX_cpd00248_e0	0	0	0	0	0
rxn12452_e0	0	0	0	0	0
EX_cpd00118_e0	0	0	0	0	0
rxn13393_e0	0	0	0	0	0
EX_cpd00224_e0	0	0	0	0	0
rxn09695_e0	0	0	0	0	0
EX_cpd00709_e0	0	0	0	0	0
rxn08574_e0	0	0	0	0	0
EX_cpd00047_e0	0	0	0	0	0
EX_cpd00249_e0	0	0	0	0	0
EX_cpd00139_e0	0	0	0	0	0
EX_cpd00040_e0	0	0	0	0	0
EX_cpd00246_e0	0	0	0	0	0
EX_cpd00374_e0	0	0	0	0	0
EX_cpd01107_e0	0	0	0	0	0
EX_cpd00666_e0	0	0	0	0	0
EX_cpd00227_e0	0	0	0	0	0
EX_cpd00157_e0	0	0	0	0	0
EX_cpd00184_e0	0	3.71097e-05	0	0	0
R172_c0	0.0102546	0.0102546	0.0102546	0.00820371	0.0123056
rxn13793_c0	0.0151683	0.0151683	0.0151683	0.0121346	0.018202
R178_c0	0.0292684	0.0292684	0.0292684	0.0234147	0.0351221
rxn02331_c0	0.0388822	0.0388822	0.0388822	0.0311057	0.0466586
rxn02404_c0	0.0388822	0.0388822	0.0388822	0.0311057	0.0466586
R177_c0	0.0512732	0.0512732	0.0512732	0.0410185	0.0615278
R176_c0	0.057255	0.057255	0.057255	0.045804	0.068706
rxn13675_c0	0.118783	0.118783	0.118783	0.0950263	0.142539
rxn13792_c0	0.151042	0.151042	0.151042	0.120834	0.181251
rxn00122_c0	0.203811	0.203812	0.203811	0.163049	0.244573
rxn00100_c0	0.208938	0.208945	0.208938	0.167151	0.250726
rxn02341_c0	0.208938	0.208945	0.208938	0.167151	0.250726
rxn01791_c0	0.208938	0.208945	0.208938	0.167151	0.250726
rxn12512_c0	0	0.208945	0.208938	0.167151	0.250726
rxn00656_c0	0.20879	0.208945	0.208938	0.167151	0.250726
rxn12510_c0	0.208938	0.208945	0.208938	0.167151	0.250726
rxn00912_c0	0.208938	0.209087	0.208938	0.167151	0.250726
rxn00903_c0	0.208864	0.209087	0.208938	0.167151	0.250726
rxn02175_c0	0.208938	0.208945	0.208938	0.167151	0.250726
rxn12305_c0	0.213638	0.213638	0.213638	0.170911	0.256366
rxn07267_c0	0.254657	0.254657	0.254657	0.203725	0.305588
rxn05324_c0	0.317039	0.317039	0.317039	0.253631	0.380447
rxn05331_c0	0.317039	0.317039	0.317039	0.253631	0.380447
rxn05348_c0	0.317039	0.317039	0.317039	0.253631	0.380447
rxn06377_c0	0.360046	0.360196	0.360194	0.288155	0.432233
rxn06600_c0	0.360046	0.360196	0.360194	0.288155	0.432233
rxn06493_c0	0.360046	0.360196	0.360194	0.288155	0.432233
rxn07994_c0	0.366603	0.366603	0.366603	0.293283	0.439924
rxn05346_c0	0.366603	0.366603	0.366603	0.293283	0.439924
rxn05350_c0	0.366603	0.366603	0.366603	0.293283	0.439924
rxn05322_c0	0.366603	0.366603	0.366603	0.293283	0.439924
rxn05325_c0	0.366603	0.366603	0.366603	0.293283	0.439924
rxn05326_c0	0.366603	0.366603	0.366603	0.293283	0.439924
rxn05347_c0	0.366603	0.366603	0.366603	0.293283	0.439924
rxn05327_c0	0.366603	0.366603	0.366603	0.293283	0.439924
rxn05343_c0	0.366603	0.366603	0.366603	0.293283	0.439924
rxn05333_c0	0.366603	0.366603	0.366603	0.293283	0.439924
rxn05329_c0	0.366603	0.366603	0.366603	0.293283	0.439924
rxn05330_c0	0.366603	0.366603	0.366603	0.293283	0.439924
rxn05334_c0	0.366603	0.366603	0.366603	0.293283	0.439924
rxn10107_c0	0.452913	0.452913	0.452913	0.36233	0.543496
rxn02155_c0	0.456331	0.45648	0.456331	0.365065	0.547597
rxn02988_c0	0.456331	0.456334	0.456331	0.365065	0.547597
rxn00338_c0	0.456331	0.456334	0.456331	0.365065	0.547597
rxn02402_c0	0.456331	0.456334	0.456331	0.365065	0.547597
rxn00190_c0	0	0.45648	0.456331	0.365065	0.547597
rxn00193_c0	0.550004	0.550004	0.550004	0.440003	0.660005
rxn01974_c0	0.550004	0.550041	0.550004	0.440003	0.660005
rxn01973_c0	0.550004	0.550041	0.550004	0.440003	0.660005
rxn00337_c0	0.550004	0.550078	0.550004	0.440003	0.660005
rxn02286_c0	0.550004	0.550004	0.550004	0.440003	0.660005
rxn02008_c0	0.550004	0.550004	0.550004	0.440003	0.660005
rxn02011_c0	0.550004	0.550004	0.550004	0.440003	0.660005
rxn01643_c0	0.550004	0.550078	0.550004	0.440003	0.660005
rxn02929_c0	0.550004	0.550041	0.550004	0.440003	0.660005
rxn01644_c0	0.550004	0.550041	0.550004	0.440003	0.660005
rxn03087_c0	0.550004	0.550041	0.550004	0.440003	0.660005
rxn03031_c0	0.550004	0.550041	0.550004	0.440003	0.660005
rxn00048_c0	0.555032	0.555036	0.555032	0.444026	0.666038
rxn00392_c0	0.555032	0.555036	0.555032	0.444026	0.666038
rxn00461_c0	0.604482	0.604482	0.604482	0.483586	0.725378
R175_c0	0.632369	0.632369	0.632369	0.505895	0.758843
rxn06076_c0	0.808834	0.808983	0.808834	0.647067	0.970601
rxn05233_c0	0.808785	0.808834	0.808834	0.647067	0.970601
rxn01673_c0	0.808834	0.808983	0.808834	0.647067	0.970601
rxn11298_c0	0.854553	0.854553	0.854553	0.683642	1.02546
rxn10162_c0	0.927469	0.927617	0.927617	0.742094	1.11314
rxn00947_c0	0.927469	0.927765	0.927617	0.742094	1.11314
rxn05040_c0	1.11006	1.11007	1.11006	0.888051	1.33208
rxn04783_c0	0	1.11021	1.11006	0.888051	1.33208
rxn03080_c0	1.11006	1.11007	1.11006	0.888051	1.33208
rxn00409_c0	1.15478	1.36401	1.15493	0.923942	1.38591
R179_c0	1.23483	1.23488	1.23483	0.987863	1.48179
rxn03408_c0	1.25287	1.25287	1.25287	1.0023	1.50345
rxn03904_c0	1.25287	1.25287	1.25287	1.0023	1.50345
rxn00851_c0	1.25287	1.25287	1.25287	1.0023	1.50345
rxn03901_c0	1.25287	1.25287	1.25287	1.0023	1.50345
rxn03164_c0	1.25287	1.25287	1.25287	1.0023	1.50345
rxn06302_c0	1.25287	1.25287	1.25287	1.0023	1.50345
R620	1.25287	1.25287	1.25287	1.0023	1.50345
rxn06838_c0	1.25287	1.25287	1.25287	1.0023	1.50345
rxn03409_c0	1.25287	1.25287	1.25287	1.0023	1.50345
rxn06090_c0	1.25619	1.25619	1.25619	1.00495	1.50743
rxn06044_c0	1.25619	1.25619	1.25619	1.00495	1.50743
rxn01519_c0	1.26517	1.2652	1.26517	1.01213	1.5182
rxn05231_c0	1.26517	1.26521	1.26517	1.01213	1.5182
rxn01520_c0	1.26517	1.2652	1.26517	1.01213	1.5182
rxn06075_c0	1.26502	1.2652	1.26517	1.01213	1.5182
rxn01678_c0	1.26502	1.2652	1.26517	1.01213	1.5182
rxn01513_c0	1.26517	1.26531	1.26517	1.01213	1.5182
rxn05294	1.28183	1.28183	1.28183	1.02546	1.5382
rxn12214_c0	1.28183	1.28184	1.28183	1.02546	1.5382
rxn05663_c0	1.38436	1.38438	1.38438	1.1075	1.66125
rxn12340_c0	1.62365	1.62365	1.62365	1.29892	1.94838
rxn12307_c0	1.70911	1.70911	1.70911	1.36728	2.05093
rxn03638_c0	1.93533	1.93533	1.93533	1.54827	2.3224
rxn00555_c0	1.93533	1.93533	1.93533	1.54827	2.3224
rxn00293_c0	1.93533	1.93533	1.93533	1.54827	2.3224
rxn06139_c0	1.96376	1.96376	1.96376	1.57101	2.35651
rxn00364_c0	1.96376	2.17285	1.96376	1.57101	2.35651
rxn06043_c0	1.96376	1.96376	1.96376	1.57101	2.35651
rxn12642_c0	2.30714	2.30729	2.30729	1.84583	2.76875
rxn05543_c0	2.30714	2.30729	2.30729	1.84583	2.76875
rxn12844_c0	0	2.4394	2.43932	1.95146	2.92719
rxn12848_c0	0	2.4394	2.43932	1.95146	2.92719
rxn05301_c0	-86.5915	3.35839	3.35839	2.68671	4.03007
rxn00220_c0	3.61266	3.61266	3.61266	2.89013	4.3352
rxn01171_c0	3.61266	3.61266	3.61266	2.89013	4.3352
rxn05535_c0	3.74279	93.6928	3.74294	2.99435	4.49153
rxn12635_c0	3.74279	93.6928	3.74294	2.99435	4.49153
rxn05289_c0	4.148	363.089	4.148	3.3184	4.9776
rxn01675_c0	4.54032	4.54032	4.54032	3.63226	5.44839
rxn01997_c0	4.54032	4.54032	4.54032	3.63226	5.44839
rxn02000_c0	4.54032	4.54032	4.54032	3.63226	5.44839
rxn02003_c0	4.54032	4.54032	4.54032	3.63226	5.44839
rxn00410_c0	-953.875	6.3781	6.37795	5.10236	7.65355
rxn05244_c0	7.07562	7.0757	7.0757	5.66056	8.49084
rxn00802_c0	7.20388	7.20391	7.20388	5.7631	8.64466
rxn01434_c0	7.20388	7.20391	7.20388	5.7631	8.64466
rxn05156_c0	0	7.20391	7.20388	5.7631	8.64466
rxn00414_c0	7.20388	7.20392	7.20388	5.7631	8.64466
rxn01019_c0	7.20388	7.20391	7.20388	5.7631	8.64466
rxn11297_c0	8.11825	8.11825	8.11825	6.4946	9.7419
rxn00917_c0	8.27763	8.27767	8.27763	6.6221	9.93315
rxn00800_c0	8.58826	8.5883	8.58826	6.8706	10.3059
rxn00838_c0	8.58826	8.5883	8.58826	6.8706	10.3059
rxn05669_c0	10.5148	10.515	10.5148	8.41188	12.6178
rxn00711_c0	12.8063	12.8064	12.8063	10.2451	15.3676
rxn05197_c0	12.8063	12.8064	12.8063	10.2451	15.3676
rxn00119_c0	14.0592	14.0594	14.0592	11.2474	16.871
rxn00237_c0	-1000	16.0572	16.057	12.8456	19.2685
rxn01297_c0	0	16.8659	16.8659	13.4927	20.2391
rxn05201_c0	16.8659	16.8659	16.8659	13.4927	20.2391
rxn01544_c0	0	16.8659	16.8659	13.4927	20.2391
rxn12641_c0	0	100	21.5775	17.262	25.893
rxn05542_c0	0	100	21.5775	17.262	25.893
rxn11295_c0	25.6366	25.6366	25.6366	20.5093	30.7639
rxn00770_c0	30.1285	30.1286	30.1285	24.1028	36.1542
rxn05349_c0	32.154	32.1541	32.154	25.7232	38.5849
rxn05457_c0	-0.000148439	33.1859	33.1859	26.5487	39.8231
EX_cpd03847_e0	33.1858	33.1859	33.1859	26.5487	39.8231
rxn08441_c0	0	33.1861	33.1859	26.5487	39.8231
R171	33.2122	33.2122	33.2122	26.5698	39.8546
EX_cpd00041_e0	-100	517.319	37.4201	29.9361	44.9041
EX_cpd11416_c0	42.7276	42.7276	42.7276	34.1821	51.2732
rxn12832_c0	42.7276	42.7276	42.7276	34.1821	51.2732
rxn01241_c0	29.3633	493.034	55.4425	44.354	66.5309
rxn02376_c0	29.3633	493.034	55.4425	44.354	66.5309
rxn00441_c0	29.3633	493.034	55.4425	44.354	66.5309
rxn09307_e0	-93.8217	100	73.9212	59.137	88.7055
EX_cpd00107_e0	-10.9725	178.977	89.0275	71.222	106.833
rxn04137_c0	-100	93.4846	93.4845	74.7876	112.181
rxn01200_c0	5.00598	94.9559	94.9558	75.9647	113.947
rxn00785_c0	5.00598	94.9559	94.9558	75.9647	113.947
rxn00704_c0	5.50982	95.4597	95.4597	76.3677	114.552
rxn01106_c0	5.91523	95.8652	95.8651	76.6921	115.038
rxn01100_c0	5.91523	95.8652	95.8651	76.6921	115.038
rxn02483_c0	100	100	100	80	120
rxn12644_c0	0	100	100	80	120
rxn05544_c0	0	100	100	80	120
rxn09692_c0	0	100	100	80	120
rxn00327_c0	99.9999	100	100	80	120
rxn05683_c0	99.9999	100	100	80	120
rxn05649_c0	10.0501	100	100	80	120
rxn12640_c0	0	100	100	80	120
rxn05541_c0	0	100	100	80	120
rxn12645_c0	99.9999	100	100	80	120
rxn05306_c0	100	100	100	80	120
rxn01746_c0	99.9999	100	100	80	120
rxn05484_c0	100	100	100	80	120
rxn10116_c0	0	100	100	80	120
rxn00499_c0	-1000	1000	100	80	120
rxn05540_c0	0	100	100	80	120
rxn12846_c0	100	100	100	80	120
rxn05307_c0	10.0501	100	100	80	120
rxn01192_c0	100	100	100	80	120
rxn05493_c0	99.9999	100	100	80	120
rxn12639_c0	0	100	100	80	120
rxn01204_c0	0	100	100	80	120
rxn01868_c0	0	100	100	80	120
rxn05546_c0	99.9999	100	100	80	120
rxn05602_c0	10.0501	100	100	80	120
rxn12638_c0	99.9999	100	100	80	120
rxn12643_c0	0	100	100	80	120
rxn02144_c0	100	100	100	80	120
rxn02005_c0	10.0501	100	100	80	120
rxn12850_c0	100	100	100	80	120
rxn05545_c0	0	100	100	80	120
rxn05538_c0	99.9999	100	100	80	120
rxn05682_c0	99.9999	100	100	80	120
rxn05564_c0	0	100	100	80	120
rxn10770_c0	0	100	100	80	120
rxn00336_c0	99.9999	100	100	80	120
EX_cpd00540_e0	0	100	100	80	120
EX_cpd00222_e0	0	100	100	80	120
EX_cpd00073_e0	99.9999	100	100	80	120
rxn00509_c0	0	100	100	80	120
rxn01748_c0	99.9999	100	100	80	120
rxn08162_e0	99.9999	100	100	80	120
rxn12522_e0	99.9999	100	100	80	120
rxn10928_e0	-451.885	100	100	80	120
rxn10929_e0	99.9999	100	100	80	120
rxn12787_e0	100	100	100	80	120
rxn10946_c0	99.9999	100	100	80	120
rxn00962_c0	100	100	100	80	120
rxn02143_c0	100	100	100	80	120
EX_cpd00033_e0	-100	413.021	121.508	97.2063	145.81
rxn00737_c0	0	193.822	167.743	134.194	201.291
rxn00269_c0	0	491.915	184.711	147.769	221.653
rxn00166_c0	0	193.485	193.484	154.788	232.181
rxn04750_c0	195.488	195.488	195.488	156.39	234.586
rxn14316_c0	195.488	195.488	195.488	156.39	234.586
R02540_c0	195.488	195.488	195.488	156.39	234.586
rxn01842_c0	195.488	195.488	195.488	156.39	234.586
R09838_c0	195.488	195.488	195.488	156.39	234.586
R09837_c0	195.488	195.488	195.488	156.39	234.586
R09836_c0	195.488	195.488	195.488	156.39	234.586
R09839_c0	195.488	195.488	195.488	156.39	234.586
rxn04751_c0	195.488	195.488	195.488	156.39	234.586
rxn00251_c0	16.6087	196.509	196.508	157.207	235.81
rxn05465_c0	216.536	216.536	216.536	173.229	259.843
rxn06673_c0	216.536	216.536	216.536	173.229	259.843
rxn06672_c0	216.536	216.536	216.536	173.229	259.843
rxn03991_c0	-1000	1000	226.542	181.234	271.851
EX_cpd00105_e0	-16.2595	253.59	253.59	202.872	304.308
EX_cpd00141_e0	99.8811	293.703	267.624	214.099	321.149
rxn00734_c0	99.9999	293.822	267.743	214.194	321.291
rxn00006_c0	0	358.941	275.07	220.056	330.083
rxn00598_c0	295.488	295.488	295.488	236.39	354.586
rxn10154_c0	-1000	1000	295.746	236.597	354.895
rxn00206_c0	0	718.373	365.919	292.736	439.103
rxn09219_c0	0	718.373	365.919	292.736	439.103
rxn05734_c0	200	691.915	384.711	307.769	461.653
EX_cpd00180	200	691.915	384.711	307.769	461.653
EX_cpd00180_e0	200	691.915	384.711	307.769	461.653
rxn05625_c0	-1000	497.481	419.243	335.394	503.092
EX_cpd00209_e0	-1000	497.481	419.243	335.394	503.092
EX_cpd00129_e0	-100	451.885	425.806	340.644	510.967
rxn10151_c0	-1000	1000	515.678	412.543	618.814
rxn10120_c0	0	1000	580.757	464.606	696.908
EX_cpd00029_e0	640.141	730.091	640.142	512.113	768.17
rxn00097_c0	-1000	1000	664.902	531.922	797.882
rxn01509_c0	0	999.191	701.935	561.548	842.322
rxn01352_c0	0	999.191	701.935	561.548	842.322
rxn01353_c0	0.808834	1000	702.744	562.195	843.293
EX_cpd00036_e0	-100	1000	704.254	563.403	845.105
rxn09272_c0	-1000	1000	846.676	677.341	1016.01
rxn00189_c0	0	960.253	869.847	695.878	1043.82
rxn00872_c0	0	900	900	720	1080
EX_cpd00001_e0	900	1000	900	720	1080
rxn00799_c0	-1000	1000	903.492	722.793	1084.19
EX_cpd00011_e0	910.05	1000	910.05	728.04	1092.06
rxn00612_c0	-1000	1000	999.028	799.222	1198.83
rxn00225_c0	-1000	1000	1000	800	1200
rxn08527_c0	-1000	1000	1000	800	1200
rxn10125_c0	-1000	1000	1000	800	1200
rxn01302_c0	-1000	1000	1000	800	1200
rxn01011_c0	-1000	1000	1000	800	1200
rxn00558_c0	-988.053	1000	1000	800	1200
rxn00512_c0	-1000	1000	1000	800	1200
rxn10152_c0	-900	1000	1000	800	1200
rxn10945_c0	-451.885	1000	1000	800	1200
rxn00379_c0	1000	1000	1000	800	1200
rxn00910_c0	-1000	1000	1000	800	1200
rxn00260_c0	-1000	1000	1000	800	1200
rxn09188_c0	-1000	1000	1000	800	1200
rxn05297_c0	448.115	1000	1000	800	1200
rxn00616_c0	-1000	1000	1000	800	1200
rxn04413_c0	-16.0572	1000	1000	800	1200
rxn05268_c0	-999.547	1000	1000	800	1200
rxn00085_c0	39.7469	1000	1000	800	1200
rxn02187_c0	-1000	1000	1000	800	1200
rxn00675_c0	0	1000	1000	800	1200
rxn00239_c0	-990.457	1000	1000	800	1200
rxn00146_c0	-1000	1000	1000	800	1200
rxn05605_c0	-1000	1000	1000	800	1200
rxn00184_c0	-1000	1000	1000	800	1200
rxn05313_c0	1000	1000	1000	800	1200
rxn01451_c0	-900	1000	1000	800	1200
rxn01870_c0	-999.091	1000	1000	800	1200
rxn08792_c0	0	1000	1000	800	1200
rxn00615_c0	-999.091	1000	1000	800	1200
rxn00083_c0	-1000	1000	1000	800	1200
rxn01314_c0	-1000	1000	1000	800	1200
rxn00974_c0	-900	1000	1000	800	1200
rxn00077_c0	-993.979	1000	1000	800	1200
rxn01015_c0	-1000	1000	1000	800	1200
rxn05319_c0	1000	1000	1000	800	1200
rxn05468_c0	663.711	1000	1000	800	1200
EX_cpd00013_e0	1000	1000	1000	800	1200
EX_cpd00035_e0	1000	1000	1000	800	1200
rxn08302_e0	-989.95	1000	1000	800	1200
rxn10042_c0	1000	1000	1000	800	1200

## Sheet: wt60
reactions	FVA min	FVA max	FBA	less 20% bound	less 20% bound
rxn08750_c0	0	0	0	0	0
rxn00868_c0	-1000	-99.9999	-1000	-1200	-800
rxn05298_c0	-1000	-1000	-1000	-1200	-800
rxn10122_c0	-1000	1000	-1000	-1200	-800
rxn00786_c0	-1000	997.508	-1000	-1200	-800
rxn01301_c0	-1000	1000	-1000	-1200	-800
rxn00260_c0	-1000	1000	-1000	-1200	-800
rxn05221_c0	-1000	-1000	-1000	-1200	-800
rxn10151_c0	-1000	1000	-1000	-1200	-800
rxn00146_c0	-1000	1000	-1000	-1200	-800
rxn00670_c0	-1000	833.324	-1000	-1200	-800
rxn09240_c0	-1000	-1000	-1000	-1200	-800
rxn05466_c0	-1000	-1000	-1000	-1200	-800
rxn04954_c0	-1000	1000	-1000	-1200	-800
rxn02186_c0	-1000	1000	-1000	-1200	-800
rxn03536_c0	-1000	13.6798	-1000	-1200	-800
rxn05654_c0	-1000	1000	-1000	-1200	-800
rxn00175_c0	-1000	325.697	-1000	-1200	-800
rxn05215_c0	-1000	-1000	-1000	-1200	-800
rxn03068_c0	-1000	1000	-1000	-1200	-800
rxn01281_c0	-1000	1000	-1000	-1200	-800
rxn00182_c0	-1000	1000	-1000	-1200	-800
rxn10052_c0	-1000	1000	-1000	-1200	-800
rxn00083_c0	-1000	1000	-1000	-1200	-800
rxn03990_c0	-1000	1000	-1000	-1200	-800
EX_cpd00067_e0	-1000	-1000	-1000	-1200	-800
EX_cpd00007_e0	-1000	-981.388	-1000	-1200	-800
rxn08521	-1000	0	-1000	-1200	-800
rxn00104_c0	-1000	1000	-1000	-1200	-800
rxn00669_c0	-1000	1000	-999.899	-1199.88	-799.919
rxn10060_c0	-999.817	995.054	-999.817	-1199.78	-799.853
rxn05268_c0	-999.614	1000	-999.614	-1199.54	-799.691
rxn00558_c0	-999.21	1000	-999.21	-1199.05	-799.368
rxn01492_c0	-999.142	998.367	-999.142	-1198.97	-799.313
rxn00763_c0	-999.142	998.367	-999.142	-1198.97	-799.313
rxn00747_c0	-997.508	1000	-997.508	-1197.01	-798.007
rxn01512_c0	-994.871	1000	-994.871	-1193.84	-795.896
rxn00239_c0	-991.87	1000	-991.87	-1190.24	-793.496
rxn05145_c0	-972.03	-972.029	-972.029	-1166.44	-777.624
rxn05305_c0	-1000	992.88	-968.62	-1162.34	-774.896
rxn09674_c0	-992.88	1000	-961.5	-1153.8	-769.2
rxn00799_c0	-1000	1000	-906.908	-1088.29	-725.526
rxn00499_c0	-1000	1000	-902.062	-1082.47	-721.65
rxn10152_c0	-900	1000	-900	-1080	-720
rxn05605_c0	-1000	1000	-900	-1080	-720
rxn01452_c0	-900	1000	-900	-1080	-720
rxn05494_c0	-937.224	1000	-900	-1080	-720
rxn00931_c0	-1000	1000	-811.27	-973.524	-649.016
rxn09188_c0	-1000	1000	-701.232	-841.479	-560.986
rxn08063_e0	-764.101	-678.615	-678.615	-814.339	-542.892
rxn05638_c0	-645.14	1000	-607.916	-729.499	-486.333
rxn05467_c0	-694.216	-572.451	-572.452	-686.942	-457.961
rxn00503_c0	-549.727	195.414	-512.503	-615.003	-410.002
rxn00283_c0	-494.825	-409.339	-493.879	-592.655	-395.103
rxn00410_c0	-994.566	5.43376	-398.907	-478.688	-319.125
rxn08291_c0	-398.027	-312.541	-397.081	-476.497	-317.665
rxn00324_c0	-1000	1000	-394.98	-473.976	-315.984
rxn00173_c0	-325.697	1000	-325.697	-390.837	-260.558
rxn00178_c0	-200	-200	-200	-240	-160
rxn00416_c0	-194.998	-194.998	-194.998	-233.998	-155.999
rxn00102_c0	-184.477	-184.476	-184.476	-221.372	-147.581
rxn10836_e0	-203.799	-166.575	-166.575	-199.89	-133.26
rxn00184_c0	-1000	1000	-100.291	-120.349	-80.2325
rxn05579_c0	-100	-81.3879	-100	-120	-80
rxn01297_c0	-100	882.969	-100	-120	-80
rxn02167_c0	-100	-99.9999	-100	-120	-80
rxn00875_c0	-100	-99.9999	-100	-120	-80
rxn02369_c0	-100	-100	-100	-120	-80
rxn05667_c0	-100	-99.9999	-100	-120	-80
EX_cpd11583_e0	-100	-14.5144	-100	-120	-80
EX_cpd00098_e0	-100	-81.3879	-100	-120	-80
EX_cpd00106_e0	-100	-99.9999	-100	-120	-80
EX_cpd00211_e0	-100	-99.9999	-100	-120	-80
EX_cpd00550_e0	-100	-62.7758	-100	-120	-80
EX_cpd11586_e0	-100	-14.5144	-100	-120	-80
EX_cpd00309_e0	-100	868.6	-100	-120	-80
EX_cpd00027_e0	-100	-81.3879	-100	-120	-80
EX_cpd00066_e0	-100	-100	-100	-120	-80
EX_cpd00033_e0	-100	-62.7758	-100	-120	-80
EX_cpd00142_e0	-100	-100	-100	-120	-80
EX_cpd00130_e0	-100	597.206	-100	-120	-80
EX_cpd11587_e0	-100	-14.5144	-100	-120	-80
EX_cpd00054_e0	-100	-62.7758	-100	-120	-80
EX_cpd00024_e0	-100	-99.9999	-100	-120	-80
EX_cpd11592_e0	-100	0	-100	-120	-80
EX_cpd11581_e0	-100	-99.9999	-100	-120	-80
EX_cpd00159_e0	-100	-62.7758	-100	-120	-80
EX_cpd11585_e0	-100	-62.7758	-100	-120	-80
EX_cpd15605_e0	-100	-100	-100	-120	-80
EX_cpd11582_e0	-100	-14.5144	-100	-120	-80
EX_cpd11588_e0	-100	-99.9999	-100	-120	-80
EX_cpd01092_e0	-100	-99.9999	-100	-120	-80
EX_cpd00117_e0	-100	-62.7758	-100	-120	-80
EX_cpd00132_e0	-100	-99.9999	-100	-120	-80
EX_cpd00094_e0	-100	-99.9999	-100	-120	-80
EX_cpd00053_e0	-100	626.126	-100	-120	-80
EX_cpd00020_e0	-100	-99.9999	-100	-120	-80
EX_cpd00136_e0	-100	-100	-100	-120	-80
rxn08371_c0	-94.4492	100	-93.5034	-112.204	-74.8027
rxn05243_c0	-190.652	-5.16651	-90.6521	-108.783	-72.5217
rxn05201_c0	-85.6312	882.969	-85.6312	-102.757	-68.505
rxn09272_c0	-1000	1000	-64.8386	-77.8063	-51.8709
rxn08527_c0	-1000	1000	-33.2925	-39.951	-26.634
rxn05625_c0	-1000	-31.4002	-33.2925	-39.951	-26.634
EX_cpd00209_e0	-1000	-31.4002	-33.2925	-39.951	-26.634
rxn10163_c0	-28.2725	-28.2724	-28.2725	-33.927	-22.618
rxn09307_e0	-28.0603	94.6495	-28.06	-33.672	-22.448
EX_cpd00009_e0	-27.9706	-27.9705	-27.9706	-33.5647	-22.3765
EX_cpd00105_e0	-26.6467	-26.6466	-26.6466	-31.976	-21.3173
EX_cpd11580_e0	-100	0	-23.8917	-28.67	-19.1134
EX_cpd11593_e0	-100	-14.5144	-15.4604	-18.5525	-12.3684
EX_cpd00092_e0	-10.9103	-10.9102	-10.9103	-13.0923	-8.72821
EX_cpd00156_e0	-8.95815	-8.958	-8.95805	-10.7497	-7.16644
EX_cpd00039_e0	-7.12014	-7.12011	-7.12014	-8.54417	-5.69611
EX_cpd00051_e0	-6.13732	-6.13719	-6.1373	-7.36476	-4.90984
EX_cpd00322_e0	-6.02809	-6.02804	-6.02809	-7.23371	-4.82247
EX_cpd00794_e0	-3.8681	-3.8681	-3.8681	-4.64172	-3.09448
rxn00605_c0	-3.8681	-3.8681	-3.8681	-4.64172	-3.09448
rxn00213_c0	-3.8681	-3.8681	-3.8681	-4.64172	-3.09448
EX_cpd11591_e0	-100	-3.18867	-3.18877	-3.82653	-2.55102
EX_cpd00069_e0	-2.86116	97.1388	-2.86116	-3.43339	-2.28893
rxn00459_c0	-2.49169	-2.49159	-2.49159	-2.9899	-1.99327
rxn00781_c0	-2.49169	997.508	-2.49159	-2.9899	-1.99327
EX_cpd15603_e0	-2.07821	0	-2.07816	-2.4938	-1.66253
EX_cpd11584_e0	-1.96568	-1.96558	-1.96568	-2.35882	-1.57255
rxn01485_c0	-1.64879	-1.64879	-1.64879	-1.97855	-1.31904
EX_cpd00065_e0	-1.17941	-1.1794	-1.17941	-1.41529	-0.943527
rxn00686_c0	-1.07787	-1.07785	-1.07785	-1.29342	-0.862279
rxn00692_c0	-0.949091	-0.00324183	-0.948988	-1.13879	-0.75919
EX_cpd00215_c0	-0.807026	-0.807016	-0.807022	-0.968426	-0.645617
rxn01252_c0	-0.807026	-0.807022	-0.807022	-0.968426	-0.645617
EX_cpd00215_e0	-0.807026	-0.807016	-0.807022	-0.968426	-0.645617
EX_cpd00214_e0	-0.790277	-0.790174	-0.790277	-0.948332	-0.632222
rxn05458_c0	-0.790277	-0.790226	-0.790277	-0.948332	-0.632222
EX_cpd02882_e0	-0.472858	-0.472821	-0.472856	-0.567427	-0.378285
EX_cpd02882_c0	-0.472858	-0.472821	-0.472856	-0.567427	-0.378285
rxn02285_c0	-0.468572	-0.468572	-0.468572	-0.562287	-0.374858
rxn12664_c0	-0.442281	-0.442244	-0.442278	-0.530734	-0.353823
rxn05739_c0	-0.442281	-0.442244	-0.442278	-0.530734	-0.353823
EX_cpd11606_e0	-0.442281	-0.442244	-0.442278	-0.530734	-0.353823
rxn05341_c0	-0.312325	-0.312325	-0.312325	-0.37479	-0.24986
rxn05337_c0	-0.312325	-0.312325	-0.312325	-0.37479	-0.24986
rxn05338_c0	-0.312325	-0.312325	-0.312325	-0.37479	-0.24986
rxn05340_c0	-0.270099	-0.270099	-0.270099	-0.324119	-0.216079
rxn00501_c0	-0.178008	-0.177901	-0.178003	-0.213604	-0.142403
rxn01790_c0	-0.178008	-0.178003	-0.178003	-0.213604	-0.142403
rxn01117_c0	-0.0331254	-0.0331254	-0.0331254	-0.0397505	-0.0265003
rxn10215_c0	0	0	0	0	0
rxn00802_c0	0	0.000102931	0	0	0
rxn08851_c0	0	0	0	0	0
rxn06078_c0	0	1.47044e-05	0	0	0
rxn12636_c0	0	0.000102931	0	0	0
rxn05536_c0	0	0.000102931	0	0	0
rxn03422_c0	0	2.57327e-05	0	0	0
rxn08800_c0	0	0	0	0	0
rxn06729_c0	0	0	0	0	0
rxn01387_c0	0	0.000102931	0	0	0
rxn08823_c0	0	0	0	0	0
rxn03061_c0	-0.000102931	0	0	0	0
rxn03910_c0	0	0	0	0	0
rxn05616_c0	0	0.000102931	0	0	0
rxn04713_c0	0	0	0	0	0
rxn02345_c0	0	0	0	0	0
rxn08471_c0	0	3.43102e-05	0	0	0
rxn02212_c0	0	1.28663e-05	0	0	0
rxn03419_c0	0	0	0	0	0
rxn05408_c0	0	0	0	0	0
rxn05614_c0	0	0	0	0	0
rxn03052_c0	0	2.57327e-05	0	0	0
rxn10304_c0	0	0	0	0	0
rxn05557_c0	0	0	0	0	0
rxn00883_c0	0	0	0	0	0
rxn01923_c0	0	18.6121	0	0	0
rxn05422_c0	0	0	0	0	0
rxn05448_c0	0	0	0	0	0
rxn03906_c0	0	0	0	0	0
rxn01258_c0	0	0	0	0	0
rxn05229_c0	0	0.000102931	0	0	0
rxn12637_c0	0	100	0	0	0
rxn00321_c0	0	0	0	0	0
rxn09104_c0	0	0	0	0	0
rxn10011_c0	0	7.91775e-06	0	0	0
rxn08807_c0	0	0	0	0	0
rxn08297_c0	0	0	0	0	0
rxn00902_c0	0	3.43102e-05	0	0	0
rxn00952_c0	0	5.14654e-05	0	0	0
rxn10266_c0	0	0	0	0	0
rxn03909_c0	0	6.05475e-06	0	0	0
rxn05187_c0	0	0	0	0	0
rxn04745_c0	0	0	0	0	0
rxn05328_c0	0	5.14653e-05	0	0	0
rxn02853_c0	0	0	0	0	0
rxn10230_c0	0	0	0	0	0
rxn00999_c0	0	0	0	0	0
rxn02056_c0	0	0	0	0	0
rxn05372_c0	0	0	0	0	0
rxn02949_c0	0	0	0	0	0
rxn10225_c0	0	0	0	0	0
rxn10259_c0	0	0	0	0	0
rxn08311_c0	0	0	0	0	0
rxn01101_c0	0	0.000102931	0	0	0
rxn01753_c0	0	0	0	0	0
rxn08844_c0	0	0	0	0	0
rxn10193_c0	0	0	0	0	0
rxn00302_c0	0	0	0	0	0
rxn05621_c0	0	0	0	0	0
rxn05315_c0	0	0.000102931	0	0	0
rxn01277_c0	0	0	0	0	0
rxn02944_c0	0	2.57327e-05	0	0	0
rxn05460_c0	0	0	0	0	0
rxn04139_c0	0	0	0	0	0
rxn10199_c0	0	0	0	0	0
rxn03241_c0	0	7.91775e-06	0	0	0
rxn09200_c0	0	0	0	0	0
rxn02937_c0	0	1.71551e-05	0	0	0
rxn00649_c0	0	0.000102931	0	0	0
rxn10806_c0	0	37.2242	0	0	0
rxn12851_c0	0	100	0	0	0
rxn05153_c0	0	0.000102931	0	0	0
rxn01446_c0	0	0	0	0	0
rxn00671_c0	0	0	0	0	0
rxn10340_c0	0	0	0	0	0
rxn00143_c0	0	0	0	0	0
rxn00187_c0	0	0.000102931	0	0	0
rxn01200_c0	0	0	0	0	0
rxn03841_c0	0	0	0	0	0
rxn01834_c0	0	0	0	0	0
rxn00160_c0	0	0.000102931	0	0	0
rxn01073_c0	0	0	0	0	0
rxn02971_c0	0	0	0	0	0
rxn08294_c0	0	0	0	0	0
rxn08814_c0	0	0	0	0	0
rxn01332_c0	0	1.28663e-05	0	0	0
rxn01858_c0	0	0	0	0	0
rxn08816_c0	0	0	0	0	0
rxn09103_c0	0	0	0	0	0
rxn09208_c0	0	0	0	0	0
rxn05567_c0	0	0	0	0	0
rxn07295_c0	0	0	0	0	0
rxn02933_c0	0	0	0	0	0
rxn01018_c0	0	2.57327e-05	0	0	0
rxn05656_c0	0	3.43102e-05	0	0	0
rxn00806_c0	-3.43102e-05	0	0	0	0
rxn02834_c0	0	2.57327e-05	0	0	0
rxn09310_c0	0	0	0	0	0
rxn03175_c0	0	2.57327e-05	0	0	0
rxn10219_c0	0	0	0	0	0
rxn01637_c0	0	0	0	0	0
rxn08803_c0	0	0	0	0	0
rxn00689_c0	0	0	0	0	0
rxn05164_c0	0	0.000102931	0	0	0
rxn10206_c0	0	0	0	0	0
rxn05376_c0	0	0	0	0	0
rxn05342_c0	0	0	0	0	0
rxn06510_c0	0	7.91775e-06	0	0	0
rxn02866_c0	0	0	0	0	0
rxn05733_c0	0	1.71551e-05	0	0	0
rxn00262_c0	0	37.2242	0	0	0
rxn10255_c0	0	0	0	0	0
rxn02166_c0	0	0	0	0	0
rxn00704_c0	0	0	0	0	0
rxn00183_c0	0	0.000102931	0	0	0
rxn00710_c0	0	2.57327e-05	0	0	0
rxn05539_c0	0	2.07821	0	0	0
rxn05437_c0	0	0	0	0	0
rxn01833_c0	0	0	0	0	0
rxn01642_c0	0	0	0	0	0
rxn08840_c0	0	0	0	0	0
rxn05249_c0	0	0	0	0	0
rxn02897_c0	0	0	0	0	0
rxn01649_c0	0	0	0	0	0
rxn00330_c0	0	5.14654e-05	0	0	0
rxn05396_c0	0	0	0	0	0
rxn10334_c0	0	0	0	0	0
rxn03407_c0	0	0	0	0	0
rxn03159_c0	0	0	0	0	0
rxn05363_c0	0	0	0	0	0
rxn01682_c0	0	6.05475e-06	0	0	0
rxn02474_c0	-3.43103e-05	0	0	0	0
rxn10302_c0	0	0	0	0	0
rxn05464_c0	0	0	0	0	0
rxn08822_c0	0	0	0	0	0
rxn05359_c0	0	0	0	0	0
rxn00898_c0	0	5.14654e-05	0	0	0
rxn10203_c0	0	28.2726	0	0	0
rxn01069_c0	0	5.14654e-05	0	0	0
rxn05453_c0	0	0	0	0	0
rxn08298_c0	0	0	0	0	0
rxn05219_c0	0	0.000102931	0	0	0
rxn02484_c0	0	0	0	0	0
rxn05367_c0	0	0	0	0	0
rxn00527_c0	-6.05475e-06	0	0	0	0
rxn08549_c0	0	0	0	0	0
rxn13783_c0	0	0	0	0	0
rxn09111_c0	0	0	0	0	0
rxn08847_c0	0	0	0	0	0
rxn03244_c0	-7.91775e-06	0	0	0	0
rxn01274_c0	0	0	0	0	0
rxn05385_c0	0	0	0	0	0
rxn05443_c0	0	0	0	0	0
rxn00915_c0	0	0	0	0	0
rxn00299_c0	0	0	0	0	0
rxn03395_c0	0	0	0	0	0
rxn08089_c0	0	1.71551e-05	0	0	0
rxn05434_c0	0	0	0	0	0
rxn10212_c0	0	0	0	0	0
rxn10337_c0	0	0	0	0	0
rxn10235_c0	0	0	0	0	0
rxn00137_c0	0	1.47044e-05	0	0	0
rxn01715_c0	0	0	0	0	0
rxn08812_c0	0	0	0	0	0
rxn05417_c0	0	0	0	0	0
rxn00938_c0	0	0.000102931	0	0	0
rxn10305_c0	0	0	0	0	0
rxn12822_c0	0	0	0	0	0
rxn10221_c0	0	0	0	0	0
rxn09177_c0	0	0.178008	0	0	0
rxn03437_c0	0	5.14654e-05	0	0	0
rxn09199_c0	0	0	0	0	0
rxn02320_c0	-2.57327e-05	0	0	0	0
rxn00882_c0	0	0	0	0	0
rxn01364_c0	0	0	0	0	0
rxn10014_c0	0	7.91775e-06	0	0	0
rxn10126_c0	0	1000	0	0	0
rxn12405_c0	0	0	0	0	0
rxn08083_c0	0	0	0	0	0
rxn02507_c0	0	6.05475e-06	0	0	0
rxn02071_c0	0	0	0	0	0
rxn03933_c0	0	0	0	0	0
rxn00601_c0	0	2.57327e-05	0	0	0
rxn05537_c0	0	100	0	0	0
rxn10209_c0	0	0	0	0	0
rxn09105_c0	0	0	0	0	0
rxn01333_c0	0	0	0	0	0
rxn08806_c0	0	0	0	0	0
rxn00714_c0	0	0	0	0	0
rxn05737_c0	0	3.43102e-05	0	0	0
rxn06865_c0	0	0	0	0	0
rxn00303_c0	0	0	0	0	0
rxn01434_c0	0	0.000102931	0	0	0
rxn00693_c0	0	5.14654e-05	0	0	0
rxn01116_c0	-1.28663e-05	0	0	0	0
rxn05585_c0	0	0	0	0	0
rxn03908_c0	0	0	0	0	0
rxn05436_c0	0	0	0	0	0
rxn08551_c0	0	0	0	0	0
rxn08308_c0	0	0	0	0	0
rxn06526_c0	0	0	0	0	0
rxn08841_c0	0	0	0	0	0
rxn02213_c0	0	1.28663e-05	0	0	0
rxn08669_c0	0	0	0	0	0
rxn02200_c0	-0.000102931	0	0	0	0
rxn05397_c0	0	0	0	0	0
rxn04308_c0	0	0	0	0	0
rxn03062_c0	0	3.43102e-05	0	0	0
rxn00506_c0	0	0.000102931	0	0	0
rxn01388_c0	-0.000102931	0	0	0	0
rxn05421_c0	0	0	0	0	0
rxn10214_c0	0	0	0	0	0
rxn03245_c0	0	7.91775e-06	0	0	0
rxn03446_c0	0	0	0	0	0
rxn00029_c0	0	0	0	0	0
rxn03060_c0	0	0.000102931	0	0	0
rxn00242_c0	0	0	0	0	0
rxn10338_c0	0	0	0	0	0
rxn10263_c0	0	0	0	0	0
rxn05647_c0	0	0	0	0	0
rxn01964_c0	0	6.05475e-06	0	0	0
rxn10113_c0	0	37.2242	0	0	0
rxn10341_c0	0	0	0	0	0
rxn00208_c0	0	0	0	0	0
rxn03537_c0	0	0	0	0	0
rxn10269_c0	0	0	0	0	0
rxn05392_c0	0	0	0	0	0
rxn05176_c0	0	1.71551e-05	0	0	0
rxn00161_c0	0	0.000102931	0	0	0
rxn08900_c0	0	1000	0	0	0
rxn09207_c0	0	0	0	0	0
rxn01477_c0	0	0	0	0	0
rxn00474_c0	0	6.05475e-06	0	0	0
rxn09114_c0	0	1.71551e-05	0	0	0
rxn03435_c0	-5.14654e-05	0	0	0	0
rxn01635_c0	0	0	0	0	0
rxn00584_c0	0	0	0	0	0
rxn08815_c0	0	0	0	0	0
rxn12845_c0	0	100	0	0	0
rxn00832_c0	-2.57327e-05	2.05861e-05	0	0	0
rxn08817_c0	0	0	0	0	0
rxn00295_c0	0	0	0	0	0
rxn08467_c0	0	0	0	0	0
rxn01219_c0	0	0.000102931	0	0	0
rxn01270_c0	0	0	0	0	0
rxn10160_c0	0	0	0	0	0
rxn08799_c0	0	0.000102931	0	0	0
rxn01021_c0	0	0	0	0	0
rxn01127_c0	0	0.000102931	0	0	0
rxn08309_c0	0	0	0	0	0
rxn01437_c0	0	0	0	0	0
rxn05461_c0	0	0	0	0	0
rxn08312_c0	0	1.71551e-05	0	0	0
rxn00291_c0	0	2.57327e-05	0	0	0
rxn12849_c0	0	100	0	0	0
rxn00544_c0	-0.000102931	5.14654e-05	0	0	0
rxn05152_c0	0	0.000102931	0	0	0
rxn02792_c0	0	0	0	0	0
rxn05368_c0	0	0	0	0	0
rxn00568_c0	0	5.14654e-05	0	0	0
rxn01013_c0	-1000	1000	0	0	0
rxn09210_c0	0	0	0	0	0
rxn12224_c0	0	0	0	0	0
rxn02405_c0	0	0	0	0	0
rxn00782_c0	0	1000	0	0	0
rxn10256_c0	0	0	0	0	0
rxn01000_c0	0	1.02931e-05	0	0	0
rxn00675_c0	0	1000	0	0	0
rxn03630_c0	0	2.57327e-05	0	0	0
rxn01138_c0	0	0	0	0	0
rxn02305_c0	0	0	0	0	0
rxn00589_c0	0	0	0	0	0
rxn03384_c0	0	0	0	0	0
rxn01507_c0	0	0	0	0	0
rxn10211_c0	0	0	0	0	0
rxn08838_c0	0	0	0	0	0
rxn08821_c0	0	0	0	0	0
rxn10205_c0	0	0	0	0	0
rxn00612_c0	0	0	0	0	0
rxn05418_c0	0	0	0	0	0
rxn00991_c0	0	0	0	0	0
rxn04113_c0	0	0	0	0	0
rxn05250_c0	0	0	0	0	0
rxn08850_c0	0	0	0	0	0
rxn03174_c0	0	0	0	0	0
rxn05393_c0	0	0	0	0	0
rxn00138_c0	0	0.388871	0	0	0
rxn10298_c0	0	0	0	0	0
rxn03136_c0	0	1.71551e-05	0	0	0
rxn01137_c0	0	0	0	0	0
rxn05165_c0	0	0.000102931	0	0	0
rxn05440_c0	0	0	0	0	0
rxn00988_c0	0	904.313	0	0	0
rxn08557_c0	0	1000	0	0	0
rxn05617_c0	0	0	0	0	0
rxn04996_c0	0	0	0	0	0
rxn02835_c0	0	2.57327e-05	0	0	0
rxn02373_c0	0	0.000102931	0	0	0
rxn00726_c0	0	6.05475e-06	0	0	0
rxn05345_c0	0	0	0	0	0
rxn10218_c0	0	0	0	0	0
rxn03147_c0	0	1.71551e-05	0	0	0
rxn00095_c0	0	0	0	0	0
rxn02911_c0	0	7.91775e-06	0	0	0
rxn01211_c0	-0.945746	0.000102931	0	0	0
rxn03884_c0	0	0	0	0	0
rxn08802_c0	0	0	0	0	0
rxn01602_c0	0	0.000102931	0	0	0
rxn10335_c0	0	0	0	0	0
rxn02782_c0	0	0	0	0	0
rxn00539_c0	0	0	0	0	0
rxn01924_c0	0	37.2242	0	0	0
rxn11946_c0	0	0	0	0	0
rxn08848_c0	0	0	0	0	0
rxn05444_c0	0	0	0	0	0
rxn00941_c0	0	0.000102931	0	0	0
rxn00537_c0	0	0	0	0	0
rxn00650_c0	0	2.07821	0	0	0
rxn01241_c0	-0.000102931	85.4856	0	0	0
rxn10229_c0	0	0	0	0	0
rxn01522_c0	0	0	0	0	0
rxn08300_c0	0	0	0	0	0
rxn00776_c0	0	0	0	0	0
rxn09110_c0	0	0	0	0	0
rxn09296_c0	0	37.2242	0	0	0
rxn01255_c0	0	1.02931e-05	0	0	0
rxn03194_c0	0	5.14654e-05	0	0	0
rxn01360_c0	0	2.57327e-05	0	0	0
rxn08552_c0	0	1.71551e-05	0	0	0
rxn02927_c0	0	2.57327e-05	0	0	0
rxn03958_c0	0	0	0	0	0
rxn12500_c0	0	0	0	0	0
rxn10267_c0	0	0	0	0	0
rxn05433_c0	0	0	0	0	0
rxn10236_c0	0	0	0	0	0
rxn10306_c0	0	0	0	0	0
rxn05452_c0	0	0	0	0	0
rxn10010_c0	0	7.91775e-06	0	0	0
rxn10222_c0	0	0	0	0	0
rxn02400_c0	0	0	0	0	0
rxn01280_c0	-1000	1000	0	0	0
rxn00758_c0	0	0	0	0	0
rxn00328_c0	0	0	0	0	0
rxn01670_c0	0	0	0	0	0
rxn00305_c0	0	0.000102931	0	0	0
rxn05336_c0	-5.14654e-05	0	0	0	0
rxn02287_c0	0	0	0	0	0
rxn02475_c0	0	3.43103e-05	0	0	0
rxn08295_c0	0	0	0	0	0
rxn00147_c0	0	0.000102931	0	0	0
rxn05312_c0	0	0.000102931	0	0	0
rxn02774_c0	0	0	0	0	0
rxn05172_c0	0	3.43102e-05	0	0	0
rxn10303_c0	0	0	0	0	0
rxn00646_c0	0	5.14654e-05	0	0	0
rxn09203_c0	0	0	0	0	0
rxn04748_c0	0	0	0	0	0
rxn00441_c0	0	0	0	0	0
rxn13784_c0	0	0	0	0	0
rxn10184_c0	0	0	0	0	0
rxn01987_c0	0	0	0	0	0
rxn00363_c0	0	0	0	0	0
rxn01629_c0	0	0	0	0	0
rxn10204_c0	0	0.000102931	0	0	0
rxn08086_c0	0	0	0	0	0
rxn05151_c0	0	0.000102931	0	0	0
rxn01548_c0	0	0	0	0	0
rxn05449_c0	0	0	0	0	0
rxn01450_c0	0	0	0	0	0
rxn05459_c0	0	0	0	0	0
rxn02946_c0	0	0	0	0	0
rxn00966_c0	0	1.02931e-05	0	0	0
rxn00785_c0	0	1.28663e-05	0	0	0
rxn08842_c0	0	0	0	0	0
rxn05323_c0	0	0	0	0	0
rxn03084_c0	0	1.71551e-05	0	0	0
rxn00011_c0	0	85.4856	0	0	0
rxn02222_c0	0	0	0	0	0
rxn00292_c0	0	0	0	0	0
rxn05252_c0	0	0	0	0	0
rxn00196_c0	0	0	0	0	0
rxn08707_c0	0	0	0	0	0
rxn10161_c0	0	0	0	0	0
rxn00708_c0	0	0	0	0	0
rxn02476_c0	0	1.02931e-05	0	0	0
rxn02112_c0	0	0	0	0	0
rxn01575_c0	-5.14654e-05	0	0	0	0
rxn09206_c0	0	0	0	0	0
rxn02342_c0	-0.000102931	85.4856	0	0	0
rxn00973_c0	0	0	0	0	0
rxn05181_c0	0	0.000102931	0	0	0
rxn01985_c0	0	0	0	0	0
rxn00775_c0	0	0	0	0	0
rxn00515_c0	0	0.000102931	0	0	0
rxn10227_c0	0	0	0	0	0
rxn09113_c0	0	0	0	0	0
rxn01828_c0	0	0	0	0	0
rxn01218_c0	0	0	0	0	0
rxn05239_c0	0	1.47044e-05	0	0	0
rxn08547_c0	0	28.2726	0	0	0
rxn10233_c0	0	0	0	0	0
rxn08976_c0	0	1000	0	0	0
rxn02789_c0	0	3.43102e-05	0	0	0
rxn05383_c0	0	0	0	0	0
rxn08180_c0	0	0	0	0	0
rxn01331_c0	0	6.05475e-06	0	0	0
rxn05441_c0	0	0	0	0	0
rxn10342_c0	0	0	0	0	0
rxn05426_c0	0	0	0	0	0
rxn08818_c0	0	0	0	0	0
rxn02314_c0	0	0	0	0	0
rxn00179_c0	0	0.000102931	0	0	0
rxn01465_c0	-2.57327e-05	0	0	0	0
rxn02761_c0	0	0	0	0	0
rxn05364_c0	0	0	0	0	0
rxn00863_c0	0	2.57327e-05	0	0	0
rxn00209_c0	0	6.05475e-06	0	0	0
rxn03150_c0	0	0	0	0	0
rxn10217_c0	0	0	0	0	0
rxn09449_c0	0	0.000102931	0	0	0
rxn10168_c0	0	0.000102931	0	0	0
rxn01504_c0	0	0	0	0	0
rxn03436_c0	0	5.14654e-05	0	0	0
rxn08756_c0	0	0	0	0	0
rxn00423_c0	0	0.000102931	0	0	0
rxn11934_c0	0	1.71551e-05	0	0	0
rxn05430_c0	0	0	0	0	0
rxn08810_c0	0	0	0	0	0
rxn03248_c0	0	7.91775e-06	0	0	0
rxn08307_c0	0	0	0	0	0
rxn02201_c0	0	0.000102931	0	0	0
rxn05555_c0	0	0	0	0	0
rxn02159_c0	0	2.57327e-05	0	0	0
rxn02160_c0	0	2.57327e-05	0	0	0
rxn10067_c0	0	0	0	0	0
rxn00727_c0	0	6.05475e-06	0	0	0
rxn05413_c0	0	0	0	0	0
rxn10299_c0	0	0	0	0	0
rxn02914_c0	-0.000102931	0	0	0	0
rxn01300_c0	0	5.14654e-05	0	0	0
rxn10013_c0	0	7.91775e-06	0	0	0
rxn00950_c0	0	0	0	0	0
rxn10264_c0	0	0	0	0	0
rxn10208_c0	0	0	0	0	0
rxn05445_c0	0	0	0	0	0
rxn01313_c0	0	0	0	0	0
rxn01647_c0	0	0	0	0	0
rxn00881_c0	0	0	0	0	0
rxn05247_c0	0	0	0	0	0
rxn00986_c0	-1000	0	0	0	0
rxn03898_c0	0	0	0	0	0
rxn05594_c0	0	0	0	0	0
rxn02504_c0	0	0	0	0	0
rxn01672_c0	0	0.000102931	0	0	0
rxn10473_c0	0	0	0	0	0
rxn08975_c0	0	1000	0	0	0
rxn05732_c0	0	0.000102931	0	0	0
rxn08556_c0	0	1000	0	0	0
rxn05446_c0	0	0	0	0	0
rxn05435_c0	0	0	0	0	0
rxn01358_c0	0	0	0	0	0
rxn09108_c0	0	0	0	0	0
rxn00566_c0	0	0.000102931	0	0	0
rxn08299_c0	0	0	0	0	0
rxn00002_c0	0	0	0	0	0
rxn08971_c0	0	1000	0	0	0
rxn01303_c0	0	5.14654e-05	0	0	0
rxn05456_c0	0	0	0	0	0
rxn10261_c0	0	0	0	0	0
rxn10232_c0	0	0	0	0	0
rxn00300_c0	0	3.43103e-05	0	0	0
rxn02288_c0	0	0	0	0	0
rxn00907_c0	-0.945746	0.000102931	0	0	0
rxn08345_c0	0	0	0	0	0
rxn05410_c0	0	0	0	0	0
rxn01269_c0	0	6.05475e-06	0	0	0
rxn00205_c0	0	0	0	0	0
rxn00790_c0	0	1.71551e-05	0	0	0
rxn08296_c0	0	0	0	0	0
rxn08805_c0	0	0	0	0	0
rxn00060_c0	0	0	0	0	0
rxn09202_c0	0	0	0	0	0
rxn03239_c0	-0.000102931	0	0	0	0
rxn02473_c0	0	2.57327e-05	0	0	0
rxn05293_c0	0	0	0	0	0
rxn05039_c0	0	3.43103e-05	0	0	0
rxn01285_c0	0	0	0	0	0
rxn05150_c0	0	0.000102931	0	0	0
rxn02297_c0	0	0	0	0	0
rxn01639_c0	0	0	0	0	0
rxn01204_c0	0	0	0	0	0
rxn00105_c0	-0.000102931	0.000102931	0	0	0
rxn00350_c0	0	5.14654e-05	0	0	0
rxn10300_c0	0	0	0	0	0
rxn08813_c0	0	0	0	0	0
rxn00313_c0	0	2.57327e-05	0	0	0
rxn09197_c0	0	0	0	0	0
rxn02791_c0	0	0	0	0	0
rxn05455_c0	0	0	0	0	0
rxn01972_c0	0	0	0	0	0
rxn11944_c0	0	2.57327e-05	0	0	0
rxn11268_c0	0	1.71551e-05	0	0	0
rxn05344_c0	0	5.14654e-05	0	0	0
rxn00676_c0	0	0	0	0	0
rxn10339_c0	0	0	0	0	0
rxn10226_c0	0	0	0	0	0
rxn03246_c0	-7.91775e-06	0	0	0	0
rxn10237_c0	0	0	0	0	0
rxn05248_c0	0	0	0	0	0
rxn08901_c0	0	1000	0	0	0
rxn08796_c0	0	0	0	0	0
rxn03433_c0	0	0	0	0	0
rxn03242_c0	-7.91775e-06	0	0	0	0
rxn10223_c0	0	0	0	0	0
rxn01459_c0	0	0	0	0	0
rxn10210_c0	0	0	0	0	0
rxn00256_c0	0	3.43102e-05	0	0	0
rxn02503_c0	0	0.000102931	0	0	0
rxn09101_c0	0	0	0	0	0
rxn00285_c0	0	0	0	0	0
rxn08845_c0	0	0	0	0	0
rxn04143_c0	0	0	0	0	0
rxn01334_c0	0	0	0	0	0
rxn01847_c0	0	0	0	0	0
rxn08087_c0	0	0	0	0	0
rxn03146_c0	0	0	0	0	0
rxn00192_c0	0	0	0	0	0
rxn00611_c0	0	0	0	0	0
rxn00588_c0	0	0	0	0	0
rxn00289_c0	0	0.000102931	0	0	0
rxn05388_c0	0	0	0	0	0
rxn04783_c0	0	0.945814	0	0	0
rxn08849_c0	0	0	0	0	0
rxn02085_c0	0	0	0	0	0
rxn05429_c0	0	0	0	0	0
rxn01739_c0	0	1.02931e-05	0	0	0
rxn00543_c0	0	0	0	0	0
rxn05552_c0	0	5.14654e-05	0	0	0
rxn01521_c0	0	0	0	0	0
rxn06591_c0	0	0	0	0	0
rxn00126_c0	0	3.43103e-05	0	0	0
rxn00414_c0	0	0.000102931	0	0	0
rxn05937_c0	0	0	0	0	0
rxn00980_c0	0	0	0	0	0
rxn02900_c0	0	0	0	0	0
rxn03445_c0	-6.05475e-06	0	0	0	0
rxn00159_c0	0	0.000102931	0	0	0
rxn01868_c0	0	100	0	0	0
rxn02508_c0	0	6.05475e-06	0	0	0
rxn08801_c0	0	0.000102931	0	0	0
rxn01840_c0	0	0	0	0	0
rxn05251_c0	0	0	0	0	0
rxn05516_c0	0	0.000102931	0	0	0
rxn02938_c0	0	0.000102931	0	0	0
rxn05439_c0	0	0	0	0	0
rxn01256_c0	0	1.02931e-05	0	0	0
rxn05339_c0	0	0	0	0	0
rxn10268_c0	0	0	0	0	0
rxn00224_c0	0	0	0	0	0
rxn00569_c0	0	5.14654e-05	0	0	0
rxn05451_c0	0	0	0	0	0
rxn05736_c0	0	0.000102931	0	0	0
rxn05527_c0	0	0	0	0	0
rxn10253_c0	0	0	0	0	0
rxn02465_c0	0	0	0	0	0
rxn08335_c0	0	2.57327e-05	0	0	0
rxn09205_c0	0	0	0	0	0
rxn05957_c0	0	0	0	0	0
rxn08468_c0	0	0	0	0	0
rxn08820_c0	0	0	0	0	0
rxn01871_c0	-85.4856	0.000102931	0	0	0
rxn01257_c0	0	0	0	0	0
rxn05401_c0	0	0	0	0	0
rxn05613_c0	0	0.000102931	0	0	0
rxn01265_c0	-0.000102931	0	0	0	0
rxn01740_c0	-1.02931e-05	0	0	0	0
rxn08548_c0	0	0	0	0	0
rxn08546_c0	0	0	0	0	0
rxn12847_c0	0	100	0	0	0
rxn03130_c0	0	0	0	0	0
rxn03250_c0	0	7.91775e-06	0	0	0
rxn05371_c0	0	0	0	0	0
rxn00165_c0	0	194.449	0	0	0
rxn09112_c0	0	0	0	0	0
rxn03394_c0	0	0	0	0	0
rxn05400_c0	0	0	0	0	0
rxn05599_c0	0	0	0	0	0
rxn08088_c0	0	0	0	0	0
rxn10343_c0	0	0	0	0	0
rxn05188_c0	0	0	0	0	0
rxn08793_c0	0	1000	0	0	0
rxn02360_c0	0	0	0	0	0
rxn05512_c0	0	0	0	0	0
rxn05442_c0	0	0	0	0	0
rxn08819_c0	0	0	0	0	0
rxn10265_c0	0	0	0	0	0
rxn00297_c0	0	0	0	0	0
rxn00065_c0	0	0.000102931	0	0	0
rxn00141_c0	0	3.43103e-05	0	0	0
rxn05651_c0	-0.000102931	1.71551e-05	0	0	0
rxn09102_c0	0	0	0	0	0
rxn05425_c0	0	0	0	0	0
rxn10234_c0	0	0	0	0	0
rxn01314_c0	0	0	0	0	0
rxn01859_c0	0	0	0	0	0
rxn10202_c0	0	0.000102931	0	0	0
rxn02889_c0	0	0	0	0	0
rxn01466_c0	0	0	0	0	0
rxn02185_c0	-5.14654e-05	0	0	0	0
rxn03406_c0	0	0	0	0	0
rxn00500_c0	-1000	1000	0	0	0
rxn05358_c0	0	0	0	0	0
rxn08811_c0	0	0	0	0	0
rxn00361_c0	0	1.47044e-05	0	0	0
rxn02804_c0	0	0.000102931	0	0	0
rxn01480_c0	0	0	0	0	0
rxn03181_c0	0	0	0	0	0
rxn05620_c0	0	0	0	0	0
rxn00974_c0	0	0.000102931	0	0	0
rxn05108_c0	0	0	0	0	0
rxn05485_c0	0	0	0	0	0
rxn04070_c0	0	6.05475e-06	0	0	0
rxn01646_c0	0	0	0	0	0
rxn02004_c0	0	0	0	0	0
rxn03004_c0	-0.945814	1.71551e-05	0	0	0
rxn02925_c0	0	0	0	0	0
rxn02277_c0	0	0	0	0	0
rxn10147_c0	0	0	0	0	0
rxn09657_c0	0	0	0	0	0
rxn05735_c0	0	3.43102e-05	0	0	0
rxn00691_c0	0	0.000102931	0	0	0
rxn10207_c0	0	0	0	0	0
rxn08558_c0	0	1000	0	0	0
rxn02264_c0	0	0	0	0	0
rxn01225_c0	0	0	0	0	0
rxn03903_c0	0	0	0	0	0
rxn01188_c0	0	1.28663e-05	0	0	0
rxn03897_c0	0	0	0	0	0
rxn00623_c0	-5.14654e-05	0	0	0	0
rxn00452_c0	0	2.57327e-05	0	0	0
rxn05447_c0	0	0	0	0	0
rxn08352_c0	0	0	0	0	0
rxn08306_c0	0	0	0	0	0
rxn05360_c0	0	0	0	0	0
rxn08804_c0	0	0	0	0	0
rxn00913_c0	0	0	0	0	0
rxn00214_c0	0	0	0	0	0
rxn00874_c0	0	7.91775e-06	0	0	0
R361	0	0.000102931	0	0	0
rxn05438_c0	0	0	0	0	0
rxn08085_c0	0	0	0	0	0
rxn09109_c0	0	0	0	0	0
rxn08839_c0	0	0	0	0	0
rxn10258_c0	0	0	0	0	0
rxn10228_c0	0	0	0	0	0
rxn03249_c0	-7.91775e-06	0	0	0	0
rxn09448_c0	0	0.000102931	0	0	0
rxn01851_c0	0	0	0	0	0
rxn03421_c0	0	0	0	0	0
rxn08843_c0	0	0	0	0	0
rxn00867_c0	0	0	0	0	0
rxn05409_c0	0	0	0	0	0
rxn02934_c0	0	0	0	0	0
rxn00743_c0	0	0	0	0	0
rxn05200_c0	-2.57327e-05	0	0	0	0
rxn00493_c0	-1.02931e-05	0	0	0	0
rxn01509_c0	0	999.311	0	0	0
rxn03240_c0	0	0.000102931	0	0	0
rxn05414_c0	0	0	0	0	0
rxn00789_c0	0	2.57327e-05	0	0	0
rxn10481_c0	0	5.14654e-05	0	0	0
rxn06077_c0	-0.000102931	0	0	0	0
rxn02895_c0	0	1.71551e-05	0	0	0
rxn10216_c0	0	0	0	0	0
rxn09211_c0	0	0	0	0	0
rxn02312_c0	0	0	0	0	0
rxn05256_c0	0	1.71551e-05	0	0	0
rxn00438_c0	0	0.000102931	0	0	0
rxn05405_c0	0	0	0	0	0
rxn00679_c0	0	0.000102931	0	0	0
rxn04724_c0	0	0	0	0	0
rxn03951_c0	0	6.05475e-06	0	0	0
rxn10344_c0	0	0	0	0	0
rxn12206_c0	0	7.7198e-05	0	0	0
rxn10474_c0	0	0	0	0	0
rxn05404_c0	0	0	0	0	0
rxn08798_c0	0	0	0	0	0
rxn08797_c0	0	28.2726	0	0	0
rxn01102_c0	0	0.000102931	0	0	0
rxn08550_c0	0	0	0	0	0
rxn10336_c0	0	0	0	0	0
rxn01275_c0	0	0	0	0	0
rxn10257_c0	0	0	0	0	0
rxn01930_c0	0	0	0	0	0
rxn09209_c0	0	0	0	0	0
rxn01653_c0	0	0	0	0	0
rxn09198_c0	0	0	0	0	0
rxn01362_c0	0	2.57327e-05	0	0	0
rxn09106_c0	0	0	0	0	0
rxn10270_c0	0	0	0	0	0
rxn08846_c0	0	0	0	0	0
rxn05450_c0	0	0	0	0	0
rxn03243_c0	0	7.91775e-06	0	0	0
rxn03040_c0	0	0	0	0	0
rxn05375_c0	0	0	0	0	0
rxn10224_c0	0	0	0	0	0
rxn00351_c0	0	5.14654e-05	0	0	0
rxn10231_c0	0	0	0	0	0
rxn02811_c0	-3.43102e-05	0	0	0	0
rxn10262_c0	0	0	0	0	0
rxn01286_c0	0	0.000102931	0	0	0
rxn08469_c0	0	5.14654e-05	0	0	0
rxn05610_c0	0	0	0	0	0
rxn00199_c0	0	0.000102931	0	0	0
rxn01019_c0	0	0.000102931	0	0	0
rxn03167_c0	0	0	0	0	0
rxn08310_c0	0	0	0	0	0
rxn03135_c0	0	2.57327e-05	0	0	0
rxn05655_c0	0	0	0	0	0
rxn00791_c0	0	6.05475e-06	0	0	0
rxn09201_c0	0	0	0	0	0
rxn12432_c0	0	7.7198e-05	0	0	0
rxn08084_c0	0	0	0	0	0
rxn10120_c0	0	1000	0	0	0
rxn01636_c0	0	0	0	0	0
rxn02303_c0	0	0	0	0	0
rxn03843_c0	0	0	0	0	0
rxn10260_c0	0	0	0	0	0
rxn01329_c0	0	0	0	0	0
rxn05379_c0	0	0	0	0	0
rxn09450_c0	0	0.000102931	0	0	0
rxn10301_c0	0	0	0	0	0
rxn01213_c0	0	0	0	0	0
rxn05384_c0	0	0	0	0	0
rxn01917_c0	0	0	0	0	0
rxn05389_c0	0	0	0	0	0
rxn01603_c0	0	0	0	0	0
rxn05515_c0	0	0	0	0	0
rxn03247_c0	0	7.91775e-06	0	0	0
rxn05607_c0	0	0	0	0	0
rxn06777_c0	-7.91775e-06	0	0	0	0
rxn02939_c0	0	6.05475e-06	0	0	0
rxn10254_c0	0	0	0	0	0
rxn02339_c0	0	0	0	0	0
rxn01544_c0	0	14.3688	0	0	0
rxn00288_c0	0	1000	0	0	0
rxn10012_c0	0	7.91775e-06	0	0	0
rxn00132_c0	0	0	0	0	0
rxn05183_c0	0	0	0	0	0
rxn03075_c0	0	0	0	0	0
rxn05528_c0	0	5.14654e-05	0	0	0
rxn01872_c0	0	0	0	0	0
rxn02359_c0	0	0	0	0	0
rxn00707_c0	0	0	0	0	0
rxn03893_c0	0	0	0	0	0
rxn02270_c0	0	37.2242	0	0	0
rxn03108_c0	0	0.000102931	0	0	0
rxn05564_c0	0	0	0	0	0
rxn05146_c0	0	0.000102931	0	0	0
rxn10213_c0	0	0	0	0	0
rxn01799_c0	0	0	0	0	0
rxn02632_c0	0	0	0	0	0
rxn05380_c0	0	0	0	0	0
rxn10118_c0	0	0	0	0	0
rxn05517_c0	-0.000102931	0	0	0	0
rxn00420_c0	0	0.000102931	0	0	0
rxn06723_c0	0	0	0	0	0
rxn01268_c0	0	6.05475e-06	0	0	0
rxn07438_c0	0	0	0	0	0
rxn08336_c0	0	2.57327e-05	0	0	0
rxn01961_c0	0	0	0	0	0
rxn01210_c0	0	0	0	0	0
rxn05501_c0	0	0	0	0	0
rxn10220_c0	0	0	0	0	0
rxn03907_c0	0	0	0	0	0
rxn09953_c0	0	0	0	0	0
rxn02268_c0	0	18.6121	0	0	0
rxn00346_c0	0	0.000102931	0	0	0
rxn00831_c0	0	0	0	0	0
rxn00407_c0	0	0.000102931	0	0	0
rxn05454_c0	0	0	0	0	0
rxn00101_c0	0	3.43102e-05	0	0	0
rxn02376_c0	0	0	0	0	0
rxn02680_c0	0	7.91775e-06	0	0	0
rxn08470_c0	0	0	0	0	0
rxn00336_c0	0	0	0	0	0
rxn10571_c0	0	0.000102931	0	0	0
rxn05195_c0	0	0	0	0	0
rxn01208_c0	0	3.43102e-05	0	0	0
rxn04132_c0	0	0	0	0	0
rxn04133_c0	0	0	0	0	0
rxn02374_c0	0	0.000102931	0	0	0
rxn05116_c0	0	6.05475e-06	0	0	0
rxn03012_c0	0	0	0	0	0
rxn05064_c0	0	0	0	0	0
rxn02666_c0	0	0	0	0	0
rxn04457_c0	0	0	0	0	0
rxn04456_c0	0	0	0	0	0
rxn01664_c0	0	0	0	0	0
rxn02916_c0	0	0	0	0	0
EX_cofactors	0	5.61757e-06	0	0	0
EX_cpd00049_e0	0	0	0	0	0
EX_cpd00049_c0	0	0	0	0	0
EX_cofactors_e0	0	5.61757e-06	0	0	0
EX_cpd11574	0	0	0	0	0
EX_cpd11574_e0	0	0	0	0	0
EX_cpd00100_e0	0	0	0	0	0
EX_cpd00030	-0.000102931	0	0	0	0
EX_cpd00030_e0	-0.000102931	0	0	0	0
EX_cpd00712	0	0.000102931	0	0	0
EX_cpd00712_e0	0	0.000102931	0	0	0
EX_cpd00010	0	4.90147e-06	0	0	0
EX_cpd00010_e0	0	4.90147e-06	0	0	0
EX_cpd00060	0	96.8113	0	0	0
EX_cpd02555	0	0	0	0	0
EX_cpd02555_e0	0	0	0	0	0
EX_cpd02884	0	2.05861e-05	0	0	0
EX_cpd02884_e0	0	2.05861e-05	0	0	0
EX_cpd11590_e0	-0.000102931	0	0	0	0
EX_cpd00254_e0	0	0	0	0	0
EX_cpd11576_e0	0	0	0	0	0
EX_cpd10516_e0	0	0	0	0	0
EX_cpd00137_e0	-0.000102931	0	0	0	0
EX_cpd00971_e0	0	0	0	0	0
EX_cpd00023_e0	-0.000308792	484.3	0	0	0
EX_cpd03424_e0	0	0	0	0	0
EX_cpd08023_e0	0	0	0	0	0
EX_cpd00205_e0	0	0	0	0	0
EX_cpd00034_e0	0	0	0	0	0
EX_cpd15606_e0	-100	0	0	0	0
EX_cpd00048_e0	-1.71551e-05	0	0	0	0
EX_cpd01171_e0	0	0	0	0	0
EX_cpd09878_e0	-3.43102e-05	0	0	0	0
EX_cpd00119_e0	-0.000102931	0	0	0	0
EX_cpd01017_e0	-2.07821	0	0	0	0
EX_cpd00060_e0	-0.000102931	96.8113	0	0	0
EX_cpd00797_e0	0	0	0	0	0
EX_cpd11589_e0	-100	0	0	0	0
EX_cpd00082_e0	0	0	0	0	0
EX_cpd11578_e0	0	0	0	0	0
EX_cpd01030_e0	0	0	0	0	0
EX_cpd00268_e0	-1.71551e-05	0	0	0	0
EX_cpd00653_e0	0	0	0	0	0
EX_cpd15604_e0	-100	0	0	0	0
EX_cpd00314_e0	0	0	0	0	0
EX_cpd00210_e0	-3.43102e-05	0	0	0	0
EX_cpd00064_e0	-0.000102931	0	0	0	0
EX_cpd00588_e0	0	0	0	0	0
EX_cpd01080_e0	0	0	0	0	0
EX_cpd10515_e0	0	0	0	0	0
EX_cpd03048_e0	0	0	0	0	0
EX_cpd00099_e0	0	0	0	0	0
EX_cpd00276_e0	0	0	0	0	0
EX_cpd00012_e0	0	1.71551e-05	0	0	0
EX_cpd11579_e0	-5.14654e-05	0	0	0	0
EX_cpd01012_e0	0	0	0	0	0
EX_cpd00307_e0	0	0	0	0	0
EX_cpd01914_e0	-0.000102931	0	0	0	0
EX_cpd00395_e0	0	0	0	0	0
EX_cpd00531_e0	0	0	0	0	0
EX_cpd03724_e0	0	0	0	0	0
EX_cpd11596_e0	0	0	0	0	0
EX_cpd11575_e0	0	0	0	0	0
EX_cpd00122_e0	0	0	0	0	0
EX_cpd00635_e0	0	0	0	0	0
EX_cpd00305_e0	0	0	0	0	0
EX_cpd01015_e0	0	0	0	0	0
EX_cpd00058_e0	0	0	0	0	0
EX_cpd04097_e0	0	0	0	0	0
EX_cpd00149_e0	0	0	0	0	0
EX_cpd00138_e0	0	0	0	0	0
EX_cpd00076_e0	0	0	0	0	0
EX_cpd00308_e0	-7.7198e-05	0	0	0	0
EX_cpd00423_e0	0	0	0	0	0
EX_cpd00179_e0	0	0	0	0	0
EX_cpd00637_e0	0	0	0	0	0
EX_cpd00281_e0	0	0	0	0	0
EX_cpd03696_e0	0	0	0	0	0
rxn07932_c0	0	0	0	0	0
rxn07933_c0	0	0	0	0	0
rxn07934_c0	0	0	0	0	0
rxn07935_c0	0	0	0	0	0
rxn07936_c0	0	0	0	0	0
rxn07937_c0	0	0	0	0	0
rxn07938_c0	0	0	0	0	0
rxn07939_c0	0	0	0	0	0
rxn07940_c0	0	0	0	0	0
rxn07941_c0	0	0	0	0	0
rxn07942_c0	0	0	0	0	0
rxn07943_c0	0	0	0	0	0
rxn07944_c0	0	0	0	0	0
rxn07945_c0	0	0	0	0	0
rxn07953_c0	0	0	0	0	0
rxn07954_c0	0	0	0	0	0
rxn07955_c0	0	0	0	0	0
rxn07956_c0	0	0	0	0	0
rxn07957_c0	0	0	0	0	0
rxn07958_c0	0	0	0	0	0
rxn07959_c0	0	0	0	0	0
rxn07971_c0	0	0.000102931	0	0	0
rxn07976_c0	0	0	0	0	0
rxn05335_c0	0	0	0	0	0
rxn07977_c0	0	0	0	0	0
rxn10937_c0	0	5.14654e-05	0	0	0
rxn05332_c0	0	5.14653e-05	0	0	0
rxn07978_c0	0	0	0	0	0
rxn07979_c0	0	0	0	0	0
rxn07980_c0	0	0	0	0	0
rxn08001_c0	0	0	0	0	0
rxn08013_c0	0	0	0	0	0
rxn06023_c0	0	0	0	0	0
rxn08060_c0	0	0	0	0	0
rxn08062_c0	0	0	0	0	0
rxn03538_c0	0	0	0	0	0
rxn08073_c0	0	0	0	0	0
rxn08074_c0	0	0	0	0	0
rxn08075_c0	0	0	0	0	0
rxn08076_c0	0	0	0	0	0
rxn08078_c0	0	0	0	0	0
rxn08079_c0	0	0	0	0	0
rxn08080_c0	0	0	0	0	0
rxn08081_c0	0	0	0	0	0
rxn08116_c0	0	0	0	0	0
rxn08123_c0	0	0	0	0	0
rxn08124_c0	0	0	0	0	0
rxn08130_c0	0	0	0	0	0
rxn08131_c0	0	0	0	0	0
rxn08136_c0	0	0	0	0	0
rxn08141_c0	0	0	0	0	0
rxn00342_c0	0	0.000102931	0	0	0
rxn08172_c0	0	0	0	0	0
rxn08243_c0	0	0	0	0	0
rxn01416_c0	0	0	0	0	0
rxn01365_c0	0	0	0	0	0
rxn08286_c0	0	0	0	0	0
rxn01094_c0	0	0	0	0	0
rxn01093_c0	0	0	0	0	0
rxn03173_c0	0	0	0	0	0
rxn08366_c0	0	0	0	0	0
rxn08367_c0	0	0	0	0	0
rxn08368_c0	0	0	0	0	0
rxn08430_c0	0	0	0	0	0
rxn08439_c0	0	0	0	0	0
rxn08440_c0	0	0	0	0	0
rxn08442_c0	0	0	0	0	0
rxn00943_c0	0	0.000102931	0	0	0
rxn08443_c0	0	0.000102931	0	0	0
rxn08444_c0	0	0.000102931	0	0	0
rxn08445_c0	0	0.000102931	0	0	0
rxn08446_c0	0	0	0	0	0
rxn08447_c0	0	0	0	0	0
rxn08458_c0	0	1000	0	0	0
rxn08460_c0	0	0	0	0	0
rxn01620_c0	0	0	0	0	0
rxn08491_c0	0	0	0	0	0
rxn08508_c0	0	0	0	0	0
rxn00056_c0	0	0	0	0	0
rxn03974_c0	0	5.14654e-05	0	0	0
rxn03975_c0	0	5.14654e-05	0	0	0
rxn08533_c0	0	0	0	0	0
rxn00610_c0	0	0.000102931	0	0	0
rxn08582_c0	0	0	0	0	0
rxn08603_c0	0	0	0	0	0
rxn08604_c0	0	0	0	0	0
rxn08607_c0	0	0	0	0	0
rxn08608	0	0	0	0	0
rxn08609_c0	0	0	0	0	0
rxn08618	0	0	0	0	0
rxn06437_c0	0	0	0	0	0
rxn08652_c0	0	0	0	0	0
rxn08670_c0	0	0	0	0	0
rxn08687_c0	0	0	0	0	0
rxn08701_c0	0	0	0	0	0
rxn08722_c0	0	0	0	0	0
rxn08725_c0	0	0	0	0	0
rxn02177_c0	0	0	0	0	0
rxn08760_c0	0	0	0	0	0
rxn08770_c0	0	0	0	0	0
rxn08772_c0	0	0	0	0	0
rxn08779_c0	0	0	0	0	0
rxn08788_c0	0	0	0	0	0
rxn08787_c0	0	0	0	0	0
rxn08796_p	0	0	0	0	0
rxn08797_p	0	0	0	0	0
rxn08798_p	0	0	0	0	0
rxn08799_p	0	0	0	0	0
rxn08800_p	0	0	0	0	0
rxn08801_p	0	0	0	0	0
rxn08802_p	0	0	0	0	0
rxn08803_p	0	0	0	0	0
rxn08804_p	0	0	0	0	0
rxn08805_p	0	0	0	0	0
rxn08806_p	0	0	0	0	0
rxn08807_p	0	0	0	0	0
rxn08809_p	0	0	0	0	0
rxn08810_p	0	0	0	0	0
rxn08811_p	0	0	0	0	0
rxn08812_p	0	0	0	0	0
rxn08813_p	0	0	0	0	0
rxn08814_p	0	0	0	0	0
rxn08815_p	0	0	0	0	0
rxn08816_p	0	0	0	0	0
rxn01133_c0	0	0	0	0	0
rxn02230_c0	0	0	0	0	0
rxn08887_p	0	0	0	0	0
rxn08889_p	0	0	0	0	0
rxn08890_p	0	0	0	0	0
rxn08891_p	0	0	0	0	0
rxn08892_p	0	0	0	0	0
rxn08893_p	0	0	0	0	0
rxn08894_p	0	0	0	0	0
rxn08895_p	0	0	0	0	0
rxn08896_p	0	0	0	0	0
rxn08897_p	0	0	0	0	0
rxn08898_p	0	0	0	0	0
rxn08907_c0	0	0	0	0	0
rxn08924_c0	0	0	0	0	0
rxn08937_p	0	0	0	0	0
rxn08938_p	0	0	0	0	0
rxn08939_p	0	0	0	0	0
rxn08940_p	0	0	0	0	0
rxn08944_c0	0	0	0	0	0
rxn08948_c0	0	0	0	0	0
rxn08953_c0	0	0	0	0	0
rxn03439_c0	0	0	0	0	0
rxn08955_c0	0	0	0	0	0
rxn00076_c0	0	0.000102931	0	0	0
rxn08977_c0	0	1000	0	0	0
rxn08978_c0	0	1000	0	0	0
rxn08979_c0	0	1000	0	0	0
rxn08984_c0	0	0	0	0	0
rxn08989_c0	0	0	0	0	0
rxn08995_c0	0	0	0	0	0
rxn01145_c0	0	2.57327e-05	0	0	0
rxn00062_c0	0	0.000102931	0	0	0
rxn00513_c0	0	0.000102931	0	0	0
rxn00241_c0	0	0.000102931	0	0	0
rxn00408_c0	0	0.000102931	0	0	0
rxn01351_c0	0	0.000102931	0	0	0
rxn01445_c0	-999.311	0	0	0	0
rxn02518_c0	0	0	0	0	0
rxn01962_c0	0	0	0	0	0
rxn00301_c0	0	0.000102931	0	0	0
rxn01222_c0	0	0.000102931	0	0	0
rxn00367_c0	0	0.000102931	0	0	0
rxn09013_c0	0	0.000102931	0	0	0
rxn00063_c0	0	0.000102931	0	0	0
rxn09014_c0	0	0.000102931	0	0	0
rxn00463_c0	0	0.000102931	0	0	0
rxn00514_c0	0	0	0	0	0
rxn01352_c0	0	999.311	0	0	0
rxn09016_c0	0	0	0	0	0
rxn09037_c0	0	0	0	0	0
rxn09039_c0	0	0	0	0	0
rxn09053_c0	0	0	0	0	0
rxn09054_c0	0	0	0	0	0
rxn09055_c0	0	0	0	0	0
rxn09056_c0	0	0	0	0	0
rxn09057_c0	0	0	0	0	0
rxn09058_c0	0	0	0	0	0
rxn09059_c0	0	0	0	0	0
rxn00140_c0	0	0.000102931	0	0	0
rxn00920_c0	0	0	0	0	0
rxn09073_c0	0	0	0	0	0
rxn09074_c0	0	0	0	0	0
rxn09075_c0	0	0	0	0	0
rxn09076_c0	0	0	0	0	0
rxn09077_c0	0	0	0	0	0
rxn09078_c0	0	0	0	0	0
rxn09079_c0	0	0	0	0	0
rxn09085_c0	0	0	0	0	0
rxn09086_c0	0	0	0	0	0
rxn09087_c0	0	0	0	0	0
rxn09088_c0	0	0	0	0	0
rxn09089_c0	0	0	0	0	0
rxn09090_c0	0	0	0	0	0
rxn09091_c0	0	0	0	0	0
rxn01476_c0	0	0	0	0	0
rxn09094_c0	0	0	0	0	0
rxn09095_c0	0	0	0	0	0
rxn09096_c0	0	0	0	0	0
rxn09097_c0	0	0	0	0	0
rxn09098_c0	0	0	0	0	0
rxn09099_c0	0	0	0	0	0
rxn09100_c0	0	0	0	0	0
rxn09117_c0	0	0	0	0	0
rxn09123_p	0	0	0	0	0
rxn09124_p	0	0	0	0	0
rxn09125_p	0	0	0	0	0
rxn09126_p	0	0	0	0	0
rxn09127_p	0	0	0	0	0
rxn09128_p	0	0	0	0	0
rxn09129_p	0	0	0	0	0
rxn09130_p	0	0	0	0	0
rxn09131_p	0	0	0	0	0
rxn09132_p	0	0	0	0	0
rxn09133_p	0	0	0	0	0
rxn09134_p	0	0	0	0	0
rxn09135_p	0	0	0	0	0
rxn09136_p	0	0	0	0	0
rxn09137_p	0	0	0	0	0
rxn09138_p	0	0	0	0	0
rxn09139_p	0	0	0	0	0
rxn09140_p	0	0	0	0	0
rxn09141_p	0	0	0	0	0
rxn09142_p	0	0	0	0	0
rxn09143_p	0	0	0	0	0
rxn09144_p	0	0	0	0	0
rxn09145_p	0	0	0	0	0
rxn09146_p	0	0	0	0	0
rxn09147_p	0	0	0	0	0
rxn09148_p	0	0	0	0	0
rxn09149_p	0	0	0	0	0
rxn09150_p	0	0	0	0	0
rxn09151_p	0	0	0	0	0
rxn09152_p	0	0	0	0	0
rxn09153_p	0	0	0	0	0
rxn09154_p	0	0	0	0	0
rxn09155_p	0	0	0	0	0
rxn09156_c0	0	0	0	0	0
rxn09158_p	0	0	0	0	0
rxn09159_p	0	0	0	0	0
rxn09160_p	0	0	0	0	0
rxn09161_p	0	0	0	0	0
rxn09162_p	0	0	0	0	0
rxn09163_p	0	0	0	0	0
rxn09164_p	0	0	0	0	0
rxn00001_c0	0	0.000102931	0	0	0
rxn00106_c0	0	0.000102931	0	0	0
rxn09174_c0	0	804.313	0	0	0
rxn09182_c0	0	0	0	0	0
rxn06445_c0	0	0	0	0	0
rxn09195_c0	0	0	0	0	0
rxn09220_c0	0	37.2242	0	0	0
rxn09222_c0	0	0.000102931	0	0	0
rxn09245_c0	0	0	0	0	0
rxn09247_c0	0	0	0	0	0
rxn00377_c0	0	0	0	0	0
rxn09256_c0	0	0	0	0	0
rxn00509_c0	0	0	0	0	0
rxn09276_c0	0	0	0	0	0
rxn00436_c0	0	0.000102931	0	0	0
rxn09304_c0	0	0	0	0	0
rxn09306_c0	0	0	0	0	0
rxn09320_c0	0	0	0	0	0
rxn09326_c0	0	0	0	0	0
rxn09333_c0	0	0	0	0	0
rxn09338_c0	0	0	0	0	0
rxn02377_c0	0	0	0	0	0
rxn00211_c0	0	0	0	0	0
rxn09354_c0	0	0	0	0	0
rxn09358_c0	0	0	0	0	0
rxn09360_c0	0	0	0	0	0
rxn09374_c0	0	0	0	0	0
rxn03137_c0	0	2.57327e-05	0	0	0
rxn00123_c0	0	6.05475e-06	0	0	0
rxn00641_c0	0	0	0	0	0
rxn06079_c0	0	0	0	0	0
R233_c0	0	0	0	0	0
rxn05267_c0	0	3.43103e-05	0	0	0
rxn06831_c0	0	3.43103e-05	0	0	0
rxn08528_c0	0	1000	0	0	0
EX_cpd15548_e0	0	1.71551e-05	0	0	0
EX_cpd15548_c0	0	1.71551e-05	0	0	0
EX_cpd00182_e0	0	3.43103e-05	0	0	0
rxn11000_e0	-3.43103e-05	0	0	0	0
EX_cpd00386_e0	-0.000102931	0	0	0	0
rxn08864_e0	0	0.000102931	0	0	0
EX_cpd01113_e0	0	0	0	0	0
rxn08732_e0	0	0	0	0	0
EX_cpd00248_e0	0	0	0	0	0
rxn12452_e0	0	0	0	0	0
EX_cpd00118_e0	0	0	0	0	0
rxn13393_e0	0	0	0	0	0
EX_cpd00224_e0	0	0	0	0	0
rxn09695_e0	0	0	0	0	0
EX_cpd00709_e0	0	0	0	0	0
rxn08574_e0	0	0	0	0	0
EX_cpd00047_e0	0	0	0	0	0
EX_cpd00249_e0	0	0	0	0	0
EX_cpd00139_e0	0	0	0	0	0
EX_cpd00040_e0	0	0	0	0	0
EX_cpd00246_e0	0	0	0	0	0
EX_cpd00374_e0	0	0	0	0	0
EX_cpd01107_e0	0	0	0	0	0
EX_cpd00666_e0	0	0	0	0	0
EX_cpd00227_e0	0	0	0	0	0
EX_cpd00157_e0	0	0	0	0	0
EX_cpd00184_e0	0	2.57327e-05	0	0	0
rxn10946_c0	0	0.000102931	0	0	0
R172_c0	0.00873637	0.00873637	0.00873637	0.00698909	0.0104836
rxn13793_c0	0.0129225	0.0129225	0.0129225	0.010338	0.015507
R178_c0	0.024935	0.024935	0.024935	0.019948	0.0299221
rxn02331_c0	0.0331254	0.0331254	0.0331254	0.0265003	0.0397505
rxn02404_c0	0.0331254	0.0331254	0.0331254	0.0265003	0.0397505
R177_c0	0.0436818	0.0436818	0.0436818	0.0349455	0.0524182
R176_c0	0.048778	0.048778	0.048778	0.0390224	0.0585336
rxn13675_c0	0.101196	0.101196	0.101196	0.080957	0.121435
rxn13792_c0	0.128679	0.128679	0.128679	0.102944	0.154415
rxn00122_c0	0.173635	0.173636	0.173635	0.138908	0.208362
rxn00100_c0	0.178003	0.178008	0.178003	0.142403	0.213604
rxn02341_c0	0.178003	0.178008	0.178003	0.142403	0.213604
rxn01791_c0	0.178003	0.178008	0.178003	0.142403	0.213604
rxn12512_c0	0	0.178008	0.178003	0.142403	0.213604
rxn00656_c0	0.177901	0.178008	0.178003	0.142403	0.213604
rxn12510_c0	0.178003	0.178008	0.178003	0.142403	0.213604
rxn00912_c0	0.178003	0.178106	0.178003	0.142403	0.213604
rxn00903_c0	0.177952	0.178106	0.178003	0.142403	0.213604
rxn02175_c0	0.178003	0.178008	0.178003	0.142403	0.213604
rxn12305_c0	0.182008	0.182008	0.182008	0.145606	0.218409
rxn07267_c0	0.216953	0.216953	0.216953	0.173562	0.260344
rxn05324_c0	0.270099	0.270099	0.270099	0.216079	0.324119
rxn05331_c0	0.270099	0.270099	0.270099	0.216079	0.324119
rxn05348_c0	0.270099	0.270099	0.270099	0.216079	0.324119
rxn06493_c0	0.306762	0.306866	0.306865	0.245492	0.368238
rxn06377_c0	0.306762	0.306866	0.306865	0.245492	0.368238
rxn06600_c0	0.306762	0.306866	0.306865	0.245492	0.368238
rxn05346_c0	0.312325	0.312325	0.312325	0.24986	0.37479
rxn05350_c0	0.312325	0.312325	0.312325	0.24986	0.37479
rxn05322_c0	0.312325	0.312325	0.312325	0.24986	0.37479
rxn05325_c0	0.312325	0.312325	0.312325	0.24986	0.37479
rxn05326_c0	0.312325	0.312325	0.312325	0.24986	0.37479
rxn05347_c0	0.312325	0.312325	0.312325	0.24986	0.37479
rxn05327_c0	0.312325	0.312325	0.312325	0.24986	0.37479
rxn05343_c0	0.312325	0.312325	0.312325	0.24986	0.37479
rxn05333_c0	0.312325	0.312325	0.312325	0.24986	0.37479
rxn05329_c0	0.312325	0.312325	0.312325	0.24986	0.37479
rxn05330_c0	0.312325	0.312325	0.312325	0.24986	0.37479
rxn05334_c0	0.312325	0.312325	0.312325	0.24986	0.37479
rxn07994_c0	0.312325	0.312325	0.312325	0.24986	0.37479
rxn10107_c0	0.385856	0.385856	0.385856	0.308685	0.463027
rxn02988_c0	0.388768	0.38877	0.388768	0.311015	0.466522
rxn00338_c0	0.388768	0.38877	0.388768	0.311015	0.466522
rxn02402_c0	0.388768	0.38877	0.388768	0.311015	0.466522
rxn00190_c0	0	0.388871	0.388768	0.311015	0.466522
rxn02155_c0	0.388768	0.388871	0.388768	0.311015	0.466522
rxn02286_c0	0.468572	0.468572	0.468572	0.374858	0.562287
rxn02008_c0	0.468572	0.468572	0.468572	0.374858	0.562287
rxn02011_c0	0.468572	0.468572	0.468572	0.374858	0.562287
rxn01643_c0	0.468572	0.468624	0.468572	0.374858	0.562287
rxn02929_c0	0.468572	0.468598	0.468572	0.374858	0.562287
rxn01644_c0	0.468572	0.468598	0.468572	0.374858	0.562287
rxn03087_c0	0.468572	0.468598	0.468572	0.374858	0.562287
rxn03031_c0	0.468572	0.468598	0.468572	0.374858	0.562287
rxn00193_c0	0.468572	0.468572	0.468572	0.374858	0.562287
rxn01974_c0	0.468572	0.468598	0.468572	0.374858	0.562287
rxn01973_c0	0.468572	0.468598	0.468572	0.374858	0.562287
rxn00337_c0	0.468572	0.468624	0.468572	0.374858	0.562287
rxn00392_c0	0.472856	0.472858	0.472856	0.378285	0.567427
rxn00048_c0	0.472856	0.472858	0.472856	0.378285	0.567427
rxn00461_c0	0.514984	0.514984	0.514984	0.411987	0.617981
R175_c0	0.538743	0.538743	0.538743	0.430994	0.646491
rxn01673_c0	0.689081	0.689184	0.689081	0.551265	0.826897
rxn01353_c0	0.689081	1000	0.689081	0.551265	0.826897
rxn06076_c0	0.689081	0.689184	0.689081	0.551265	0.826897
rxn05233_c0	0.689081	0.689081	0.689081	0.551265	0.826897
rxn11298_c0	0.72803	0.72803	0.72803	0.582424	0.873637
rxn10162_c0	0.790174	0.790277	0.790277	0.632222	0.948332
rxn00947_c0	0.790174	0.79038	0.790277	0.632222	0.948332
rxn00549_c0	0.858481	0.858494	0.858481	0.686785	1.03018
rxn03080_c0	0.945712	0.945716	0.945712	0.756569	1.13485
rxn00371_c0	0	0.945814	0.945712	0.756569	1.13485
rxn05040_c0	0.945712	0.945716	0.945712	0.756569	1.13485
rxn00777_c0	0.978824	0.978842	0.978837	0.78307	1.1746
rxn00409_c0	0.98383	1.16204	0.983933	0.787146	1.18072
R179_c0	1.052	1.05204	1.052	0.841603	1.2624
rxn00851_c0	1.06738	1.06738	1.06738	0.853902	1.28085
rxn03901_c0	1.06738	1.06738	1.06738	0.853902	1.28085
rxn03164_c0	1.06738	1.06738	1.06738	0.853902	1.28085
rxn06302_c0	1.06738	1.06738	1.06738	0.853902	1.28085
R620	1.06738	1.06738	1.06738	0.853902	1.28085
rxn06838_c0	1.06738	1.06738	1.06738	0.853902	1.28085
rxn03409_c0	1.06738	1.06738	1.06738	0.853902	1.28085
rxn03408_c0	1.06738	1.06738	1.06738	0.853902	1.28085
rxn03904_c0	1.06738	1.06738	1.06738	0.853902	1.28085
rxn06090_c0	1.0702	1.0702	1.0702	0.856164	1.28425
rxn06044_c0	1.0702	1.0702	1.0702	0.856164	1.28425
rxn01678_c0	1.07775	1.07787	1.07785	0.862279	1.29342
rxn05231_c0	1.07785	1.07785	1.07785	0.862279	1.29342
rxn01513_c0	1.07785	1.07795	1.07785	0.862279	1.29342
rxn01519_c0	1.07785	1.07787	1.07785	0.862279	1.29342
rxn01520_c0	1.07785	1.07787	1.07785	0.862279	1.29342
rxn06075_c0	1.07775	1.07787	1.07785	0.862279	1.29342
rxn05294	1.09205	1.09205	1.09205	0.873637	1.31045
rxn12214_c0	1.09205	1.09205	1.09205	0.873637	1.31045
rxn05663_c0	1.1794	1.17941	1.17941	0.943527	1.41529
rxn12340_c0	1.38326	1.38326	1.38326	1.10661	1.65991
rxn12307_c0	1.45606	1.45606	1.45606	1.16485	1.74727
rxn03638_c0	1.64879	1.64879	1.64879	1.31904	1.97855
rxn00555_c0	1.64879	1.64879	1.64879	1.31904	1.97855
rxn00293_c0	1.64879	1.64879	1.64879	1.31904	1.97855
rxn00364_c0	1.67301	1.85112	1.67301	1.33841	2.00762
rxn06043_c0	1.67301	1.67301	1.67301	1.33841	2.00762
rxn06139_c0	1.67301	1.67301	1.67301	1.33841	2.00762
rxn05543_c0	1.96558	1.96568	1.96568	1.57255	2.35882
rxn12642_c0	1.96558	1.96568	1.96568	1.57255	2.35882
rxn08792_c0	0	1000	2.06249	1.64999	2.47499
rxn12848_c0	0	2.07821	2.07816	1.66253	2.4938
rxn12844_c0	0	2.07821	2.07816	1.66253	2.4938
rxn01106_c0	2.49159	2.49169	2.49159	1.99327	2.9899
rxn01100_c0	2.49159	2.49169	2.49159	1.99327	2.9899
rxn05301_c0	-97.1388	2.86116	2.86116	2.28893	3.43339
rxn01171_c0	3.07779	3.07779	3.07779	2.46223	3.69334
rxn00220_c0	3.07779	3.07779	3.07779	2.46223	3.69334
rxn05535_c0	3.18867	100	3.18877	2.55102	3.82653
rxn12635_c0	3.18867	100	3.18877	2.55102	3.82653
rxn05289_c0	3.53386	40.7581	3.53386	2.82709	4.24063
rxn02005_c0	3.8681	3.8681	3.8681	3.09448	4.64172
rxn01675_c0	3.8681	3.8681	3.8681	3.09448	4.64172
rxn01997_c0	3.8681	3.8681	3.8681	3.09448	4.64172
rxn02000_c0	3.8681	3.8681	3.8681	3.09448	4.64172
rxn02003_c0	3.8681	3.8681	3.8681	3.09448	4.64172
rxn05244_c0	6.02804	6.02809	6.02809	4.82247	7.23371
rxn05156_c0	6.1373	6.13732	6.1373	4.90984	7.36476
rxn10131_c0	6.13719	6.13732	6.1373	4.90984	7.36476
rxn00248_c0	-1000	1000	6.90779	5.52624	8.28935
rxn00251_c0	6.90769	6.9079	6.90779	5.52624	8.28935
rxn11297_c0	6.91629	6.91629	6.91629	5.53303	8.29955
rxn00834_c0	-7.31674	7.0521	7.05207	5.64165	8.46248
rxn00917_c0	7.05207	7.0521	7.05207	5.64165	8.46248
rxn00838_c0	7.31671	7.31674	7.31671	5.85336	8.78005
rxn00800_c0	7.31671	7.31674	7.31671	5.85336	8.78005
rxn00117_c0	7.97967	7.97978	7.97967	6.38374	9.57561
rxn05669_c0	8.958	8.95815	8.95805	7.16644	10.7497
rxn05197_c0	10.9102	10.9103	10.9103	8.72821	13.0923
rxn00711_c0	10.9102	10.9103	10.9103	8.72821	13.0923
rxn00119_c0	11.9776	11.9777	11.9776	9.58211	14.3732
rxn00237_c0	-1000	13.6798	13.6797	10.9438	16.4156
rxn00836_c0	0	14.3688	14.3688	11.495	17.2425
rxn05533_c0	14.5144	100	15.4604	12.3684	18.5525
rxn12633_c0	14.5144	100	15.4604	12.3684	18.5525
rxn11295_c0	21.8409	21.8409	21.8409	17.4727	26.2091
rxn12646_c0	0	100	23.8917	19.1134	28.67
rxn05547_c0	0	100	23.8917	19.1134	28.67
rxn00770_c0	25.6678	25.6678	25.6678	20.5342	30.8014
rxn00772_c0	26.6466	26.6467	26.6466	21.3173	31.976
rxn09228_e0	26.6466	26.6467	26.6466	21.3173	31.976
rxn05349_c0	27.3934	27.3935	27.3934	21.9147	32.8721
EX_cpd00161_e0	-94.6495	28.0603	28.06	22.448	33.672
rxn05457_c0	-0.000102931	28.2725	28.2725	22.618	33.927
EX_cpd03847_e0	28.2724	28.2725	28.2725	22.618	33.927
rxn08441_c0	0	28.2726	28.2725	22.618	33.927
R171	28.2949	28.2949	28.2949	22.6359	33.9539
rxn10121_c0	-968.6	1000	33.2925	26.634	39.951
rxn05627_c0	31.4002	1000	33.2925	26.634	39.951
EX_cpd00075_e0	31.4002	1000	33.2925	26.634	39.951
EX_cpd11416_c0	36.4015	36.4015	36.4015	29.1212	43.6818
rxn12832_c0	36.4015	36.4015	36.4015	29.1212	43.6818
rxn00206_c0	0	37.2242	37.2239	29.7791	44.6687
rxn09219_c0	0	37.2242	37.2239	29.7791	44.6687
rxn00097_c0	-1000	1000	42.7292	34.1834	51.275
rxn00737_c0	66.676	103.901	66.6763	53.341	80.0116
EX_cpd00226_e0	-882.969	85.6312	85.6312	68.505	102.757
EX_cpd00107_e0	5.16651	190.652	90.6521	72.5217	108.783
rxn04137_c0	-100	94.4492	93.5034	74.8027	112.204
rxn00990_c0	95.6874	1000	95.6874	76.5499	114.825
rxn02483_c0	100	100	100	80	120
rxn12644_c0	14.5144	100	100	80	120
rxn05544_c0	14.5144	100	100	80	120
rxn09692_c0	81.3879	100	100	80	120
rxn00327_c0	99.9999	100	100	80	120
rxn05683_c0	99.9999	100	100	80	120
rxn05649_c0	62.7758	100	100	80	120
rxn12640_c0	14.5144	100	100	80	120
rxn05541_c0	14.5144	100	100	80	120
rxn12645_c0	99.9999	100	100	80	120
rxn05202_c0	-868.6	100	100	80	120
rxn05306_c0	100	100	100	80	120
rxn05582_c0	62.7758	100	100	80	120
rxn01746_c0	99.9999	100	100	80	120
rxn05484_c0	100	100	100	80	120
rxn01867_c0	0	100	100	80	120
rxn12641_c0	62.7758	100	100	80	120
rxn10116_c0	81.3879	100	100	80	120
rxn05540_c0	14.5144	100	100	80	120
rxn12846_c0	100	100	100	80	120
rxn05307_c0	62.7758	100	100	80	120
rxn01192_c0	100	100	100	80	120
rxn05493_c0	99.9999	100	100	80	120
rxn05534_c0	0	100	100	80	120
rxn12634_c0	0	100	100	80	120
rxn12639_c0	14.5144	100	100	80	120
rxn05546_c0	99.9999	100	100	80	120
rxn05602_c0	62.7758	100	100	80	120
rxn05542_c0	62.7758	100	100	80	120
rxn12638_c0	99.9999	100	100	80	120
rxn12643_c0	14.5144	100	100	80	120
rxn02144_c0	100	100	100	80	120
rxn12850_c0	100	100	100	80	120
rxn05545_c0	14.5144	100	100	80	120
rxn05538_c0	99.9999	100	100	80	120
rxn05682_c0	99.9999	100	100	80	120
rxn10770_c0	81.3879	100	100	80	120
EX_cpd00540_e0	81.3879	100	100	80	120
EX_cpd00222_e0	81.3879	100	100	80	120
EX_cpd00073_e0	99.9999	100	100	80	120
rxn01748_c0	99.9999	100	100	80	120
rxn08162_e0	99.9999	100	100	80	120
rxn12522_e0	99.9999	100	100	80	120
rxn10928_e0	-626.126	100	100	80	120
rxn10929_e0	99.9999	100	100	80	120
rxn12787_e0	100	100	100	80	120
rxn00962_c0	100	100	100	80	120
rxn02143_c0	100	100	100	80	120
EX_cpd00141_e0	166.575	203.799	166.575	133.26	199.89
rxn00734_c0	166.676	203.901	166.676	133.341	200.012
rxn05465_c0	184.476	184.477	184.476	147.581	221.372
rxn06673_c0	184.476	184.477	184.476	147.581	221.372
rxn06672_c0	184.476	184.477	184.476	147.581	221.372
rxn00166_c0	0	194.449	193.503	154.803	232.204
rxn00290_c0	195.687	1000	195.687	156.55	234.825
rxn04750_c0	196.156	196.156	196.156	156.925	235.387
rxn14316_c0	196.156	196.156	196.156	156.925	235.387
R02540_c0	196.156	196.156	196.156	156.925	235.387
rxn01842_c0	196.156	196.156	196.156	156.925	235.387
R09838_c0	196.156	196.156	196.156	156.925	235.387
R09837_c0	196.156	196.156	196.156	156.925	235.387
R09836_c0	196.156	196.156	196.156	156.925	235.387
R09839_c0	196.156	196.156	196.156	156.925	235.387
rxn04751_c0	196.156	196.156	196.156	156.925	235.387
rxn00598_c0	296.156	296.156	296.156	236.925	355.387
rxn00006_c0	287.055	324.279	324.279	259.423	389.135
rxn00225_c0	-1000	325.697	325.697	260.558	390.837
EX_cpd00036_e0	-100	968.949	327.702	262.162	393.243
EX_cpd00041_e0	-100	710.619	366.146	292.917	439.375
rxn00512_c0	-1000	1000	394.98	315.984	473.976
rxn00412_c0	0	1000	404.34	323.472	485.208
EX_cpd00011_e0	572.451	694.216	572.452	457.961	686.942
EX_cpd00129_e0	-100	645.14	607.916	486.333	729.499
rxn00269_c0	611.752	630.365	611.752	489.402	734.103
rxn05217_c0	-1000	1000	633.854	507.083	760.625
rxn10154_c0	-1000	1000	672.298	537.838	806.757
EX_cpd00029_e0	678.615	764.101	678.615	542.892	814.339
rxn05734_c0	711.752	730.365	711.752	569.402	854.103
EX_cpd00180	711.752	730.365	711.752	569.402	854.103
EX_cpd00180_e0	711.752	730.365	711.752	569.402	854.103
rxn00347_c0	-1000	1000	831.137	664.91	997.365
rxn00985_c0	-1000	833.324	833.324	666.659	999.988
rxn00872_c0	0	900	900	720	1080
EX_cpd00001_e0	900	918.612	900	720	1080
rxn09176_c0	-1000	934.534	934.534	747.627	1121.44
rxn00616_c0	-1000	998.313	998.313	798.651	1197.98
rxn09562_c0	-992.948	998.922	998.922	799.138	1198.71
rxn01870_c0	-998.367	999.142	999.142	799.313	1198.97
rxn00615_c0	-998.367	999.142	999.142	799.313	1198.97
rxn10125_c0	-1000	1000	1000	800	1200
rxn01302_c0	-1000	1000	1000	800	1200
rxn01011_c0	-1000	1000	1000	800	1200
rxn00929_c0	-1000	1000	1000	800	1200
rxn00886_c0	0	1000	1000	800	1200
rxn05561_c0	-900	1000	1000	800	1200
rxn10945_c0	-645.14	1000	1000	800	1200
rxn00379_c0	1000	1000	1000	800	1200
rxn05596_c0	-1000	1000	1000	800	1200
rxn00910_c0	-1000	1000	1000	800	1200
rxn00839_c0	-991.87	1000	1000	800	1200
rxn05297_c0	515.7	1000	1000	800	1200
rxn04413_c0	-13.6798	1000	1000	800	1200
rxn02380_c0	-999.21	1000	1000	800	1200
rxn00085_c0	-480.837	1000	1000	800	1200
rxn02187_c0	-1000	1000	1000	800	1200
rxn05313_c0	1000	1000	1000	800	1200
rxn01451_c0	-900	1000	1000	800	1200
rxn00189_c0	0	1000	1000	800	1200
rxn08783_c0	0	1000	1000	800	1200
rxn03991_c0	-1000	1000	1000	800	1200
rxn10153_c0	-1000	1000	1000	800	1200
rxn00145_c0	-1000	1000	1000	800	1200
rxn05206_c0	-1000	1000	1000	800	1200
rxn01977_c0	-999.21	1000	1000	800	1200
rxn00077_c0	-994.871	1000	1000	800	1200
rxn01015_c0	-1000	1000	1000	800	1200
rxn00935_c0	-1000	1000	1000	800	1200
rxn05319_c0	1000	1000	1000	800	1200
rxn05468_c0	981.388	1000	1000	800	1200
EX_cpd00013_e0	1000	1000	1000	800	1200
EX_cpd00035_e0	1000	1000	1000	800	1200
rxn03976_c0	0	1000	1000	800	1200
rxn06045_c0	-999.614	1000	1000	800	1200
rxn08302_e0	-937.224	1000	1000	800	1200
rxn10042_c0	1000	1000	1000	800	1200

## Sheet: c60
reactions	FVA min	FVA max	FBA	less 20% bound	less 20% bound
rxn08750_c0	0	0	0	0	0
rxn00868_c0	-1000	-100	-1000	-1200	-800
rxn05298_c0	-1000	-1000	-1000	-1200	-800
rxn10122_c0	-1000	1000	-1000	-1200	-800
rxn05305_c0	-1000	991.637	-1000	-1200	-800
rxn05596_c0	-1000	1000	-1000	-1200	-800
rxn01301_c0	-1000	1000	-1000	-1200	-800
rxn01388_c0	-1000	900	-1000	-1200	-800
rxn02187_c0	-1000	1000	-1000	-1200	-800
rxn05221_c0	-1000	-1000	-1000	-1200	-800
rxn00612_c0	-1000	1000	-1000	-1200	-800
rxn00499_c0	-1000	1000	-1000	-1200	-800
rxn10151_c0	-1000	1000	-1000	-1200	-800
rxn00146_c0	-1000	1000	-1000	-1200	-800
rxn00670_c0	-1000	900	-1000	-1200	-800
rxn00184_c0	-1000	1000	-1000	-1200	-800
rxn09240_c0	-1000	-1000	-1000	-1200	-800
rxn05466_c0	-1000	-1000	-1000	-1200	-800
rxn04954_c0	-1000	1000	-1000	-1200	-800
rxn03536_c0	-1000	16.0678	-1000	-1200	-800
rxn05654_c0	-1000	1000	-1000	-1200	-800
rxn05215_c0	-1000	-1000	-1000	-1200	-800
rxn01281_c0	-1000	1000	-1000	-1200	-800
rxn00285_c0	-1000	794.839	-1000	-1200	-800
rxn00611_c0	-1000	1000	-1000	-1200	-800
rxn10052_c0	-1000	1000	-1000	-1200	-800
rxn05206_c0	-1000	1000	-1000	-1200	-800
rxn05937_c0	-1000	-1000	-1000	-1200	-800
rxn00931_c0	-1000	1000	-1000	-1200	-800
rxn00083_c0	-1000	1000	-1000	-1200	-800
rxn03990_c0	-1000	1000	-1000	-1200	-800
rxn01314_c0	-1000	1000	-1000	-1200	-800
rxn00173_c0	-1000	1000	-1000	-1200	-800
EX_cpd00067_e0	-1000	-1000	-1000	-1200	-800
EX_cpd00007_e0	-1000	-692.499	-1000	-1200	-800
rxn00104_c0	-1000	1000	-1000	-1200	-800
rxn00669_c0	-1000	1000	-999.881	-1199.86	-799.905
rxn10060_c0	-999.785	994.191	-999.785	-1199.74	-799.828
rxn06045_c0	-999.547	1000	-999.547	-1199.46	-799.637
rxn01870_c0	-999.09	1000	-999.027	-1198.83	-799.222
rxn00615_c0	-999.09	1000	-999.027	-1198.83	-799.222
rxn01512_c0	-993.975	1000	-993.975	-1192.77	-795.18
rxn09562_c0	-991.717	998.734	-991.717	-1190.06	-793.373
rxn09674_c0	-991.637	1000	-991.637	-1189.96	-793.31
rxn00839_c0	-990.451	1000	-990.451	-1188.54	-792.361
rxn05145_c0	-967.147	-967.147	-967.147	-1160.58	-773.717
rxn05561_c0	-900	1000	-900	-1080	-720
rxn00973_c0	-900	1000	-900	-1080	-720
rxn10153_c0	-1000	1000	-900	-1080	-720
rxn01452_c0	-900	1000	-900	-1080	-720
rxn05467_c0	-1000	-898.109	-899.22	-1079.06	-719.376
rxn00990_c0	-894.839	1000	-894.839	-1073.81	-715.871
rxn00558_c0	-1000	1000	-808.158	-969.79	-646.527
rxn00290_c0	-794.839	1000	-794.839	-953.806	-635.871
rxn08302_e0	-1000	1000	-653.351	-784.021	-522.681
rxn00175_c0	-1000	1000	-645.13	-774.156	-516.104
rxn08063_e0	-741.859	-639.968	-639.968	-767.962	-511.975
rxn00935_c0	-1000	1000	-607.972	-729.566	-486.378
rxn00283_c0	-589.378	-487.487	-588.267	-705.92	-470.614
rxn12822_c0	-500	-500	-500	-600	-400
rxn08291_c0	-493.139	-391.248	-492.028	-590.434	-393.622
rxn05638_c0	-471.009	1000	-471.009	-565.21	-376.807
rxn00347_c0	-1000	1000	-460.791	-552.949	-368.633
rxn00512_c0	-1000	1000	-439.946	-527.935	-351.957
rxn00503_c0	-376.396	194.613	-376.396	-451.675	-301.117
rxn00929_c0	-1000	1000	-376.396	-451.675	-301.117
rxn10836_e0	-293.699	-99.8811	-293.699	-352.438	-234.959
rxn00772_c0	-253.559	52.1126	-253.559	-304.271	-202.847
rxn09228_e0	-253.559	52.1126	-253.559	-304.271	-202.847
rxn00102_c0	-216.681	-216.681	-216.681	-260.017	-173.344
rxn00178_c0	-200	-200	-200	-240	-160
rxn00416_c0	-194.125	-194.125	-194.125	-232.95	-155.3
rxn01116_c0	-189.905	13.8762	-189.905	-227.886	-151.924
rxn00777_c0	-188.755	15.0259	-188.755	-226.506	-151.004
EX_cpd00226_e0	-1000	83.1229	-177.468	-212.962	-141.974
rxn10121_c0	-1000	1000	-164.592	-197.51	-131.674
rxn05627_c0	-428.515	1000	-164.592	-197.51	-131.674
EX_cpd00075_e0	-428.515	1000	-164.592	-197.51	-131.674
rxn05202_c0	-983.123	100	-160.591	-192.709	-128.473
rxn05579_c0	-100	0	-100	-120	-80
rxn00605_c0	-100	1.89057	-100	-120	-80
rxn02167_c0	-100	-100	-100	-120	-80
rxn00875_c0	-100	-100	-100	-120	-80
rxn02369_c0	-100	-100	-100	-120	-80
rxn00213_c0	-100	1.89057	-100	-120	-80
rxn05667_c0	-100	-100	-100	-120	-80
EX_cpd00098_e0	-100	0	-100	-120	-80
EX_cpd00137_e0	-100	-100	-100	-120	-80
EX_cpd00106_e0	-100	-100	-100	-120	-80
EX_cpd00211_e0	-100	-100	-100	-120	-80
EX_cpd00550_e0	-100	1.89057	-100	-120	-80
EX_cpd11586_e0	-100	0	-100	-120	-80
EX_cpd00066_e0	-100	-100	-100	-120	-80
EX_cpd00142_e0	-100	-100	-100	-120	-80
EX_cpd00130_e0	-100	934.058	-100	-120	-80
EX_cpd11587_e0	-100	0	-100	-120	-80
EX_cpd00054_e0	-100	1.89057	-100	-120	-80
EX_cpd00024_e0	-100	-100	-100	-120	-80
EX_cpd11581_e0	-100	-100	-100	-120	-80
EX_cpd00159_e0	-100	1.89057	-100	-120	-80
EX_cpd11585_e0	-100	0	-100	-120	-80
EX_cpd00794_e0	-100	1.89057	-100	-120	-80
EX_cpd15605_e0	-100	-100	-100	-120	-80
EX_cpd11582_e0	-100	0	-100	-120	-80
EX_cpd11588_e0	-100	-100	-100	-120	-80
EX_cpd01092_e0	-100	-100	-100	-120	-80
EX_cpd00281_e0	-100	0	-100	-120	-80
EX_cpd00117_e0	-100	1.89057	-100	-120	-80
EX_cpd00132_e0	-100	-100	-100	-120	-80
EX_cpd00094_e0	-100	-100	-100	-120	-80
EX_cpd00053_e0	-100	471.009	-100	-120	-80
EX_cpd00161_e0	-100	93.8175	-100	-120	-80
EX_cpd00020_e0	-100	-100	-100	-120	-80
EX_cpd00136_e0	-100	-100	-100	-120	-80
rxn00459_c0	-95.8623	6.02824	-95.8623	-115.035	-76.6899
rxn00781_c0	-95.8623	1000	-95.8623	-115.035	-76.6899
rxn01333_c0	-94.9525	6.93809	-94.9525	-113.943	-75.962
rxn08371_c0	-93.4801	100	-92.3693	-110.843	-73.8954
rxn00117_c0	-86.084	15.8066	-86.084	-103.301	-68.8672
rxn05582_c0	-386.059	100	-84.3544	-101.225	-67.4835
rxn10163_c0	-33.2081	-33.2081	-33.2081	-39.8497	-26.5665
EX_cpd00009_e0	-32.8534	-32.8534	-32.8534	-39.4241	-26.2827
EX_cpd11593_e0	-100	0	-22.7027	-27.2433	-18.1622
EX_cpd00092_e0	-12.8149	-12.8149	-12.8149	-15.3779	-10.2519
EX_cpd00107_e0	-10.9798	189.02	-10.9798	-13.1757	-8.78383
EX_cpd00156_e0	-10.5219	-10.5219	-10.5219	-12.6262	-8.41749
rxn01872_c0	-509.716	-10.2268	-10.2268	-12.2722	-8.18147
rxn00834_c0	-8.59399	8.28316	-8.59399	-10.3128	-6.87519
EX_cpd00039_e0	-8.3631	-8.3631	-8.3631	-10.0357	-6.69048
EX_cpd00051_e0	-7.20869	-7.20867	-7.20869	-8.65043	-5.76695
EX_cpd00322_e0	-7.08042	-7.08041	-7.08042	-8.4965	-5.66434
EX_cpd11591_e0	-100	-3.74543	-3.74544	-4.49453	-2.99635
EX_cpd00069_e0	-3.36063	96.6394	-3.36063	-4.03276	-2.68851
EX_cpd15603_e0	-2.44096	0	-2.44095	-2.92914	-1.95276
EX_cpd11584_e0	-2.30883	-2.30882	-2.30883	-2.7706	-1.84707
rxn01485_c0	-1.93663	-1.93663	-1.93663	-2.32395	-1.5493
EX_cpd00065_e0	-1.3853	-1.3853	-1.3853	-1.66236	-1.10824
rxn00686_c0	-1.26601	-1.26601	-1.26601	-1.51921	-1.01281
rxn00692_c0	-1.11467	-0.00384351	-1.11465	-1.33758	-0.891722
EX_cpd00215_c0	-0.947905	-0.947903	-0.947904	-1.13748	-0.758323
rxn01252_c0	-0.947905	-0.947904	-0.947904	-1.13748	-0.758323
EX_cpd00215_e0	-0.947905	-0.947903	-0.947904	-1.13748	-0.758323
rxn05458_c0	-0.928236	-0.928229	-0.928236	-1.11388	-0.742589
EX_cpd00214_e0	-0.928236	-0.928223	-0.928236	-1.11388	-0.742589
EX_cpd02882_c0	-0.555403	-0.555398	-0.555403	-0.666483	-0.444322
EX_cpd02882_e0	-0.555403	-0.555398	-0.555403	-0.666483	-0.444322
rxn02285_c0	-0.550371	-0.550371	-0.550371	-0.660446	-0.440297
EX_cpd11606_e0	-0.519488	-0.519483	-0.519487	-0.623385	-0.41559
rxn12664_c0	-0.519488	-0.519483	-0.519487	-0.623385	-0.41559
rxn05739_c0	-0.519488	-0.519483	-0.519487	-0.623385	-0.41559
rxn05341_c0	-0.366848	-0.366848	-0.366848	-0.440217	-0.293478
rxn05337_c0	-0.366848	-0.366848	-0.366848	-0.440217	-0.293478
rxn05338_c0	-0.366848	-0.366848	-0.366848	-0.440217	-0.293478
rxn05340_c0	-0.317251	-0.317251	-0.317251	-0.380701	-0.253801
rxn00501_c0	-0.209078	-0.209064	-0.209078	-0.250893	-0.167262
rxn01790_c0	-0.209078	-0.209078	-0.209078	-0.250893	-0.167262
rxn01117_c0	-0.0389081	-0.0389081	-0.0389081	-0.0466897	-0.0311265
rxn10215_c0	0	0	0	0	0
rxn00802_c0	0	1.36352e-05	0	0	0
rxn08851_c0	0	0	0	0	0
rxn06078_c0	0	1.94789e-06	0	0	0
rxn12636_c0	0	1.36352e-05	0	0	0
rxn05536_c0	0	1.36352e-05	0	0	0
rxn03422_c0	0	3.40881e-06	0	0	0
rxn08800_c0	0	0	0	0	0
rxn06729_c0	0	0	0	0	0
rxn01387_c0	0	6.81759e-06	0	0	0
rxn08823_c0	0	0	0	0	0
rxn05544_c0	0	100	0	0	0
rxn03061_c0	-1.36352e-05	0	0	0	0
rxn03910_c0	0	0	0	0	0
rxn05616_c0	0	1.36352e-05	0	0	0
rxn04713_c0	0	0	0	0	0
rxn02345_c0	0	0	0	0	0
rxn08471_c0	0	4.54507e-06	0	0	0
rxn02212_c0	0	6.81759e-06	0	0	0
rxn03419_c0	0	0	0	0	0
rxn05408_c0	0	0	0	0	0
rxn05614_c0	0	0	0	0	0
rxn03052_c0	0	3.4088e-06	0	0	0
rxn10304_c0	0	0	0	0	0
rxn05557_c0	0	0	0	0	0
rxn00883_c0	0	0	0	0	0
rxn01923_c0	0	358.947	0	0	0
rxn05422_c0	0	0	0	0	0
rxn05448_c0	0	0	0	0	0
rxn03906_c0	0	0	0	0	0
rxn01258_c0	0	0	0	0	0
rxn05229_c0	0	1.36352e-05	0	0	0
rxn12637_c0	0	100	0	0	0
rxn00321_c0	0	0	0	0	0
rxn09104_c0	0	0	0	0	0
rxn10011_c0	0	1.04886e-06	0	0	0
rxn08807_c0	0	0	0	0	0
rxn08297_c0	0	0	0	0	0
rxn00902_c0	0	4.54508e-06	0	0	0
rxn00952_c0	0	6.81759e-06	0	0	0
rxn10266_c0	0	0	0	0	0
rxn03909_c0	0	1.23956e-06	0	0	0
rxn05187_c0	0	0	0	0	0
rxn04745_c0	0	0	0	0	0
rxn05328_c0	0	6.81761e-06	0	0	0
rxn02853_c0	0	0	0	0	0
rxn10230_c0	0	0	0	0	0
rxn00999_c0	0	0	0	0	0
rxn02056_c0	0	0	0	0	0
rxn05372_c0	0	0	0	0	0
rxn02949_c0	0	0	0	0	0
rxn10225_c0	0	0	0	0	0
rxn10259_c0	0	0	0	0	0
rxn08311_c0	0	0	0	0	0
rxn01101_c0	0	1.36352e-05	0	0	0
rxn01753_c0	0	0	0	0	0
rxn08844_c0	0	0	0	0	0
rxn10193_c0	0	0	0	0	0
rxn00302_c0	0	0	0	0	0
rxn05621_c0	0	0	0	0	0
rxn05315_c0	0	1.36352e-05	0	0	0
rxn01277_c0	0	0	0	0	0
rxn00886_c0	0	1000	0	0	0
rxn02944_c0	0	3.40881e-06	0	0	0
rxn05460_c0	0	0	0	0	0
rxn04139_c0	0	0	0	0	0
rxn10199_c0	0	0	0	0	0
rxn03241_c0	0	1.04886e-06	0	0	0
rxn09200_c0	0	0	0	0	0
rxn02937_c0	0	2.27254e-06	0	0	0
rxn00649_c0	0	1.36352e-05	0	0	0
rxn10806_c0	0	717.894	0	0	0
rxn12851_c0	0	100	0	0	0
rxn05153_c0	0	1.36352e-05	0	0	0
rxn01446_c0	-4.54506e-06	0	0	0	0
rxn00671_c0	0	0	0	0	0
rxn10340_c0	0	0	0	0	0
rxn00143_c0	0	0	0	0	0
rxn00187_c0	0	1.36352e-05	0	0	0
rxn03841_c0	0	0	0	0	0
rxn01834_c0	0	0	0	0	0
rxn00160_c0	0	1.36352e-05	0	0	0
rxn01073_c0	0	0	0	0	0
rxn02971_c0	0	0	0	0	0
rxn08294_c0	0	0	0	0	0
rxn08814_c0	0	0	0	0	0
rxn01332_c0	0	6.81759e-06	0	0	0
rxn01858_c0	0	0	0	0	0
rxn08816_c0	0	0	0	0	0
rxn09103_c0	0	0	0	0	0
rxn09208_c0	0	0	0	0	0
rxn05567_c0	0	0	0	0	0
rxn07295_c0	0	0	0	0	0
rxn02933_c0	0	0	0	0	0
rxn01018_c0	0	3.4088e-06	0	0	0
rxn05656_c0	0	4.54507e-06	0	0	0
rxn00806_c0	-4.54508e-06	0	0	0	0
rxn02834_c0	0	3.4088e-06	0	0	0
rxn09310_c0	0	0	0	0	0
rxn03175_c0	0	3.4088e-06	0	0	0
rxn10219_c0	0	0	0	0	0
rxn01637_c0	-7.20869	0	0	0	0
rxn08803_c0	0	0	0	0	0
rxn00689_c0	0	0	0	0	0
rxn05164_c0	0	1.36352e-05	0	0	0
rxn10206_c0	0	0	0	0	0
rxn05376_c0	0	0	0	0	0
rxn05342_c0	0	0	0	0	0
rxn06510_c0	0	1.04886e-06	0	0	0
rxn02866_c0	0	0	0	0	0
rxn05733_c0	0	2.27254e-06	0	0	0
rxn00262_c0	0	718.385	0	0	0
rxn10255_c0	0	0	0	0	0
rxn02166_c0	0	0	0	0	0
rxn00183_c0	0	1.36352e-05	0	0	0
rxn00710_c0	0	3.4088e-06	0	0	0
rxn05539_c0	0	2.44096	0	0	0
rxn05437_c0	0	0	0	0	0
rxn01833_c0	0	0	0	0	0
rxn01642_c0	0	0	0	0	0
rxn08840_c0	0	0	0	0	0
rxn05249_c0	0	0	0	0	0
rxn02897_c0	0	0	0	0	0
rxn01649_c0	0	0	0	0	0
rxn00330_c0	0	6.8176e-06	0	0	0
rxn05396_c0	0	0	0	0	0
rxn10334_c0	0	0	0	0	0
rxn03407_c0	0	0	0	0	0
rxn03159_c0	0	0	0	0	0
rxn05363_c0	0	0	0	0	0
rxn01682_c0	0	1.23956e-06	0	0	0
rxn02474_c0	-4.54507e-06	0	0	0	0
rxn10302_c0	0	0	0	0	0
rxn05464_c0	0	0	0	0	0
rxn08822_c0	0	0	0	0	0
rxn05359_c0	0	0	0	0	0
rxn00898_c0	0	6.81756e-06	0	0	0
rxn10203_c0	0	33.2081	0	0	0
rxn01069_c0	0	6.8176e-06	0	0	0
rxn05453_c0	0	0	0	0	0
rxn08298_c0	0	0	0	0	0
rxn05219_c0	0	1.36352e-05	0	0	0
rxn02484_c0	0	0	0	0	0
rxn05367_c0	0	0	0	0	0
rxn00527_c0	-1.23956e-06	0	0	0	0
rxn08549_c0	0	0	0	0	0
rxn13783_c0	0	0	0	0	0
rxn09111_c0	0	0	0	0	0
rxn08847_c0	0	0	0	0	0
rxn03244_c0	-1.04886e-06	0	0	0	0
rxn01274_c0	0	0	0	0	0
rxn05385_c0	0	0	0	0	0
rxn05443_c0	0	0	0	0	0
rxn00915_c0	0	0	0	0	0
rxn00299_c0	0	0	0	0	0
rxn03395_c0	0	0	0	0	0
rxn08089_c0	0	2.27253e-06	0	0	0
rxn05434_c0	0	0	0	0	0
rxn10212_c0	0	0	0	0	0
rxn10337_c0	0	0	0	0	0
rxn10235_c0	0	0	0	0	0
rxn00137_c0	0	1.94788e-06	0	0	0
rxn01715_c0	0	0	0	0	0
rxn08812_c0	0	0	0	0	0
rxn05417_c0	0	0	0	0	0
rxn00938_c0	0	1.36352e-05	0	0	0
rxn10305_c0	0	0	0	0	0
rxn10221_c0	0	0	0	0	0
rxn09177_c0	0	0.209078	0	0	0
rxn03437_c0	0	6.81761e-06	0	0	0
rxn09199_c0	0	0	0	0	0
rxn02320_c0	-3.4088e-06	0	0	0	0
rxn00882_c0	0	0	0	0	0
rxn01364_c0	0	0	0	0	0
rxn10014_c0	0	1.04886e-06	0	0	0
rxn10126_c0	0	1000	0	0	0
rxn12405_c0	0	0	0	0	0
rxn08083_c0	0	0	0	0	0
rxn02507_c0	0	1.23956e-06	0	0	0
rxn02071_c0	0	0	0	0	0
rxn03933_c0	0	0	0	0	0
rxn00601_c0	0	3.40881e-06	0	0	0
rxn05537_c0	0	100	0	0	0
rxn10209_c0	0	0	0	0	0
rxn09105_c0	0	0	0	0	0
rxn08806_c0	0	0	0	0	0
rxn00714_c0	0	0	0	0	0
rxn05737_c0	0	4.54507e-06	0	0	0
rxn06865_c0	0	0	0	0	0
rxn00303_c0	0	0	0	0	0
rxn01434_c0	0	1.36352e-05	0	0	0
rxn00693_c0	0	6.81761e-06	0	0	0
rxn05585_c0	0	0	0	0	0
rxn03908_c0	0	0	0	0	0
rxn05436_c0	0	0	0	0	0
rxn08551_c0	0	0	0	0	0
rxn08308_c0	0	0	0	0	0
rxn06526_c0	0	0	0	0	0
rxn08841_c0	0	0	0	0	0
rxn02213_c0	0	6.81759e-06	0	0	0
rxn08669_c0	0	0	0	0	0
rxn02200_c0	-1.36352e-05	0	0	0	0
rxn05397_c0	0	0	0	0	0
rxn04308_c0	0	0	0	0	0
rxn03062_c0	0	4.54508e-06	0	0	0
rxn00506_c0	0	1.36352e-05	0	0	0
rxn05421_c0	0	0	0	0	0
rxn10214_c0	0	0	0	0	0
rxn03245_c0	0	1.04886e-06	0	0	0
rxn03446_c0	0	0	0	0	0
rxn00029_c0	0	0	0	0	0
rxn03060_c0	0	1.36352e-05	0	0	0
rxn00242_c0	0	0	0	0	0
rxn10338_c0	0	0	0	0	0
rxn10263_c0	0	0	0	0	0
rxn05647_c0	0	0	0	0	0
rxn01964_c0	0	1.23956e-06	0	0	0
rxn10113_c0	0	717.894	0	0	0
rxn10341_c0	0	0	0	0	0
rxn00208_c0	0	0	0	0	0
rxn03537_c0	0	0	0	0	0
rxn10269_c0	0	0	0	0	0
rxn05392_c0	0	0	0	0	0
rxn05176_c0	0	2.27253e-06	0	0	0
rxn00161_c0	0	1.36352e-05	0	0	0
rxn08900_c0	0	1000	0	0	0
rxn09207_c0	0	0	0	0	0
rxn01477_c0	0	0	0	0	0
rxn00474_c0	0	1.23956e-06	0	0	0
rxn09114_c0	0	2.27254e-06	0	0	0
rxn03435_c0	-6.81761e-06	0	0	0	0
rxn01635_c0	0	0	0	0	0
rxn00584_c0	0	0	0	0	0
rxn08815_c0	0	0	0	0	0
rxn12845_c0	0	100	0	0	0
rxn00832_c0	-3.40879e-06	2.72704e-06	0	0	0
rxn08817_c0	0	0	0	0	0
rxn00295_c0	0	0	0	0	0
rxn08467_c0	0	0	0	0	0
rxn01219_c0	0	1.36352e-05	0	0	0
rxn01270_c0	0	0	0	0	0
rxn10160_c0	0	0	0	0	0
rxn08799_c0	0	1.36352e-05	0	0	0
rxn01021_c0	0	0	0	0	0
rxn01127_c0	-4.54507e-06	1.36352e-05	0	0	0
rxn08309_c0	0	0	0	0	0
rxn01437_c0	0	0	0	0	0
rxn05461_c0	0	0	0	0	0
rxn08312_c0	0	2.27253e-06	0	0	0
rxn00291_c0	0	3.40881e-06	0	0	0
rxn12849_c0	0	100	0	0	0
rxn00544_c0	-1.36352e-05	6.8176e-06	0	0	0
rxn05152_c0	0	1.36352e-05	0	0	0
rxn02792_c0	0	0	0	0	0
rxn05368_c0	0	0	0	0	0
rxn00568_c0	0	6.81761e-06	0	0	0
rxn01013_c0	-1000	1000	0	0	0
rxn09210_c0	0	0	0	0	0
rxn12224_c0	0	0	0	0	0
rxn02405_c0	0	0	0	0	0
rxn00782_c0	0	1000	0	0	0
rxn10256_c0	0	0	0	0	0
rxn01000_c0	0	3.4088e-06	0	0	0
rxn00675_c0	0	1000	0	0	0
rxn03630_c0	0	3.40881e-06	0	0	0
rxn01138_c0	-4.54506e-06	0	0	0	0
rxn01867_c0	0	100	0	0	0
rxn02305_c0	0	0	0	0	0
rxn00589_c0	0	0	0	0	0
rxn03384_c0	0	0	0	0	0
rxn01507_c0	0	4.54506e-06	0	0	0
rxn10211_c0	0	0	0	0	0
rxn08838_c0	0	0	0	0	0
rxn10116_c0	0	0	0	0	0
rxn08821_c0	0	0	0	0	0
rxn10205_c0	0	0	0	0	0
rxn05418_c0	0	0	0	0	0
rxn00991_c0	0	0	0	0	0
rxn04113_c0	0	0	0	0	0
rxn05250_c0	0	0	0	0	0
rxn08850_c0	0	0	0	0	0
rxn03174_c0	0	0	0	0	0
rxn05393_c0	0	0	0	0	0
rxn10298_c0	0	0	0	0	0
rxn03136_c0	0	2.27254e-06	0	0	0
rxn01137_c0	0	0	0	0	0
rxn05165_c0	0	1.36352e-05	0	0	0
rxn05440_c0	0	0	0	0	0
rxn00988_c0	0	1000	0	0	0
rxn08557_c0	0	1000	0	0	0
rxn05617_c0	0	0	0	0	0
rxn04996_c0	0	0	0	0	0
rxn02835_c0	0	3.4088e-06	0	0	0
rxn02373_c0	0	1.36352e-05	0	0	0
rxn00726_c0	0	1.23956e-06	0	0	0
rxn05345_c0	0	0	0	0	0
rxn10218_c0	0	0	0	0	0
rxn03147_c0	0	2.27254e-06	0	0	0
rxn00095_c0	0	0	0	0	0
rxn02911_c0	0	1.04886e-06	0	0	0
rxn01211_c0	-1.11081	1.36352e-05	0	0	0
rxn03884_c0	0	0	0	0	0
rxn08802_c0	0	0	0	0	0
rxn01602_c0	0	1.36352e-05	0	0	0
rxn10335_c0	0	0	0	0	0
rxn02782_c0	0	0	0	0	0
rxn00539_c0	0	0	0	0	0
rxn01924_c0	0	717.894	0	0	0
rxn11946_c0	0	0	0	0	0
rxn08848_c0	0	0	0	0	0
rxn05444_c0	0	0	0	0	0
rxn00941_c0	0	1.36352e-05	0	0	0
rxn00537_c0	0	0	0	0	0
rxn00650_c0	0	2.44096	0	0	0
rxn10229_c0	0	0	0	0	0
rxn01522_c0	0	0	0	0	0
rxn08300_c0	0	0	0	0	0
rxn00836_c0	0	16.8771	0	0	0
rxn00776_c0	0	0	0	0	0
rxn09110_c0	0	0	0	0	0
rxn12646_c0	0	100	0	0	0
rxn09296_c0	0	358.947	0	0	0
rxn01255_c0	0	3.4088e-06	0	0	0
rxn03194_c0	0	6.81761e-06	0	0	0
rxn01360_c0	0	3.4088e-06	0	0	0
rxn08552_c0	0	2.27254e-06	0	0	0
rxn02927_c0	0	3.40881e-06	0	0	0
rxn03958_c0	0	0	0	0	0
rxn12500_c0	0	0	0	0	0
rxn10267_c0	0	0	0	0	0
rxn05433_c0	0	0	0	0	0
rxn10236_c0	0	0	0	0	0
rxn10306_c0	0	0	0	0	0
rxn05452_c0	0	0	0	0	0
rxn10010_c0	0	1.04886e-06	0	0	0
rxn10222_c0	0	0	0	0	0
rxn02400_c0	0	0	0	0	0
rxn01280_c0	-1000	1000	0	0	0
rxn00758_c0	0	0	0	0	0
rxn00328_c0	0	0	0	0	0
rxn01670_c0	0	0	0	0	0
rxn00305_c0	0	1.36352e-05	0	0	0
rxn05336_c0	-6.81759e-06	0	0	0	0
rxn02287_c0	0	0	0	0	0
rxn02475_c0	0	4.54507e-06	0	0	0
rxn08295_c0	0	0	0	0	0
rxn00147_c0	0	1.36352e-05	0	0	0
rxn05312_c0	0	1.36352e-05	0	0	0
rxn02774_c0	0	0	0	0	0
rxn05172_c0	0	4.54507e-06	0	0	0
rxn10303_c0	0	0	0	0	0
rxn00646_c0	0	6.8176e-06	0	0	0
rxn09203_c0	0	0	0	0	0
rxn04748_c0	0	0	0	0	0
rxn13784_c0	0	0	0	0	0
rxn10184_c0	0	0	0	0	0
rxn01987_c0	0	0	0	0	0
rxn00363_c0	0	1.36352e-05	0	0	0
rxn01629_c0	0	0	0	0	0
rxn10204_c0	0	1.36352e-05	0	0	0
rxn08086_c0	0	0	0	0	0
rxn05151_c0	0	1.36352e-05	0	0	0
rxn01548_c0	0	4.54506e-06	0	0	0
rxn05449_c0	0	0	0	0	0
rxn01450_c0	0	0	0	0	0
rxn05459_c0	0	0	0	0	0
rxn02946_c0	0	0	0	0	0
rxn00966_c0	0	3.4088e-06	0	0	0
rxn08842_c0	0	0	0	0	0
rxn05323_c0	0	0	0	0	0
rxn03084_c0	0	2.27254e-06	0	0	0
rxn00011_c0	0	101.891	0	0	0
rxn02222_c0	0	0	0	0	0
rxn00292_c0	0	0	0	0	0
rxn05252_c0	0	0	0	0	0
rxn00196_c0	0	0	0	0	0
rxn08707_c0	0	0	0	0	0
rxn10161_c0	0	0	0	0	0
rxn00708_c0	0	0	0	0	0
rxn02476_c0	0	3.4088e-06	0	0	0
rxn02112_c0	0	0	0	0	0
rxn01575_c0	-6.81761e-06	0	0	0	0
rxn09206_c0	0	0	0	0	0
rxn02342_c0	-1.36352e-05	101.891	0	0	0
rxn05181_c0	0	1.36352e-05	0	0	0
rxn01985_c0	0	0	0	0	0
rxn00775_c0	0	0	0	0	0
rxn00515_c0	0	1.36352e-05	0	0	0
rxn10227_c0	0	0	0	0	0
rxn09113_c0	0	0	0	0	0
rxn01828_c0	0	0	0	0	0
rxn01218_c0	0	0	0	0	0
rxn05239_c0	0	1.94788e-06	0	0	0
rxn10233_c0	0	0	0	0	0
rxn08976_c0	0	1000	0	0	0
rxn02789_c0	0	4.54508e-06	0	0	0
rxn05383_c0	0	0	0	0	0
rxn08180_c0	0	0	0	0	0
rxn01331_c0	0	1.23956e-06	0	0	0
rxn05441_c0	0	0	0	0	0
rxn10342_c0	0	0	0	0	0
rxn05426_c0	0	0	0	0	0
rxn08818_c0	0	0	0	0	0
rxn02314_c0	0	0	0	0	0
rxn00179_c0	0	1.36352e-05	0	0	0
rxn01465_c0	-3.4088e-06	0	0	0	0
rxn02761_c0	0	0	0	0	0
rxn05364_c0	0	0	0	0	0
rxn00863_c0	0	3.4088e-06	0	0	0
rxn00209_c0	0	1.23956e-06	0	0	0
rxn03150_c0	0	0	0	0	0
rxn10217_c0	0	0	0	0	0
rxn09449_c0	0	1.36352e-05	0	0	0
rxn10168_c0	0	1.36352e-05	0	0	0
rxn01504_c0	0	0	0	0	0
rxn03436_c0	0	6.81761e-06	0	0	0
rxn08756_c0	0	0	0	0	0
rxn00423_c0	0	1.36352e-05	0	0	0
rxn11934_c0	0	2.27253e-06	0	0	0
rxn05430_c0	0	0	0	0	0
rxn08810_c0	0	0	0	0	0
rxn03248_c0	0	1.04886e-06	0	0	0
rxn08307_c0	0	0	0	0	0
rxn02201_c0	0	1.36352e-05	0	0	0
rxn05555_c0	0	0	0	0	0
rxn02159_c0	0	3.4088e-06	0	0	0
rxn02160_c0	0	3.4088e-06	0	0	0
rxn10067_c0	0	0	0	0	0
rxn00727_c0	0	1.23956e-06	0	0	0
rxn05413_c0	0	0	0	0	0
rxn10299_c0	0	0	0	0	0
rxn02914_c0	-1.36352e-05	0	0	0	0
rxn01300_c0	0	6.8176e-06	0	0	0
rxn10013_c0	0	1.04886e-06	0	0	0
rxn00950_c0	0	0	0	0	0
rxn10264_c0	0	0	0	0	0
rxn10208_c0	0	0	0	0	0
rxn05445_c0	0	0	0	0	0
rxn01647_c0	0	0	0	0	0
rxn00881_c0	0	0	0	0	0
rxn05247_c0	0	0	0	0	0
rxn00986_c0	-1000	0	0	0	0
rxn03898_c0	0	0	0	0	0
rxn05594_c0	0	0	0	0	0
rxn02504_c0	0	0	0	0	0
rxn01672_c0	0	1.36352e-05	0	0	0
rxn10473_c0	0	0	0	0	0
rxn08975_c0	0	1000	0	0	0
rxn05534_c0	0	100	0	0	0
rxn05732_c0	0	1.36352e-05	0	0	0
rxn08556_c0	0	1000	0	0	0
rxn05446_c0	0	0	0	0	0
rxn05435_c0	0	0	0	0	0
rxn01358_c0	0	0	0	0	0
rxn09108_c0	0	0	0	0	0
rxn00566_c0	0	1.36352e-05	0	0	0
rxn08299_c0	0	0	0	0	0
rxn00002_c0	0	0	0	0	0
rxn08971_c0	0	1000	0	0	0
rxn01303_c0	0	6.8176e-06	0	0	0
rxn12634_c0	0	100	0	0	0
rxn05456_c0	0	0	0	0	0
rxn10261_c0	0	0	0	0	0
rxn10232_c0	0	0	0	0	0
rxn00300_c0	0	4.54507e-06	0	0	0
rxn02288_c0	0	0	0	0	0
rxn00907_c0	-1.11081	1.36352e-05	0	0	0
rxn08345_c0	0	0	0	0	0
rxn05410_c0	0	0	0	0	0
rxn01269_c0	0	1.23957e-06	0	0	0
rxn00205_c0	0	0	0	0	0
rxn00790_c0	0	2.27254e-06	0	0	0
rxn08296_c0	0	0	0	0	0
rxn08805_c0	0	0	0	0	0
rxn00060_c0	0	0	0	0	0
rxn09202_c0	0	0	0	0	0
rxn03239_c0	-1.36352e-05	0	0	0	0
rxn02473_c0	0	3.4088e-06	0	0	0
rxn05293_c0	0	0	0	0	0
rxn05039_c0	0	4.54507e-06	0	0	0
rxn01285_c0	0	0	0	0	0
rxn05150_c0	0	1.36352e-05	0	0	0
rxn02297_c0	0	0	0	0	0
rxn01639_c0	0	0	0	0	0
rxn00105_c0	-1.36352e-05	1.36352e-05	0	0	0
rxn00350_c0	0	6.8176e-06	0	0	0
rxn10300_c0	0	0	0	0	0
rxn08813_c0	0	0	0	0	0
rxn00313_c0	0	3.4088e-06	0	0	0
rxn09197_c0	0	0	0	0	0
rxn02791_c0	0	0	0	0	0
rxn05455_c0	0	0	0	0	0
rxn01972_c0	0	0	0	0	0
rxn11944_c0	0	3.4088e-06	0	0	0
rxn11268_c0	0	2.27253e-06	0	0	0
rxn05344_c0	0	6.81759e-06	0	0	0
rxn00676_c0	0	0	0	0	0
rxn10339_c0	0	0	0	0	0
rxn10226_c0	0	0	0	0	0
rxn03246_c0	-1.04886e-06	0	0	0	0
rxn10237_c0	0	0	0	0	0
rxn05248_c0	0	0	0	0	0
rxn08901_c0	0	1000	0	0	0
rxn08796_c0	0	0	0	0	0
rxn03433_c0	0	0	0	0	0
rxn03242_c0	-1.04886e-06	0	0	0	0
rxn10223_c0	0	0	0	0	0
rxn01459_c0	0	0	0	0	0
rxn10210_c0	0	0	0	0	0
rxn00256_c0	0	1.36352e-05	0	0	0
rxn02503_c0	0	1.36352e-05	0	0	0
rxn09101_c0	0	0	0	0	0
rxn08845_c0	0	0	0	0	0
rxn04143_c0	0	0	0	0	0
rxn01334_c0	0	0	0	0	0
rxn01847_c0	0	0	0	0	0
rxn08087_c0	0	0	0	0	0
rxn03146_c0	0	0	0	0	0
rxn00192_c0	0	0	0	0	0
rxn00588_c0	0	0	0	0	0
rxn00289_c0	0	1.36352e-05	0	0	0
rxn05388_c0	0	0	0	0	0
rxn04783_c0	0	1.11082	0	0	0
rxn08849_c0	0	0	0	0	0
rxn02085_c0	0	0	0	0	0
rxn05429_c0	0	0	0	0	0
rxn01739_c0	0	3.4088e-06	0	0	0
rxn00543_c0	0	0	0	0	0
rxn05552_c0	0	6.81762e-06	0	0	0
rxn01521_c0	0	0	0	0	0
rxn06591_c0	0	0	0	0	0
rxn00126_c0	0	4.54507e-06	0	0	0
rxn00414_c0	0	1.36352e-05	0	0	0
rxn05547_c0	0	100	0	0	0
rxn00980_c0	0	0	0	0	0
rxn02900_c0	0	0	0	0	0
rxn03445_c0	-1.23956e-06	0	0	0	0
rxn00159_c0	0	1.36352e-05	0	0	0
rxn02508_c0	0	1.23956e-06	0	0	0
rxn08801_c0	0	1.36352e-05	0	0	0
rxn01840_c0	0	0	0	0	0
rxn05251_c0	0	0	0	0	0
rxn05516_c0	0	1.3635e-05	0	0	0
rxn02938_c0	0	1.36352e-05	0	0	0
rxn05439_c0	0	0	0	0	0
rxn01256_c0	0	3.4088e-06	0	0	0
rxn05339_c0	0	0	0	0	0
rxn10268_c0	0	0	0	0	0
rxn00224_c0	0	0	0	0	0
rxn00569_c0	0	6.81759e-06	0	0	0
rxn05451_c0	0	0	0	0	0
rxn05736_c0	0	1.36352e-05	0	0	0
rxn05527_c0	0	0	0	0	0
rxn10253_c0	0	0	0	0	0
rxn02465_c0	0	7.20869	0	0	0
rxn08335_c0	0	3.40879e-06	0	0	0
rxn09205_c0	0	0	0	0	0
rxn05957_c0	0	0	0	0	0
rxn00549_c0	0	2.27253e-06	0	0	0
rxn08468_c0	0	0	0	0	0
rxn08820_c0	0	0	0	0	0
rxn01871_c0	-101.891	1.36352e-05	0	0	0
rxn01257_c0	0	0	0	0	0
rxn05401_c0	0	0	0	0	0
rxn05613_c0	0	1.36352e-05	0	0	0
rxn01265_c0	-1.36352e-05	0	0	0	0
rxn01740_c0	-3.4088e-06	0	0	0	0
rxn08548_c0	0	0	0	0	0
rxn08546_c0	0	0	0	0	0
rxn12847_c0	0	100	0	0	0
rxn03130_c0	0	0	0	0	0
rxn03250_c0	0	1.04886e-06	0	0	0
rxn05371_c0	0	0	0	0	0
rxn00165_c0	0	193.48	0	0	0
rxn09112_c0	0	0	0	0	0
rxn03394_c0	0	0	0	0	0
rxn05400_c0	0	0	0	0	0
rxn05599_c0	0	0	0	0	0
rxn08088_c0	0	0	0	0	0
rxn10343_c0	0	0	0	0	0
rxn05188_c0	0	0	0	0	0
rxn08793_c0	0	1000	0	0	0
rxn02360_c0	0	0	0	0	0
rxn05512_c0	0	0	0	0	0
rxn05442_c0	0	0	0	0	0
rxn08819_c0	0	0	0	0	0
rxn10265_c0	0	0	0	0	0
rxn00297_c0	0	0	0	0	0
rxn00065_c0	0	1.36352e-05	0	0	0
rxn00141_c0	0	4.54507e-06	0	0	0
rxn05651_c0	-1.36352e-05	2.27253e-06	0	0	0
rxn09102_c0	0	0	0	0	0
rxn05425_c0	0	0	0	0	0
rxn10234_c0	0	0	0	0	0
rxn01859_c0	0	4.54506e-06	0	0	0
rxn10202_c0	0	1.36352e-05	0	0	0
rxn02889_c0	0	0	0	0	0
rxn01466_c0	0	0	0	0	0
rxn02185_c0	-6.81756e-06	0	0	0	0
rxn03406_c0	0	0	0	0	0
rxn00500_c0	-1000	1000	0	0	0
rxn05358_c0	0	0	0	0	0
rxn08811_c0	0	0	0	0	0
rxn00361_c0	0	1.94788e-06	0	0	0
rxn02804_c0	0	1.36352e-05	0	0	0
rxn01480_c0	0	0	0	0	0
rxn03181_c0	0	0	0	0	0
rxn05620_c0	0	0	0	0	0
rxn05108_c0	0	0	0	0	0
rxn05485_c0	0	0	0	0	0
rxn04070_c0	0	1.23956e-06	0	0	0
rxn01646_c0	0	0	0	0	0
rxn02004_c0	0	0	0	0	0
rxn03004_c0	-1.11082	2.27254e-06	0	0	0
rxn02925_c0	0	0	0	0	0
rxn02277_c0	0	0	0	0	0
rxn10147_c0	0	0	0	0	0
rxn09657_c0	0	0	0	0	0
rxn05735_c0	0	4.54507e-06	0	0	0
rxn00691_c0	0	1.36352e-05	0	0	0
rxn12643_c0	0	100	0	0	0
rxn10207_c0	0	0	0	0	0
rxn08558_c0	0	1000	0	0	0
rxn02264_c0	0	0	0	0	0
rxn01225_c0	0	0	0	0	0
rxn03903_c0	0	0	0	0	0
rxn01188_c0	0	6.8176e-06	0	0	0
rxn03897_c0	0	0	0	0	0
rxn00623_c0	-6.8176e-06	0	0	0	0
rxn00452_c0	0	0	0	0	0
rxn05447_c0	0	0	0	0	0
rxn08352_c0	0	0	0	0	0
rxn08306_c0	0	0	0	0	0
rxn05360_c0	0	0	0	0	0
rxn08804_c0	0	0	0	0	0
rxn00913_c0	0	4.54506e-06	0	0	0
rxn00214_c0	0	0	0	0	0
rxn00874_c0	0	1.04886e-06	0	0	0
R361	0	1.36352e-05	0	0	0
rxn05438_c0	0	0	0	0	0
rxn08085_c0	0	0	0	0	0
rxn09109_c0	0	0	0	0	0
rxn08839_c0	0	0	0	0	0
rxn10258_c0	0	0	0	0	0
rxn10228_c0	0	0	0	0	0
rxn03249_c0	-1.04886e-06	0	0	0	0
rxn09448_c0	0	1.36352e-05	0	0	0
rxn01851_c0	0	0	0	0	0
rxn03421_c0	0	0	0	0	0
rxn08843_c0	0	0	0	0	0
rxn00867_c0	0	0	0	0	0
rxn05409_c0	0	0	0	0	0
rxn02934_c0	0	0	0	0	0
rxn00743_c0	0	0	0	0	0
rxn05200_c0	-3.4088e-06	0	0	0	0
rxn00493_c0	-3.4088e-06	0	0	0	0
rxn01509_c0	0	999.191	0	0	0
rxn03240_c0	0	1.36352e-05	0	0	0
rxn05414_c0	0	0	0	0	0
rxn00789_c0	0	3.4088e-06	0	0	0
rxn10481_c0	0	6.81759e-06	0	0	0
rxn06077_c0	-1.36352e-05	0	0	0	0
rxn02895_c0	0	2.27254e-06	0	0	0
rxn10216_c0	0	0	0	0	0
rxn09211_c0	0	0	0	0	0
rxn02312_c0	0	0	0	0	0
rxn05256_c0	0	2.27254e-06	0	0	0
rxn00438_c0	0	1.36352e-05	0	0	0
rxn05405_c0	0	0	0	0	0
rxn00679_c0	0	1.36352e-05	0	0	0
rxn04724_c0	0	0	0	0	0
rxn03951_c0	0	1.23956e-06	0	0	0
rxn10344_c0	0	0	0	0	0
rxn12206_c0	0	1.02264e-05	0	0	0
rxn10474_c0	0	0	0	0	0
rxn05404_c0	0	0	0	0	0
rxn08798_c0	0	0	0	0	0
rxn01102_c0	0	1.36352e-05	0	0	0
rxn08550_c0	0	0	0	0	0
rxn10336_c0	0	0	0	0	0
rxn01275_c0	0	0	0	0	0
rxn10257_c0	0	0	0	0	0
rxn01930_c0	0	0	0	0	0
rxn09209_c0	0	0	0	0	0
rxn01653_c0	0	0	0	0	0
rxn09198_c0	0	0	0	0	0
rxn01362_c0	0	3.4088e-06	0	0	0
rxn09106_c0	0	0	0	0	0
rxn10270_c0	0	0	0	0	0
rxn08846_c0	0	0	0	0	0
rxn05450_c0	0	0	0	0	0
rxn03243_c0	0	1.04886e-06	0	0	0
rxn03040_c0	0	0	0	0	0
rxn05375_c0	0	0	0	0	0
rxn10224_c0	0	0	0	0	0
rxn00351_c0	0	6.8176e-06	0	0	0
rxn10231_c0	0	0	0	0	0
rxn02811_c0	-4.54508e-06	0	0	0	0
rxn10262_c0	0	0	0	0	0
rxn01286_c0	0	1.36352e-05	0	0	0
rxn08469_c0	0	6.81762e-06	0	0	0
rxn05610_c0	0	0	0	0	0
rxn00199_c0	0	6.81759e-06	0	0	0
rxn01019_c0	0	1.36352e-05	0	0	0
rxn00412_c0	0	977.492	0	0	0
rxn03167_c0	0	0	0	0	0
rxn05457_c0	-1.36352e-05	33.2081	0	0	0
rxn08310_c0	0	0	0	0	0
rxn03135_c0	0	3.4088e-06	0	0	0
rxn05655_c0	0	0	0	0	0
rxn00791_c0	0	1.23956e-06	0	0	0
rxn09201_c0	0	0	0	0	0
rxn12432_c0	0	1.02264e-05	0	0	0
rxn08084_c0	0	0	0	0	0
rxn10120_c0	0	1000	0	0	0
rxn01636_c0	0	7.20869	0	0	0
rxn02303_c0	0	0	0	0	0
rxn03843_c0	0	0	0	0	0
rxn10260_c0	0	0	0	0	0
rxn01329_c0	0	0	0	0	0
rxn05379_c0	0	0	0	0	0
rxn09450_c0	0	1.36352e-05	0	0	0
rxn10301_c0	0	0	0	0	0
rxn01213_c0	0	0	0	0	0
rxn05384_c0	0	0	0	0	0
rxn01917_c0	0	7.20869	0	0	0
rxn05389_c0	0	0	0	0	0
rxn01603_c0	0	0	0	0	0
rxn05515_c0	0	0	0	0	0
rxn03247_c0	0	1.04886e-06	0	0	0
rxn05607_c0	0	0	0	0	0
rxn06777_c0	-1.04886e-06	0	0	0	0
rxn02939_c0	0	1.23956e-06	0	0	0
rxn10254_c0	0	0	0	0	0
rxn02339_c0	0	0	0	0	0
rxn00288_c0	0	1000	0	0	0
rxn10012_c0	0	1.04886e-06	0	0	0
rxn00132_c0	0	4.54507e-06	0	0	0
rxn05183_c0	0	0	0	0	0
rxn03075_c0	0	0	0	0	0
rxn05528_c0	0	6.81759e-06	0	0	0
rxn02359_c0	0	0	0	0	0
rxn00707_c0	0	1.36352e-05	0	0	0
rxn03893_c0	0	0	0	0	0
rxn02270_c0	0	717.894	0	0	0
rxn03108_c0	0	1.36352e-05	0	0	0
rxn05146_c0	0	1.36352e-05	0	0	0
rxn10213_c0	0	0	0	0	0
rxn01799_c0	0	0	0	0	0
rxn02632_c0	0	0	0	0	0
rxn05380_c0	0	0	0	0	0
rxn10118_c0	0	0	0	0	0
rxn05517_c0	-1.3635e-05	0	0	0	0
rxn00420_c0	0	1.36352e-05	0	0	0
rxn06723_c0	0	0	0	0	0
rxn01268_c0	0	1.23956e-06	0	0	0
rxn07438_c0	0	0	0	0	0
rxn08336_c0	0	3.4088e-06	0	0	0
rxn01961_c0	0	0	0	0	0
rxn01210_c0	0	0	0	0	0
rxn05501_c0	0	0	0	0	0
rxn10220_c0	0	0	0	0	0
rxn03907_c0	0	0	0	0	0
rxn09953_c0	0	0	0	0	0
rxn02268_c0	0	358.947	0	0	0
rxn00346_c0	0	1.36352e-05	0	0	0
rxn00831_c0	0	0	0	0	0
rxn00407_c0	0	1.36352e-05	0	0	0
rxn05454_c0	0	0	0	0	0
rxn00190_c0	0	0.456649	0	0	0
rxn00101_c0	0	4.54506e-06	0	0	0
rxn02680_c0	0	1.04886e-06	0	0	0
rxn08470_c0	0	0	0	0	0
rxn10571_c0	0	1.36352e-05	0	0	0
rxn05195_c0	0	0	0	0	0
rxn01208_c0	0	4.54508e-06	0	0	0
rxn04132_c0	0	0	0	0	0
rxn04133_c0	0	0	0	0	0
rxn02374_c0	0	1.36352e-05	0	0	0
rxn05116_c0	0	1.23956e-06	0	0	0
rxn03012_c0	0	0	0	0	0
rxn05064_c0	0	0	0	0	0
rxn02666_c0	0	0	0	0	0
rxn04457_c0	0	0	0	0	0
rxn04456_c0	0	0	0	0	0
rxn01664_c0	0	0	0	0	0
rxn02916_c0	0	0	0	0	0
EX_cofactors	0	7.44158e-07	0	0	0
EX_cpd00049_e0	0	0	0	0	0
EX_cpd00049_c0	0	0	0	0	0
EX_cofactors_e0	0	7.44158e-07	0	0	0
EX_cpd11574	0	0	0	0	0
EX_cpd11574_e0	0	0	0	0	0
EX_cpd00100_e0	0	0	0	0	0
EX_cpd00030	-1.36352e-05	0	0	0	0
EX_cpd00030_e0	-1.36352e-05	0	0	0	0
EX_cpd00712	0	1.36352e-05	0	0	0
EX_cpd00712_e0	0	1.36352e-05	0	0	0
EX_cpd00010	0	6.49296e-07	0	0	0
EX_cpd00010_e0	0	6.49296e-07	0	0	0
EX_cpd00060	0	96.2546	0	0	0
EX_cpd02555	0	0	0	0	0
EX_cpd02555_e0	0	0	0	0	0
EX_cpd02884	0	2.72704e-06	0	0	0
EX_cpd02884_e0	0	2.72704e-06	0	0	0
EX_cpd11590_e0	-1.36352e-05	0	0	0	0
EX_cpd11583_e0	-100	0	0	0	0
EX_cpd00254_e0	0	0	0	0	0
EX_cpd11576_e0	0	0	0	0	0
EX_cpd10516_e0	0	0	0	0	0
EX_cpd00971_e0	0	0	0	0	0
EX_cpd00023_e0	-4.09056e-05	571.009	0	0	0
EX_cpd03424_e0	0	0	0	0	0
EX_cpd08023_e0	0	0	0	0	0
EX_cpd00205_e0	0	0	0	0	0
EX_cpd00034_e0	0	0	0	0	0
EX_cpd15606_e0	-100	0	0	0	0
EX_cpd00048_e0	-2.27253e-06	0	0	0	0
EX_cpd01171_e0	0	0	0	0	0
EX_cpd09878_e0	-4.54507e-06	0	0	0	0
EX_cpd00119_e0	-1.36352e-05	0	0	0	0
EX_cpd01017_e0	-2.44096	0	0	0	0
EX_cpd00060_e0	-1.36352e-05	96.2546	0	0	0
EX_cpd00797_e0	0	0	0	0	0
EX_cpd00027_e0	0	0	0	0	0
EX_cpd11589_e0	-100	0	0	0	0
EX_cpd00082_e0	0	0	0	0	0
EX_cpd11578_e0	0	0	0	0	0
EX_cpd01030_e0	0	0	0	0	0
EX_cpd00268_e0	-2.27253e-06	0	0	0	0
EX_cpd00653_e0	0	0	0	0	0
EX_cpd15604_e0	-100	0	0	0	0
EX_cpd00222_e0	0	0	0	0	0
EX_cpd00314_e0	0	0	0	0	0
EX_cpd00210_e0	-4.54507e-06	0	0	0	0
EX_cpd00064_e0	-1.36352e-05	7.20869	0	0	0
EX_cpd00588_e0	0	0	0	0	0
EX_cpd01080_e0	0	0	0	0	0
EX_cpd10515_e0	0	0	0	0	0
EX_cpd03048_e0	0	0	0	0	0
EX_cpd00099_e0	0	0	0	0	0
EX_cpd11592_e0	-100	0	0	0	0
EX_cpd00276_e0	0	0	0	0	0
EX_cpd00012_e0	0	2.27253e-06	0	0	0
EX_cpd11579_e0	-6.81762e-06	0	0	0	0
EX_cpd11580_e0	-100	0	0	0	0
EX_cpd01012_e0	0	0	0	0	0
EX_cpd00307_e0	0	0	0	0	0
EX_cpd01914_e0	-1.36352e-05	0	0	0	0
EX_cpd00395_e0	0	0	0	0	0
EX_cpd00531_e0	0	0	0	0	0
EX_cpd03724_e0	0	0	0	0	0
EX_cpd11596_e0	0	0	0	0	0
EX_cpd11575_e0	0	0	0	0	0
EX_cpd00122_e0	0	0	0	0	0
EX_cpd00635_e0	0	0	0	0	0
EX_cpd00305_e0	0	0	0	0	0
EX_cpd01015_e0	0	0	0	0	0
EX_cpd00058_e0	0	0	0	0	0
EX_cpd04097_e0	0	0	0	0	0
EX_cpd00149_e0	0	0	0	0	0
EX_cpd00138_e0	0	0	0	0	0
EX_cpd00076_e0	0	0	0	0	0
EX_cpd00308_e0	-1.02264e-05	0	0	0	0
EX_cpd00423_e0	0	0	0	0	0
EX_cpd00179_e0	0	0	0	0	0
EX_cpd00637_e0	0	0	0	0	0
EX_cpd03696_e0	0	0	0	0	0
rxn07932_c0	0	0	0	0	0
rxn07933_c0	0	0	0	0	0
rxn07934_c0	0	0	0	0	0
rxn07935_c0	0	0	0	0	0
rxn07936_c0	0	0	0	0	0
rxn07937_c0	0	0	0	0	0
rxn07938_c0	0	0	0	0	0
rxn07939_c0	0	0	0	0	0
rxn07940_c0	0	0	0	0	0
rxn07941_c0	0	0	0	0	0
rxn07942_c0	0	0	0	0	0
rxn07943_c0	0	0	0	0	0
rxn07944_c0	0	0	0	0	0
rxn07945_c0	0	0	0	0	0
rxn07953_c0	0	0	0	0	0
rxn07954_c0	0	0	0	0	0
rxn07955_c0	0	0	0	0	0
rxn07956_c0	0	0	0	0	0
rxn07957_c0	0	0	0	0	0
rxn07958_c0	0	0	0	0	0
rxn07959_c0	0	0	0	0	0
rxn07971_c0	0	1.36352e-05	0	0	0
rxn07976_c0	0	0	0	0	0
rxn05335_c0	0	0	0	0	0
rxn07977_c0	0	0	0	0	0
rxn10937_c0	0	6.8176e-06	0	0	0
rxn05332_c0	0	6.81761e-06	0	0	0
rxn07978_c0	0	0	0	0	0
rxn07979_c0	0	0	0	0	0
rxn07980_c0	0	0	0	0	0
rxn08001_c0	0	0	0	0	0
rxn08013_c0	0	0	0	0	0
rxn06023_c0	0	0	0	0	0
rxn08060_c0	0	0	0	0	0
rxn08062_c0	0	0	0	0	0
rxn03538_c0	0	0	0	0	0
rxn08073_c0	0	0	0	0	0
rxn08074_c0	0	0	0	0	0
rxn08075_c0	0	0	0	0	0
rxn08076_c0	0	0	0	0	0
rxn08078_c0	0	0	0	0	0
rxn08079_c0	0	0	0	0	0
rxn08080_c0	0	0	0	0	0
rxn08081_c0	0	0	0	0	0
rxn08116_c0	0	0	0	0	0
rxn08123_c0	0	0	0	0	0
rxn08124_c0	0	0	0	0	0
rxn08130_c0	0	0	0	0	0
rxn08131_c0	0	0	0	0	0
rxn08136_c0	0	0	0	0	0
rxn08141_c0	0	0	0	0	0
rxn00342_c0	0	1.36352e-05	0	0	0
rxn08172_c0	0	0	0	0	0
rxn08243_c0	0	0	0	0	0
rxn01416_c0	0	0	0	0	0
rxn01365_c0	0	0	0	0	0
rxn08286_c0	0	0	0	0	0
rxn01094_c0	0	0	0	0	0
rxn01093_c0	0	0	0	0	0
rxn03173_c0	0	0	0	0	0
rxn08366_c0	0	0	0	0	0
rxn08367_c0	0	0	0	0	0
rxn08368_c0	0	0	0	0	0
rxn08430_c0	0	0	0	0	0
rxn08439_c0	0	0	0	0	0
rxn08440_c0	0	0	0	0	0
rxn08441_c0	0	33.2081	0	0	0
rxn08442_c0	0	0	0	0	0
rxn00943_c0	0	1.36352e-05	0	0	0
rxn08443_c0	0	1.36352e-05	0	0	0
rxn08444_c0	0	1.36352e-05	0	0	0
rxn08445_c0	0	1.36352e-05	0	0	0
rxn08446_c0	0	0	0	0	0
rxn08447_c0	0	0	0	0	0
rxn08458_c0	0	1000	0	0	0
rxn08460_c0	0	0	0	0	0
rxn01620_c0	0	0	0	0	0
rxn08491_c0	0	0	0	0	0
rxn08508_c0	0	0	0	0	0
rxn00056_c0	0	0	0	0	0
rxn03976_c0	0	1000	0	0	0
rxn08521	-1000	0	0	0	0
rxn03974_c0	0	6.81759e-06	0	0	0
rxn03975_c0	0	6.81761e-06	0	0	0
rxn08533_c0	0	0	0	0	0
rxn00610_c0	0	1.36352e-05	0	0	0
rxn08582_c0	0	0	0	0	0
rxn08603_c0	0	0	0	0	0
rxn08604_c0	0	0	0	0	0
rxn08607_c0	0	0	0	0	0
rxn08608	0	0	0	0	0
rxn08609_c0	0	0	0	0	0
rxn08618	0	0	0	0	0
rxn06437_c0	0	0	0	0	0
rxn08652_c0	0	0	0	0	0
rxn08670_c0	0	0	0	0	0
rxn08687_c0	0	0	0	0	0
rxn08701_c0	0	0	0	0	0
rxn08722_c0	0	0	0	0	0
rxn08725_c0	0	0	0	0	0
rxn02177_c0	0	0	0	0	0
rxn08760_c0	0	0	0	0	0
rxn08770_c0	0	0	0	0	0
rxn08772_c0	0	0	0	0	0
rxn08779_c0	0	0	0	0	0
rxn08788_c0	0	0	0	0	0
rxn08787_c0	0	0	0	0	0
rxn08796_p	0	0	0	0	0
rxn08797_p	0	0	0	0	0
rxn08798_p	0	0	0	0	0
rxn08799_p	0	0	0	0	0
rxn08800_p	0	0	0	0	0
rxn08801_p	0	0	0	0	0
rxn08802_p	0	0	0	0	0
rxn08803_p	0	0	0	0	0
rxn08804_p	0	0	0	0	0
rxn08805_p	0	0	0	0	0
rxn08806_p	0	0	0	0	0
rxn08807_p	0	0	0	0	0
rxn08809_p	0	0	0	0	0
rxn08810_p	0	0	0	0	0
rxn08811_p	0	0	0	0	0
rxn08812_p	0	0	0	0	0
rxn08813_p	0	0	0	0	0
rxn08814_p	0	0	0	0	0
rxn08815_p	0	0	0	0	0
rxn08816_p	0	0	0	0	0
rxn01133_c0	0	0	0	0	0
rxn02230_c0	0	0	0	0	0
rxn08887_p	0	0	0	0	0
rxn08889_p	0	0	0	0	0
rxn08890_p	0	0	0	0	0
rxn08891_p	0	0	0	0	0
rxn08892_p	0	0	0	0	0
rxn08893_p	0	0	0	0	0
rxn08894_p	0	0	0	0	0
rxn08895_p	0	0	0	0	0
rxn08896_p	0	0	0	0	0
rxn08897_p	0	0	0	0	0
rxn08898_p	0	0	0	0	0
rxn08907_c0	0	0	0	0	0
rxn08924_c0	0	0	0	0	0
rxn08937_p	0	0	0	0	0
rxn08938_p	0	0	0	0	0
rxn08939_p	0	0	0	0	0
rxn08940_p	0	0	0	0	0
rxn08944_c0	0	0	0	0	0
rxn08948_c0	0	0	0	0	0
rxn08953_c0	0	0	0	0	0
rxn03439_c0	0	0	0	0	0
rxn08955_c0	0	0	0	0	0
rxn00076_c0	0	1.36352e-05	0	0	0
rxn08977_c0	0	1000	0	0	0
rxn08978_c0	0	1000	0	0	0
rxn08979_c0	0	1000	0	0	0
rxn08984_c0	0	0	0	0	0
rxn08989_c0	0	0	0	0	0
rxn08995_c0	0	0	0	0	0
rxn01145_c0	0	3.4088e-06	0	0	0
rxn00062_c0	0	1.36352e-05	0	0	0
rxn00513_c0	0	1.36352e-05	0	0	0
rxn00241_c0	0	1.36352e-05	0	0	0
rxn00408_c0	0	1.36352e-05	0	0	0
rxn01351_c0	0	1.36352e-05	0	0	0
rxn01445_c0	-999.191	0	0	0	0
rxn02518_c0	0	0	0	0	0
rxn01962_c0	0	0	0	0	0
rxn00301_c0	0	1.36352e-05	0	0	0
rxn01222_c0	0	1.36352e-05	0	0	0
rxn00367_c0	0	1.36352e-05	0	0	0
rxn09013_c0	0	1.36352e-05	0	0	0
rxn00063_c0	0	1.36352e-05	0	0	0
rxn09014_c0	0	1.36352e-05	0	0	0
rxn00463_c0	0	1.36352e-05	0	0	0
rxn00514_c0	0	0	0	0	0
rxn01352_c0	0	999.191	0	0	0
rxn09016_c0	0	4.54506e-06	0	0	0
rxn09037_c0	0	0	0	0	0
rxn09039_c0	0	0	0	0	0
rxn09053_c0	0	0	0	0	0
rxn09054_c0	0	0	0	0	0
rxn09055_c0	0	0	0	0	0
rxn09056_c0	0	0	0	0	0
rxn09057_c0	0	0	0	0	0
rxn09058_c0	0	0	0	0	0
rxn09059_c0	0	0	0	0	0
rxn00140_c0	0	1.36352e-05	0	0	0
rxn00920_c0	0	0	0	0	0
rxn09073_c0	0	0	0	0	0
rxn09074_c0	0	0	0	0	0
rxn09075_c0	0	0	0	0	0
rxn09076_c0	0	0	0	0	0
rxn09077_c0	0	0	0	0	0
rxn09078_c0	0	0	0	0	0
rxn09079_c0	0	0	0	0	0
rxn09085_c0	0	0	0	0	0
rxn09086_c0	0	0	0	0	0
rxn09087_c0	0	0	0	0	0
rxn09088_c0	0	0	0	0	0
rxn09089_c0	0	0	0	0	0
rxn09090_c0	0	0	0	0	0
rxn09091_c0	0	0	0	0	0
rxn01476_c0	0	0	0	0	0
rxn09094_c0	0	0	0	0	0
rxn09095_c0	0	0	0	0	0
rxn09096_c0	0	0	0	0	0
rxn09097_c0	0	0	0	0	0
rxn09098_c0	0	0	0	0	0
rxn09099_c0	0	0	0	0	0
rxn09100_c0	0	0	0	0	0
rxn09117_c0	0	0	0	0	0
rxn09123_p	0	0	0	0	0
rxn09124_p	0	0	0	0	0
rxn09125_p	0	0	0	0	0
rxn09126_p	0	0	0	0	0
rxn09127_p	0	0	0	0	0
rxn09128_p	0	0	0	0	0
rxn09129_p	0	0	0	0	0
rxn09130_p	0	0	0	0	0
rxn09131_p	0	0	0	0	0
rxn09132_p	0	0	0	0	0
rxn09133_p	0	0	0	0	0
rxn09134_p	0	0	0	0	0
rxn09135_p	0	0	0	0	0
rxn09136_p	0	0	0	0	0
rxn09137_p	0	0	0	0	0
rxn09138_p	0	0	0	0	0
rxn09139_p	0	0	0	0	0
rxn09140_p	0	0	0	0	0
rxn09141_p	0	0	0	0	0
rxn09142_p	0	0	0	0	0
rxn09143_p	0	0	0	0	0
rxn09144_p	0	0	0	0	0
rxn09145_p	0	0	0	0	0
rxn09146_p	0	0	0	0	0
rxn09147_p	0	0	0	0	0
rxn09148_p	0	0	0	0	0
rxn09149_p	0	0	0	0	0
rxn09150_p	0	0	0	0	0
rxn09151_p	0	0	0	0	0
rxn09152_p	0	0	0	0	0
rxn09153_p	0	0	0	0	0
rxn09154_p	0	0	0	0	0
rxn09155_p	0	0	0	0	0
rxn09156_c0	0	0	0	0	0
rxn09158_p	0	0	0	0	0
rxn09159_p	0	0	0	0	0
rxn09160_p	0	0	0	0	0
rxn09161_p	0	0	0	0	0
rxn09162_p	0	0	0	0	0
rxn09163_p	0	0	0	0	0
rxn09164_p	0	0	0	0	0
rxn00001_c0	0	1.36353e-05	0	0	0
rxn00106_c0	0	1.36352e-05	0	0	0
rxn09174_c0	0	1000	0	0	0
rxn09182_c0	0	0	0	0	0
rxn06445_c0	0	0	0	0	0
rxn09195_c0	0	0	0	0	0
rxn09220_c0	0	718.385	0	0	0
rxn09222_c0	0	1.36352e-05	0	0	0
rxn09245_c0	0	0	0	0	0
rxn09247_c0	0	0	0	0	0
rxn00377_c0	0	0	0	0	0
rxn09256_c0	0	0	0	0	0
rxn09276_c0	0	0	0	0	0
rxn00436_c0	0	1.36352e-05	0	0	0
rxn09304_c0	0	0	0	0	0
rxn09306_c0	0	0	0	0	0
rxn09320_c0	0	0	0	0	0
rxn09326_c0	0	0	0	0	0
rxn09333_c0	0	0	0	0	0
rxn09338_c0	0	0	0	0	0
rxn02377_c0	0	0	0	0	0
rxn00211_c0	0	0	0	0	0
rxn09354_c0	0	0	0	0	0
rxn09358_c0	0	0	0	0	0
rxn09360_c0	0	0	0	0	0
rxn09374_c0	0	0	0	0	0
rxn03137_c0	0	3.4088e-06	0	0	0
rxn00123_c0	0	1.23956e-06	0	0	0
rxn00641_c0	0	0	0	0	0
rxn06079_c0	0	0	0	0	0
R233_c0	0	0	0	0	0
rxn05267_c0	0	4.54507e-06	0	0	0
rxn06831_c0	0	4.54507e-06	0	0	0
rxn08528_c0	0	1000	0	0	0
EX_cpd15548_e0	0	2.27254e-06	0	0	0
EX_cpd15548_c0	0	2.27254e-06	0	0	0
EX_cpd00182_e0	0	4.54507e-06	0	0	0
rxn11000_e0	-4.54507e-06	0	0	0	0
EX_cpd00386_e0	-1.36352e-05	0	0	0	0
rxn08864_e0	0	1.36352e-05	0	0	0
EX_cpd01113_e0	0	0	0	0	0
rxn08732_e0	0	0	0	0	0
EX_cpd00248_e0	0	0	0	0	0
rxn12452_e0	0	0	0	0	0
EX_cpd00118_e0	0	0	0	0	0
rxn13393_e0	0	0	0	0	0
EX_cpd00224_e0	0	0	0	0	0
rxn09695_e0	0	0	0	0	0
EX_cpd00709_e0	0	0	0	0	0
rxn08574_e0	0	0	0	0	0
EX_cpd00047_e0	0	0	0	0	0
EX_cpd00249_e0	0	0	0	0	0
EX_cpd00139_e0	0	0	0	0	0
EX_cpd00040_e0	0	0	0	0	0
EX_cpd00246_e0	0	0	0	0	0
EX_cpd00374_e0	0	0	0	0	0
EX_cpd01107_e0	0	0	0	0	0
EX_cpd00666_e0	0	0	0	0	0
EX_cpd00227_e0	0	0	0	0	0
EX_cpd00157_e0	0	0	0	0	0
EX_cpd00184_e0	0	3.4088e-06	0	0	0
R172_c0	0.0102615	0.0102615	0.0102615	0.00820918	0.0123138
rxn13793_c0	0.0151784	0.0151784	0.0151784	0.0121427	0.0182141
R178_c0	0.029288	0.029288	0.029288	0.0234304	0.0351456
rxn02331_c0	0.0389081	0.0389081	0.0389081	0.0311265	0.0466897
rxn02404_c0	0.0389081	0.0389081	0.0389081	0.0311265	0.0466897
R177_c0	0.0513074	0.0513074	0.0513074	0.0410459	0.0615689
R176_c0	0.0572933	0.0572933	0.0572933	0.0458346	0.0687519
rxn13675_c0	0.118862	0.118862	0.118862	0.0950897	0.142635
rxn13792_c0	0.151143	0.151143	0.151143	0.120914	0.181372
rxn00122_c0	0.203947	0.203947	0.203947	0.163158	0.244736
rxn00100_c0	0.209078	0.209078	0.209078	0.167262	0.250893
rxn02341_c0	0.209078	0.209078	0.209078	0.167262	0.250893
rxn01791_c0	0.209078	0.209078	0.209078	0.167262	0.250893
rxn12512_c0	0	0.209078	0.209078	0.167262	0.250893
rxn00656_c0	0.209064	0.209078	0.209078	0.167262	0.250893
rxn12510_c0	0.209078	0.209078	0.209078	0.167262	0.250893
rxn00912_c0	0.209078	0.209091	0.209078	0.167262	0.250893
rxn00903_c0	0.209071	0.209091	0.209078	0.167262	0.250893
rxn02175_c0	0.209078	0.209078	0.209078	0.167262	0.250893
rxn12305_c0	0.213781	0.213781	0.213781	0.171025	0.256537
rxn07267_c0	0.254827	0.254827	0.254827	0.203861	0.305792
rxn05324_c0	0.317251	0.317251	0.317251	0.253801	0.380701
rxn05331_c0	0.317251	0.317251	0.317251	0.253801	0.380701
rxn05348_c0	0.317251	0.317251	0.317251	0.253801	0.380701
rxn06377_c0	0.360421	0.360435	0.360434	0.288348	0.432521
rxn06600_c0	0.360421	0.360435	0.360434	0.288348	0.432521
rxn06493_c0	0.360421	0.360435	0.360434	0.288348	0.432521
rxn05346_c0	0.366848	0.366848	0.366848	0.293478	0.440217
rxn05350_c0	0.366848	0.366848	0.366848	0.293478	0.440217
rxn05322_c0	0.366848	0.366848	0.366848	0.293478	0.440217
rxn05325_c0	0.366848	0.366848	0.366848	0.293478	0.440217
rxn05326_c0	0.366848	0.366848	0.366848	0.293478	0.440217
rxn05347_c0	0.366848	0.366848	0.366848	0.293478	0.440217
rxn05327_c0	0.366848	0.366848	0.366848	0.293478	0.440217
rxn05343_c0	0.366848	0.366848	0.366848	0.293478	0.440217
rxn05333_c0	0.366848	0.366848	0.366848	0.293478	0.440217
rxn05329_c0	0.366848	0.366848	0.366848	0.293478	0.440217
rxn05330_c0	0.366848	0.366848	0.366848	0.293478	0.440217
rxn05334_c0	0.366848	0.366848	0.366848	0.293478	0.440217
rxn07994_c0	0.366848	0.366848	0.366848	0.293478	0.440217
rxn10107_c0	0.453215	0.453215	0.453215	0.362572	0.543858
rxn02155_c0	0.456636	0.456649	0.456636	0.365309	0.547963
rxn02988_c0	0.456636	0.456636	0.456636	0.365309	0.547963
rxn00138_c0	0	0.456649	0.456636	0.365309	0.547963
rxn00338_c0	0.456636	0.456636	0.456636	0.365309	0.547963
rxn02402_c0	0.456636	0.456636	0.456636	0.365309	0.547963
rxn02286_c0	0.550371	0.550371	0.550371	0.440297	0.660446
rxn02008_c0	0.550371	0.550371	0.550371	0.440297	0.660446
rxn02011_c0	0.550371	0.550371	0.550371	0.440297	0.660446
rxn01643_c0	0.550371	0.550378	0.550371	0.440297	0.660446
rxn02929_c0	0.550371	0.550375	0.550371	0.440297	0.660446
rxn01644_c0	0.550371	0.550375	0.550371	0.440297	0.660446
rxn03087_c0	0.550371	0.550375	0.550371	0.440297	0.660446
rxn03031_c0	0.550371	0.550375	0.550371	0.440297	0.660446
rxn00193_c0	0.550371	0.550371	0.550371	0.440297	0.660446
rxn01974_c0	0.550371	0.550375	0.550371	0.440297	0.660446
rxn01973_c0	0.550371	0.550375	0.550371	0.440297	0.660446
rxn00337_c0	0.550371	0.550378	0.550371	0.440297	0.660446
rxn00048_c0	0.555403	0.555403	0.555403	0.444322	0.666483
rxn00392_c0	0.555403	0.555403	0.555403	0.444322	0.666483
rxn00461_c0	0.604885	0.604885	0.604885	0.483908	0.725863
R175_c0	0.632791	0.632791	0.632791	0.506233	0.759349
rxn06076_c0	0.809374	0.809388	0.809374	0.647499	0.971249
rxn05233_c0	0.80937	0.809374	0.809374	0.647499	0.971249
rxn01673_c0	0.809374	0.809388	0.809374	0.647499	0.971249
rxn01353_c0	0.809374	1000	0.809374	0.647499	0.971249
rxn11298_c0	0.855123	0.855123	0.855123	0.684099	1.02615
rxn00947_c0	0.928223	0.92825	0.928236	0.742589	1.11388
rxn10162_c0	0.928223	0.928236	0.928236	0.742589	1.11388
rxn03080_c0	1.11081	1.11081	1.11081	0.888644	1.33297
rxn00371_c0	0	1.11082	1.11081	0.888644	1.33297
rxn05040_c0	1.11081	1.11081	1.11081	0.888644	1.33297
rxn00409_c0	1.15569	1.36479	1.1557	0.924559	1.38684
R179_c0	1.23565	1.23566	1.23565	0.988522	1.48278
rxn03408_c0	1.25371	1.25371	1.25371	1.00297	1.50445
rxn03904_c0	1.25371	1.25371	1.25371	1.00297	1.50445
rxn00851_c0	1.25371	1.25371	1.25371	1.00297	1.50445
rxn03901_c0	1.25371	1.25371	1.25371	1.00297	1.50445
rxn03164_c0	1.25371	1.25371	1.25371	1.00297	1.50445
rxn06302_c0	1.25371	1.25371	1.25371	1.00297	1.50445
R620	1.25371	1.25371	1.25371	1.00297	1.50445
rxn06838_c0	1.25371	1.25371	1.25371	1.00297	1.50445
rxn03409_c0	1.25371	1.25371	1.25371	1.00297	1.50445
rxn06090_c0	1.25703	1.25703	1.25703	1.00562	1.50844
rxn06044_c0	1.25703	1.25703	1.25703	1.00562	1.50844
rxn01519_c0	1.26601	1.26601	1.26601	1.01281	1.51921
rxn05231_c0	1.26601	1.26601	1.26601	1.01281	1.51921
rxn01520_c0	1.26601	1.26601	1.26601	1.01281	1.51921
rxn06075_c0	1.266	1.26601	1.26601	1.01281	1.51921
rxn01678_c0	1.266	1.26601	1.26601	1.01281	1.51921
rxn01513_c0	1.26601	1.26602	1.26601	1.01281	1.51921
rxn05294	1.28268	1.28268	1.28268	1.02615	1.53922
rxn12214_c0	1.28268	1.28269	1.28268	1.02615	1.53922
rxn05663_c0	1.3853	1.3853	1.3853	1.10824	1.66236
rxn12340_c0	1.62473	1.62473	1.62473	1.29979	1.94968
rxn12307_c0	1.71025	1.71025	1.71025	1.3682	2.0523
rxn03638_c0	1.93663	1.93663	1.93663	1.5493	2.32395
rxn00555_c0	1.93663	1.93663	1.93663	1.5493	2.32395
rxn00293_c0	1.93663	1.93663	1.93663	1.5493	2.32395
rxn06139_c0	1.96507	1.96507	1.96507	1.57206	2.35809
rxn00364_c0	1.96507	2.17416	1.96507	1.57206	2.35809
rxn06043_c0	1.96507	1.96507	1.96507	1.57206	2.35809
rxn12642_c0	2.30882	2.30883	2.30883	1.84707	2.7706
rxn05543_c0	2.30882	2.30883	2.30883	1.84707	2.7706
rxn12848_c0	0	2.44096	2.44095	1.95276	2.92914
rxn12844_c0	0	2.44096	2.44095	1.95276	2.92914
rxn05301_c0	-96.6394	3.36063	3.36063	2.68851	4.03276
rxn00220_c0	3.61508	3.61508	3.61508	2.89206	4.33809
rxn01171_c0	3.61508	3.61508	3.61508	2.89206	4.33809
rxn12635_c0	3.74543	100	3.74544	2.99635	4.49453
rxn05535_c0	3.74543	100	3.74544	2.99635	4.49453
rxn05289_c0	4.15077	363.098	4.15077	3.32061	4.98092
rxn01675_c0	4.54335	4.54335	4.54335	3.63468	5.45203
rxn01997_c0	4.54335	4.54335	4.54335	3.63468	5.45203
rxn02000_c0	4.54335	4.54335	4.54335	3.63468	5.45203
rxn02003_c0	4.54335	4.54335	4.54335	3.63468	5.45203
rxn00410_c0	-971.11	6.38223	6.38221	5.10577	7.65865
rxn05244_c0	7.08041	7.08042	7.08042	5.66434	8.4965
rxn05156_c0	0	7.20869	7.20869	5.76695	8.65043
rxn10131_c0	7.20867	7.20869	7.20869	5.76695	8.65043
rxn11297_c0	8.12367	8.12367	8.12367	6.49894	9.7484
rxn00917_c0	8.28315	8.28316	8.28315	6.62652	9.93978
rxn00800_c0	8.59399	8.59399	8.59399	6.87519	10.3128
rxn00838_c0	8.59399	8.59399	8.59399	6.87519	10.3128
rxn01241_c0	10.2268	509.716	10.2268	8.18147	12.2722
rxn00441_c0	10.2268	509.716	10.2268	8.18147	12.2722
rxn02376_c0	10.2268	509.716	10.2268	8.18147	12.2722
rxn05669_c0	10.5219	10.5219	10.5219	8.41749	12.6262
rxn05243_c0	-189.02	10.9798	10.9798	8.78383	13.1757
rxn00711_c0	12.8149	12.8149	12.8149	10.2519	15.3779
rxn05197_c0	12.8149	12.8149	12.8149	10.2519	15.3779
rxn00119_c0	14.0686	14.0686	14.0686	11.2549	16.8823
rxn00237_c0	-1000	16.0678	16.0678	12.8542	19.2813
rxn01544_c0	0	16.8771	16.8771	13.5017	20.2526
rxn05533_c0	0	100	22.7027	18.1622	27.2433
rxn12633_c0	0	100	22.7027	18.1622	27.2433
rxn11295_c0	25.6537	25.6537	25.6537	20.523	30.7844
rxn00770_c0	30.1487	30.1487	30.1487	24.1189	36.1784
rxn05349_c0	32.1755	32.1755	32.1755	25.7404	38.6106
rxn08797_c0	0	33.2081	33.2081	26.5665	39.8497
rxn08547_c0	0	33.2081	33.2081	26.5665	39.8497
EX_cpd03847_e0	33.2081	33.2081	33.2081	26.5665	39.8497
R171	33.2344	33.2344	33.2344	26.5875	39.8812
EX_cpd11416_c0	42.7562	42.7562	42.7562	34.2049	51.3074
rxn12832_c0	42.7562	42.7562	42.7562	34.2049	51.3074
EX_cpd00033_e0	-100	386.059	84.3544	67.4835	101.225
rxn04137_c0	-100	93.4801	92.3693	73.8954	110.843
rxn01200_c0	-6.93809	94.9525	94.9525	75.962	113.943
rxn00785_c0	-6.93809	94.9525	94.9525	75.962	113.943
rxn00704_c0	-6.43392	95.4566	95.4566	76.3653	114.548
rxn01106_c0	-6.02824	95.8623	95.8623	76.6899	115.035
rxn01100_c0	-6.02824	95.8623	95.8623	76.6899	115.035
rxn02483_c0	100	100	100	80	120
rxn12644_c0	0	100	100	80	120
rxn09692_c0	0	100	100	80	120
rxn00327_c0	100	100	100	80	120
rxn05683_c0	100	100	100	80	120
rxn05649_c0	-1.89057	100	100	80	120
rxn12640_c0	0	100	100	80	120
rxn05541_c0	0	100	100	80	120
rxn12645_c0	100	100	100	80	120
rxn05306_c0	100	100	100	80	120
rxn01746_c0	100	100	100	80	120
rxn05484_c0	100	100	100	80	120
rxn12641_c0	0	100	100	80	120
rxn05540_c0	0	100	100	80	120
rxn12846_c0	100	100	100	80	120
rxn08792_c0	0	1000	100	80	120
rxn05307_c0	-1.89057	100	100	80	120
rxn01192_c0	100	100	100	80	120
rxn05493_c0	100	100	100	80	120
rxn12639_c0	0	100	100	80	120
rxn01204_c0	0	100	100	80	120
rxn01868_c0	0	100	100	80	120
rxn05546_c0	100	100	100	80	120
rxn05602_c0	-1.89057	100	100	80	120
rxn05542_c0	0	100	100	80	120
rxn12638_c0	100	100	100	80	120
rxn02144_c0	100	100	100	80	120
rxn02005_c0	-1.89057	100	100	80	120
rxn12850_c0	100	100	100	80	120
rxn05545_c0	0	100	100	80	120
rxn05538_c0	100	100	100	80	120
rxn05682_c0	100	100	100	80	120
rxn05564_c0	0	100	100	80	120
rxn10770_c0	0	100	100	80	120
rxn00336_c0	100	100	100	80	120
EX_cpd00540_e0	0	100	100	80	120
EX_cpd00073_e0	100	100	100	80	120
rxn00509_c0	0	100	100	80	120
rxn01748_c0	100	100	100	80	120
rxn08162_e0	100	100	100	80	120
rxn12522_e0	100	100	100	80	120
rxn10928_e0	-471.009	100	100	80	120
rxn09307_e0	-93.8175	100	100	80	120
rxn10929_e0	100	100	100	80	120
rxn12787_e0	100	100	100	80	120
rxn10946_c0	100	100	100	80	120
rxn00962_c0	100	100	100	80	120
rxn02143_c0	100	100	100	80	120
rxn09272_c0	-1000	1000	123.18	98.5444	147.817
EX_cpd00309_e0	-100	983.123	160.591	128.473	192.709
rxn08527_c0	-1000	1000	164.592	131.674	197.51
rxn05625_c0	-1000	428.515	164.592	131.674	197.51
EX_cpd00209_e0	-1000	428.515	164.592	131.674	197.51
EX_cpd00041_e0	-100	553.107	172.029	137.623	206.435
rxn01297_c0	-100	1000	177.468	141.974	212.962
rxn05201_c0	-83.1229	1000	177.468	141.974	212.962
rxn00166_c0	0	193.48	192.369	153.895	230.843
rxn00737_c0	0	193.817	193.817	155.054	232.581
rxn04750_c0	195.485	195.485	195.485	156.388	234.582
rxn14316_c0	195.485	195.485	195.485	156.388	234.582
R02540_c0	195.485	195.485	195.485	156.388	234.582
rxn01842_c0	195.485	195.485	195.485	156.388	234.582
R09838_c0	195.485	195.485	195.485	156.388	234.582
R09837_c0	195.485	195.485	195.485	156.388	234.582
R09836_c0	195.485	195.485	195.485	156.388	234.582
R09839_c0	195.485	195.485	195.485	156.388	234.582
rxn04751_c0	195.485	195.485	195.485	156.388	234.582
rxn00251_c0	-7.27502	196.506	196.506	157.205	235.807
rxn05465_c0	216.681	216.681	216.681	173.344	260.017
rxn06673_c0	216.681	216.681	216.681	173.344	260.017
rxn06672_c0	216.681	216.681	216.681	173.344	260.017
rxn00206_c0	0	718.385	223.18	178.544	267.817
rxn09219_c0	0	718.385	223.18	178.544	267.817
EX_cpd00105_e0	-52.1126	253.559	253.559	202.847	304.271
rxn00006_c0	0	358.947	262.038	209.631	314.446
EX_cpd00141_e0	99.8811	293.699	293.699	234.959	352.438
rxn00734_c0	100	293.817	293.817	235.054	352.581
rxn00598_c0	295.485	295.485	295.485	236.388	354.582
rxn00269_c0	0	508.596	301.387	241.11	361.665
rxn00248_c0	-1000	1000	314.364	251.491	377.236
rxn00799_c0	-1000	1000	393.608	314.887	472.33
rxn00097_c0	-1000	1000	405.059	324.047	486.071
rxn00324_c0	-1000	1000	439.946	351.957	527.935
rxn10154_c0	-1000	1000	452.877	362.301	543.452
EX_cpd00129_e0	-100	471.009	471.009	376.807	565.21
rxn00260_c0	-1000	1000	490.114	392.092	588.137
rxn05734_c0	200	708.596	501.387	401.11	601.665
EX_cpd00180	200	708.596	501.387	401.11	601.665
EX_cpd00180_e0	200	708.596	501.387	401.11	601.665
EX_cpd00036_e0	-100	1000	547.123	437.699	656.548
EX_cpd00029_e0	639.968	741.859	639.968	511.975	767.962
rxn09176_c0	-1000	1000	663.692	530.954	796.43
rxn00985_c0	-1000	900	706.183	564.946	847.419
rxn05494_c0	-1000	1000	753.351	602.681	904.021
rxn05217_c0	-1000	1000	827.971	662.377	993.565
rxn00189_c0	0	977.492	877.492	701.994	1052.99
EX_cpd00011_e0	898.109	1000	899.22	719.376	1079.06
rxn00872_c0	0	900	900	720	1080
rxn01492_c0	-1000	999.09	999.027	799.222	1198.83
rxn00786_c0	-1000	999.09	999.027	799.222	1198.83
rxn00763_c0	-1000	999.09	999.027	799.222	1198.83
rxn00747_c0	-999.09	1000	999.937	799.95	1199.92
rxn00225_c0	-1000	1000	1000	800	1200
rxn10125_c0	-1000	1000	1000	800	1200
rxn01302_c0	-1000	1000	1000	800	1200
rxn01011_c0	-1000	1000	1000	800	1200
rxn10152_c0	-900	1000	1000	800	1200
rxn10945_c0	-471.009	1000	1000	800	1200
rxn00379_c0	1000	1000	1000	800	1200
rxn00910_c0	-1000	1000	1000	800	1200
rxn09188_c0	-1000	1000	1000	800	1200
rxn05297_c0	428.991	1000	1000	800	1200
rxn00616_c0	-1000	1000	1000	800	1200
rxn04413_c0	-16.0678	1000	1000	800	1200
rxn02380_c0	-1000	1000	1000	800	1200
rxn05268_c0	-999.547	1000	1000	800	1200
rxn00085_c0	22.5079	1000	1000	800	1200
rxn00239_c0	-990.451	1000	1000	800	1200
rxn05605_c0	-1000	1000	1000	800	1200
rxn05313_c0	1000	1000	1000	800	1200
rxn01451_c0	-900	1000	1000	800	1200
rxn02186_c0	-1000	1000	1000	800	1200
rxn08783_c0	0	1000	1000	800	1200
rxn03991_c0	-1000	1000	1000	800	1200
rxn01313_c0	-1000	1000	1000	800	1200
rxn03068_c0	-1000	1000	1000	800	1200
rxn00145_c0	-1000	1000	1000	800	1200
rxn00182_c0	-1000	1000	1000	800	1200
rxn00974_c0	-900	1000	1000	800	1200
rxn01977_c0	-1000	1000	1000	800	1200
rxn00077_c0	-993.975	1000	1000	800	1200
rxn01015_c0	-1000	1000	1000	800	1200
rxn05319_c0	1000	1000	1000	800	1200
rxn05468_c0	692.499	1000	1000	800	1200
EX_cpd00001_e0	1000	1000	1000	800	1200
EX_cpd00013_e0	1000	1000	1000	800	1200
EX_cpd00035_e0	1000	1000	1000	800	1200
rxn10042_c0	1000	1000	1000	800	1200
