# Supplementary material for: Constraint-based modeling identifies new putative targets to fight colistin-resistant A. baumannii infections
Source: Sci Rep. 2017 Jun 16;7:3706. doi: 10.1038/s41598-017-03416-2 (PMC5473915; doi:10.1038/s41598-017-03416-2)
Supplement: Supplementary file 6 — SM6 [file 41598_2017_3416_MOESM6_ESM.zip › SM6.xlsx]

## Sheet: General EGs vs  h. sapiens
# blastp
# Iteration: 0
# Query: HMPREF0010_01149
# RID: D2JURJ3P016
# Database: GP/9606.9558/RefSeq_protein
# Fields: query id, subject ids, % identity, % positives, alignment length, mismatches, gap opens, q. start, q. end, s. start, s. end, evalue, bit score
# 39 hits found
HMPREF0010_01149	gi|767927177|ref|XP_011511294.1|	44027	64.38	452	248	5	3	451	10	459	1.12e-126	389
HMPREF0010_01149	gi|106049292|ref|NP_071504.2|;gi|106049295|ref|NP_000911.2|;gi|106049528|ref|NP_001035806.1|;gi|530396854|ref|XP_005274088.1|;gi|530396856|ref|XP_005274089.1|;gi|578821479|ref|XP_006718641.1|;gi|767968319|ref|XP_011543388.1|;gi|1034574066|ref|XP_016873357.1|;gi|1034574068|ref|XP_016873358.1|;gi|1034574070|ref|XP_016873359.1|;gi|1034574072|ref|XP_016873360.1|;gi|1034574075|ref|XP_016873361.1|	45303	65.34	479	248	7	5	474	38	511	3.78e-126	400
HMPREF0010_01149	gi|116805327|ref|NP_064551.3|	44027	64.38	452	248	5	3	451	48	497	4.19e-126	388
HMPREF0010_01149	gi|767927181|ref|XP_011511295.1|	44604	65.23	417	227	4	3	416	48	463	1.37e-122	371
HMPREF0010_01149	gi|1034584501|ref|XP_016876105.1|	41463	64.30	451	260	4	5	452	64	513	3.51e-114	352
HMPREF0010_01149	gi|1034584498|ref|XP_016876104.1|	41463	64.30	451	260	4	5	452	64	513	2.17e-113	352
HMPREF0010_01149	gi|530423370|ref|XP_005254116.1|	41463	64.30	451	260	4	5	452	64	513	2.58e-113	352
HMPREF0010_01149	gi|1034584494|ref|XP_016876103.1|	41463	64.30	451	260	4	5	452	38	487	2.91e-113	353
HMPREF0010_01149	gi|1034584483|ref|XP_016876098.1|	41463	64.30	451	260	4	5	452	31	480	3.39e-113	354
HMPREF0010_01149	gi|295821183|ref|NP_001171475.1|	41463	64.30	451	260	4	5	452	64	513	4.80e-113	353
HMPREF0010_01149	gi|1034584492|ref|XP_016876102.1|	41463	64.30	451	260	4	5	452	64	513	7.78e-113	352
HMPREF0010_01149	gi|189095269|ref|NP_001121164.1|	41463	64.30	451	260	4	5	452	38	487	7.87e-113	353
HMPREF0010_01149	gi|1034584481|ref|XP_016876097.1|	41463	64.30	451	260	4	5	452	64	513	7.99e-113	353
HMPREF0010_01149	gi|1034584490|ref|XP_016876101.1|	41463	64.30	451	260	4	5	452	64	513	8.01e-113	352
HMPREF0010_01149	gi|1034584479|ref|XP_016876096.1|	41463	64.30	451	260	4	5	452	31	480	1.01e-112	353
HMPREF0010_01149	gi|1034584487|ref|XP_016876100.1|	41463	64.30	451	260	4	5	452	64	513	1.05e-112	352
HMPREF0010_01149	gi|65506442|ref|NP_000273.2|	41463	64.30	451	260	4	5	452	64	513	1.67e-112	353
HMPREF0010_01149	gi|1034584477|ref|XP_016876095.1|	41463	64.30	451	260	4	5	452	38	487	2.42e-112	352
HMPREF0010_01149	gi|767978886|ref|XP_011519395.1|	41463	64.30	451	260	4	5	452	64	513	2.82e-112	352
HMPREF0010_01149	gi|1034584475|ref|XP_016876094.1|	41463	64.30	451	260	4	5	452	64	513	3.81e-112	352
HMPREF0010_01149	gi|578807593|ref|XP_006713765.1|;gi|1034634599|ref|XP_016862363.1|;gi|1034634601|ref|XP_016862364.1|	44186	63.05	387	211	5	68	451	4	388	7.13e-103	325
HMPREF0010_01149	gi|1034584485|ref|XP_016876099.1|	40338	63.04	414	243	4	42	452	46	458	1.16e-95	308
HMPREF0010_01149	gi|647569552|ref|NP_001280202.1|	43114	62.87	334	185	5	121	451	49	380	2.47e-83	273
HMPREF0010_01149	gi|767974042|ref|XP_011536567.1|	29651	47.29	516	296	8	5	458	261	771	3.89e-59	215
HMPREF0010_01149	gi|134142062|ref|NP_001084.3|;gi|530401280|ref|XP_005253933.1|;gi|767974023|ref|XP_011536561.1|	30080	47.41	502	284	8	5	444	261	757	9.33e-59	214
HMPREF0010_01149	gi|767974036|ref|XP_011536566.1|	29651	47.29	516	296	8	5	458	52	562	1.14e-58	214
HMPREF0010_01149	gi|578823648|ref|XP_006719430.1|	29651	47.29	516	296	8	5	458	59	569	1.24e-58	214
HMPREF0010_01149	gi|1034579332|ref|XP_016874741.1|	29651	47.29	516	296	8	5	458	59	569	1.26e-58	214
HMPREF0010_01149	gi|767974033|ref|XP_011536565.1|	30080	47.41	502	284	8	5	444	261	757	1.26e-58	214
HMPREF0010_01149	gi|767994502|ref|XP_011523003.1|	29724	47.56	471	267	6	5	415	126	592	9.92e-58	211
HMPREF0010_01149	gi|38679967|ref|NP_942133.1|;gi|38679977|ref|NP_942136.1|;gi|767994506|ref|XP_011523005.1|;gi|1034599447|ref|XP_016880044.1|	29724	47.56	471	267	6	5	415	119	585	1.00e-57	211
HMPREF0010_01149	gi|38679960|ref|NP_942131.1|	29724	47.56	471	267	6	5	415	156	622	1.03e-57	211
HMPREF0010_01149	gi|38679974|ref|NP_942135.1|;gi|530412020|ref|XP_005257324.1|;gi|767994509|ref|XP_011523006.1|	29724	47.56	471	267	6	5	415	41	507	1.06e-57	211
HMPREF0010_01149	gi|38679971|ref|NP_942134.1|	29724	47.56	471	267	6	5	415	61	527	1.14e-57	211
HMPREF0010_01149	gi|578830806|ref|XP_006721916.1|	29724	47.56	471	267	6	5	415	156	622	1.14e-57	211
HMPREF0010_01149	gi|1034599443|ref|XP_016880042.1|	29724	47.56	471	267	6	5	415	164	630	1.15e-57	211
HMPREF0010_01149	gi|1034599445|ref|XP_016880043.1|	29724	47.56	471	267	6	5	415	164	630	1.32e-57	211
HMPREF0010_01149	gi|1034584510|ref|XP_016876107.1|	38542	58.85	192	114	4	264	452	8	198	1.41e-31	128
HMPREF0010_01149	gi|1034584506|ref|XP_016876106.1|	38542	58.85	192	114	4	264	452	8	198	2.06e-31	128
# blastp
# Iteration: 0
# Query: HMPREF0010_00949
# RID: D2JURJ3P016
# Database: GP/9606.9558/RefSeq_protein
# blastp
# Iteration: 0
# Query: HMPREF0010_00342
# RID: D2JURJ3P016
# Database: GP/9606.9558/RefSeq_protein
# Fields: query id, subject ids, % identity, % positives, alignment length, mismatches, gap opens, q. start, q. end, s. start, s. end, evalue, bit score
# 2 hits found
HMPREF0010_00342	gi|38788445|ref|NP_000522.3|	40196	59.80	306	174	3	4	301	40	344	1.64e-71	226
HMPREF0010_00342	gi|1034674430|ref|XP_016885045.1|	41270	61.51	252	140	2	4	247	40	291	1.05e-61	199
# blastp
# Iteration: 0
# Query: HMPREF0010_00048
# RID: D2JURJ3P016
# Database: GP/9606.9558/RefSeq_protein
# Fields: query id, subject ids, % identity, % positives, alignment length, mismatches, gap opens, q. start, q. end, s. start, s. end, evalue, bit score
# 11 hits found
HMPREF0010_00048	gi|1034561246|ref|XP_016857634.1|;gi|1034561248|ref|XP_016857635.1|	31621	50.99	253	144	4	68	291	54	306	3.30e-24	101
HMPREF0010_00048	gi|1034561244|ref|XP_016857633.1|	31621	50.99	253	144	4	68	291	64	316	3.64e-24	101
HMPREF0010_00048	gi|578799625|ref|XP_006710901.1|	31621	50.99	253	144	4	68	291	89	341	5.50e-24	101
HMPREF0010_00048	gi|767905701|ref|XP_011540308.1|;gi|767905703|ref|XP_011540309.1|;gi|767905705|ref|XP_011540310.1|;gi|767905707|ref|XP_011540311.1|	31621	50.99	253	144	4	68	291	73	325	9.55e-24	100
HMPREF0010_00048	gi|55743112|ref|NP_075394.3|;gi|312222779|ref|NP_001185922.1|;gi|530360378|ref|XP_005244835.1|;gi|578799623|ref|XP_006710900.1|	31621	50.99	253	144	4	68	291	176	428	1.26e-23	101
HMPREF0010_00048	gi|312222781|ref|NP_001185924.1|	31621	50.99	253	144	4	68	291	144	396	1.41e-23	101
HMPREF0010_00048	gi|578799627|ref|XP_006710902.1|	31621	50.99	253	144	4	68	291	280	532	2.66e-23	101
HMPREF0010_00048	gi|312222777|ref|NP_001185923.1|	31621	50.99	253	144	4	68	291	321	573	2.71e-23	101
HMPREF0010_00048	gi|1034561240|ref|XP_016857632.1|	32812	53.12	192	103	2	68	233	176	367	1.29e-17	84.0
HMPREF0010_00048	gi|146134341|ref|NP_001078880.1|	24157	38.20	178	80	3	67	196	152	322	6.15e-04	43.1
HMPREF0010_00048	gi|530378682|ref|XP_005248298.1|	27778	45.24	126	69	5	67	181	152	266	0.075	36.6
# blastp
# Iteration: 0
# Query: HMPREF0010_01216
# RID: D2JURJ3P016
# Database: GP/9606.9558/RefSeq_protein
# blastp
# Iteration: 0
# Query: HMPREF0010_01969
# RID: D2JURJ3P016
# Database: GP/9606.9558/RefSeq_protein
# Fields: query id, subject ids, % identity, % positives, alignment length, mismatches, gap opens, q. start, q. end, s. start, s. end, evalue, bit score
# 3 hits found
HMPREF0010_01969	gi|31541964|ref|NP_000039.2|;gi|68303542|ref|NP_001020114.1|	44130	60.87	460	255	2	14	473	3	460	8.30e-125	373
HMPREF0010_01969	gi|68303547|ref|NP_001020115.1|	41957	58.70	460	245	3	14	473	3	440	1.92e-113	343
HMPREF0010_01969	gi|68303549|ref|NP_001020117.1|	41304	56.96	460	242	3	14	473	3	434	5.55e-110	334
# blastp
# Iteration: 0
# Query: HMPREF0010_02175
# RID: D2JURJ3P016
# Database: GP/9606.9558/RefSeq_protein
# Fields: query id, subject ids, % identity, % positives, alignment length, mismatches, gap opens, q. start, q. end, s. start, s. end, evalue, bit score
# 7 hits found
HMPREF0010_02175	gi|209915597|ref|NP_001129612.1|	28000	50.00	100	53	4	110	196	80	173	0.58	32.0
HMPREF0010_02175	gi|7706497|ref|NP_057392.1|	28000	50.00	100	53	4	110	196	129	222	0.64	32.3
HMPREF0010_02175	gi|1034597702|ref|XP_016879504.1|	36585	46.34	41	26	0	3	43	1172	1212	6.9	29.6
HMPREF0010_02175	gi|1034597696|ref|XP_016879501.1|;gi|1034597698|ref|XP_016879502.1|;gi|1034597700|ref|XP_016879503.1|	36585	46.34	41	26	0	3	43	1322	1362	7.1	29.6
HMPREF0010_02175	gi|1034597694|ref|XP_016879500.1|	36585	46.34	41	26	0	3	43	1330	1370	7.1	29.6
HMPREF0010_02175	gi|27477115|ref|NP_525022.2|	36585	46.34	41	26	0	3	43	1322	1362	7.2	29.6
HMPREF0010_02175	gi|33519450|ref|NP_789790.2|	55556	83.33	18	8	0	3	20	148	165	8.3	29.3
# blastp
# Iteration: 0
# Query: HMPREF0010_02048
# RID: D2JURJ3P016
# Database: GP/9606.9558/RefSeq_protein
# Fields: query id, subject ids, % identity, % positives, alignment length, mismatches, gap opens, q. start, q. end, s. start, s. end, evalue, bit score
# 7 hits found
HMPREF0010_02048	gi|530368092|ref|XP_005264612.1|	38320	54.59	381	201	7	5	375	2	358	2.89e-68	235
HMPREF0010_02048	gi|807045910|ref|NP_001293008.1|	38320	54.59	381	201	7	5	375	2	358	2.90e-68	235
HMPREF0010_02048	gi|578803167|ref|XP_006712164.1|	38320	54.59	381	201	7	5	375	2	358	2.99e-68	235
HMPREF0010_02048	gi|18105007|ref|NP_004332.2|	38320	54.59	381	201	7	5	375	2	358	3.24e-68	235
HMPREF0010_02048	gi|767916773|ref|XP_011508942.1|	38158	53.95	380	202	9	7	378	59	413	1.49e-63	221
HMPREF0010_02048	gi|169790915|ref|NP_001116105.1|	38158	53.95	380	202	9	7	378	54	408	1.68e-63	221
HMPREF0010_02048	gi|21361331|ref|NP_001866.2|;gi|767916775|ref|XP_011508943.1|;gi|767916777|ref|XP_011508944.1|;gi|767916779|ref|XP_011508945.1|;gi|767916781|ref|XP_011508946.1|	38158	53.95	380	202	9	7	378	48	402	1.87e-63	221
# blastp
# Iteration: 0
# Query: HMPREF0010_02047
# RID: D2JURJ3P016
# Database: GP/9606.9558/RefSeq_protein
# Fields: query id, subject ids, % identity, % positives, alignment length, mismatches, gap opens, q. start, q. end, s. start, s. end, evalue, bit score
# 12 hits found
HMPREF0010_02047	gi|169790915|ref|NP_001116105.1|	40485	61.66	1072	607	14	4	1058	425	1482	0.0	810
HMPREF0010_02047	gi|767916773|ref|XP_011508942.1|	40485	61.66	1072	607	14	4	1058	430	1487	0.0	810
HMPREF0010_02047	gi|21361331|ref|NP_001866.2|;gi|767916775|ref|XP_011508943.1|;gi|767916777|ref|XP_011508944.1|;gi|767916779|ref|XP_011508945.1|;gi|767916781|ref|XP_011508946.1|	40485	61.66	1072	607	14	4	1058	419	1476	0.0	810
HMPREF0010_02047	gi|18105007|ref|NP_004332.2|	41211	59.57	1024	572	8	8	1022	394	1396	0.0	778
HMPREF0010_02047	gi|530368092|ref|XP_005264612.1|	41211	59.57	1024	572	8	8	1022	394	1396	0.0	778
HMPREF0010_02047	gi|170295797|ref|NP_001116106.1|	39942	61.12	1039	593	14	37	1058	1	1025	0.0	771
HMPREF0010_02047	gi|170295797|ref|NP_001116106.1|	29219	50.63	397	260	7	6	399	521	899	1.75e-48	189
HMPREF0010_02047	gi|578803167|ref|XP_006712164.1|	37109	54.30	1024	551	9	8	1022	394	1333	0.0	648
HMPREF0010_02047	gi|807045910|ref|NP_001293008.1|	37109	54.30	1024	551	9	8	1022	394	1333	0.0	648
HMPREF0010_02047	gi|106049292|ref|NP_071504.2|;gi|106049295|ref|NP_000911.2|;gi|106049528|ref|NP_001035806.1|;gi|530396854|ref|XP_005274088.1|;gi|530396856|ref|XP_005274089.1|;gi|578821479|ref|XP_006718641.1|;gi|767968319|ref|XP_011543388.1|;gi|1034574066|ref|XP_016873357.1|;gi|1034574068|ref|XP_016873358.1|;gi|1034574070|ref|XP_016873359.1|;gi|1034574072|ref|XP_016873360.1|;gi|1034574075|ref|XP_016873361.1|	21591	41.19	352	225	13	7	335	37	360	1.23e-04	48.1
HMPREF0010_02047	gi|1034614222|ref|XP_016859676.1|	39655	60.34	58	32	2	950	1007	7	61	0.041	39.7
HMPREF0010_02047	gi|20127454|ref|NP_004035.2|	39655	60.34	58	32	2	950	1007	7	61	0.044	39.7
# blastp
# Iteration: 0
# Query: HMPREF0010_02972
# RID: D2JURJ3P016
# Database: GP/9606.9558/RefSeq_protein
# Fields: query id, subject ids, % identity, % positives, alignment length, mismatches, gap opens, q. start, q. end, s. start, s. end, evalue, bit score
# 3 hits found
HMPREF0010_02972	gi|16950633|ref|NP_446464.1|;gi|53759107|ref|NP_000041.2|;gi|530427178|ref|XP_005272257.1|	28571	47.94	413	265	11	17	417	7	401	1.20e-38	146
HMPREF0010_02972	gi|767957496|ref|XP_011517007.1|	28571	47.94	413	265	11	17	417	45	439	2.35e-38	146
HMPREF0010_02972	gi|1034665298|ref|XP_016870218.1|	28571	47.94	413	265	11	17	417	39	433	2.74e-38	145
# blastp
# Iteration: 0
# Query: HMPREF0010_03295
# RID: D2JURJ3P016
# Database: GP/9606.9558/RefSeq_protein
# Fields: query id, subject ids, % identity, % positives, alignment length, mismatches, gap opens, q. start, q. end, s. start, s. end, evalue, bit score
# 8 hits found
HMPREF0010_03295	gi|45269149|ref|NP_055113.2|	35075	54.85	268	165	5	20	281	23	287	2.04e-40	143
HMPREF0010_03295	gi|1034594148|ref|XP_016878590.1|	35075	54.85	268	165	5	20	281	105	369	1.02e-39	143
HMPREF0010_03295	gi|1034685306|ref|XP_016855095.1|	35075	54.85	268	165	5	20	281	105	369	1.21e-39	143
HMPREF0010_03295	gi|1034685308|ref|XP_016855096.1|	34201	54.28	269	167	5	20	281	23	288	8.38e-37	134
HMPREF0010_03295	gi|767988377|ref|XP_005255280.2|	34201	55.02	269	167	5	20	281	105	370	2.17e-36	134
HMPREF0010_03295	gi|1034685304|ref|XP_016855094.1|	34201	54.28	269	167	5	20	281	105	370	3.13e-36	134
HMPREF0010_03295	gi|970949423|ref|NP_001305178.1|;gi|1034685310|ref|XP_016855097.1|	41111	60.00	90	50	1	195	281	53	142	6.25e-14	69.3
HMPREF0010_03295	gi|970949425|ref|NP_001305179.1|	41111	60.00	90	50	1	195	281	50	139	1.56e-13	68.2
# blastp
# Iteration: 0
# Query: HMPREF0010_03445
# RID: D2JURJ3P016
# Database: GP/9606.9558/RefSeq_protein

## Sheet: Colistin EGs vs h. sapiens
# blastp
# Iteration: 0
# Query: HMPREF0010_01216
# RID: CRZPG3U7013
# Database: GP/9606.9558/RefSeq_protein
# blastp
# Iteration: 0
# Query: HMPREF0010_01733
# RID: CRZPG3U7013
# Database: GP/9606.9558/RefSeq_protein
# blastp
# Iteration: 0
# Query: HMPREF0010_01969
# RID: CRZPG3U7013
# Database: GP/9606.9558/RefSeq_protein
# Fields: query id,	subject ids,	% identity,	% positives	, alignment length,	mismatches	, gap opens	, q. start	, q. end,	s. start,	s. end,	evalue,	bit score
# 3 hits found
HMPREF0010_01969	gi|31541964|ref|NP_000039.2|;gi|68303542|ref|NP_001020114.1|	44130	60.87	460	255	2	14	473	3	460	8.30e-125	373
HMPREF0010_01969	gi|68303547|ref|NP_001020115.1|	41957	58.70	460	245	3	14	473	3	440	1.92e-113	343
HMPREF0010_01969	gi|68303549|ref|NP_001020117.1|	41304	56.96	460	242	3	14	473	3	434	5.55e-110	334
# blastp
# Iteration: 0
# Query: HMPREF0010_00048
# RID: CRZPG3U7013
# Database: GP/9606.9558/RefSeq_protein
# Fields: query id,	subject ids,	% identity,	% positives	, alignment length,	mismatches	, gap opens	, q. start	, q. end,	s. start,	s. end,	evalue,	bit score
# 11 hits found
HMPREF0010_00048	gi|1034561246|ref|XP_016857634.1|;gi|1034561248|ref|XP_016857635.1|	31621	50.99	253	144	4	68	291	54	306	3.30e-24	101
HMPREF0010_00048	gi|1034561244|ref|XP_016857633.1|	31621	50.99	253	144	4	68	291	64	316	3.64e-24	101
HMPREF0010_00048	gi|578799625|ref|XP_006710901.1|	31621	50.99	253	144	4	68	291	89	341	5.50e-24	101
HMPREF0010_00048	gi|767905701|ref|XP_011540308.1|;gi|767905703|ref|XP_011540309.1|;gi|767905705|ref|XP_011540310.1|;gi|767905707|ref|XP_011540311.1|	31621	50.99	253	144	4	68	291	73	325	9.55e-24	100
HMPREF0010_00048	gi|55743112|ref|NP_075394.3|;gi|312222779|ref|NP_001185922.1|;gi|530360378|ref|XP_005244835.1|;gi|578799623|ref|XP_006710900.1|	31621	50.99	253	144	4	68	291	176	428	1.26e-23	101
HMPREF0010_00048	gi|312222781|ref|NP_001185924.1|	31621	50.99	253	144	4	68	291	144	396	1.41e-23	101
HMPREF0010_00048	gi|578799627|ref|XP_006710902.1|	31621	50.99	253	144	4	68	291	280	532	2.66e-23	101
HMPREF0010_00048	gi|312222777|ref|NP_001185923.1|	31621	50.99	253	144	4	68	291	321	573	2.71e-23	101
HMPREF0010_00048	gi|1034561240|ref|XP_016857632.1|	32812	53.12	192	103	2	68	233	176	367	1.29e-17	84.0
HMPREF0010_00048	gi|146134341|ref|NP_001078880.1|	24157	38.20	178	80	3	67	196	152	322	6.15e-04	43.1
HMPREF0010_00048	gi|530378682|ref|XP_005248298.1|	27778	45.24	126	69	5	67	181	152	266	0.075	36.6
# blastp
# Iteration: 0
# Query: HMPREF0010_01353
# RID: CRZPG3U7013
# Database: GP/9606.9558/RefSeq_protein
# blastp
# Iteration: 0
# Query: HMPREF0010_01305
# RID: CRZPG3U7013
# Database: GP/9606.9558/RefSeq_protein
# blastp
# Iteration: 0
# Query: HMPREF0010_00975
# RID: CRZPG3U7013
# Database: GP/9606.9558/RefSeq_protein
# Fields: query id,	subject ids,	% identity,	% positives	, alignment length,	mismatches	, gap opens	, q. start	, q. end,	s. start,	s. end,	evalue,	bit score
# 27 hits found
HMPREF0010_00975	gi|384381486|ref|NP_001244949.1|	27957	51.61	93	55	3	68	149	334	425	0.009	39.7
HMPREF0010_00975	gi|1034644706|ref|XP_016864882.1|	27957	51.61	93	55	3	68	149	360	451	0.010	39.3
HMPREF0010_00975	gi|384381492|ref|NP_001244952.1|	27957	51.61	93	55	3	68	149	360	451	0.010	39.3
HMPREF0010_00975	gi|1034644704|ref|XP_016864881.1|	27957	51.61	93	55	3	68	149	439	530	0.010	39.3
HMPREF0010_00975	gi|384381484|ref|NP_001244948.1|	27957	51.61	93	55	3	68	149	349	440	0.011	39.3
HMPREF0010_00975	gi|767962669|ref|XP_011538022.1|	37500	67.50	40	25	0	110	149	508	547	0.020	38.5
HMPREF0010_00975	gi|55770852|ref|NP_060021.1|	37500	67.50	40	25	0	110	149	508	547	0.021	38.5
HMPREF0010_00975	gi|384381490|ref|NP_001244951.1|	27957	51.61	93	55	3	68	149	439	530	0.027	38.1
HMPREF0010_00975	gi|384381488|ref|NP_001244950.1|	27957	51.61	93	55	3	68	149	439	530	0.027	38.1
HMPREF0010_00975	gi|167001419|ref|NP_000818.2|	27957	51.61	93	55	3	68	149	429	520	0.029	37.7
HMPREF0010_00975	gi|167001484|ref|NP_001107655.1|	27957	51.61	93	55	3	68	149	429	520	0.029	37.7
HMPREF0010_00975	gi|767937721|ref|XP_011535937.1|	27957	51.61	93	55	3	68	149	409	500	0.031	37.7
HMPREF0010_00975	gi|1034639604|ref|XP_016863602.1|;gi|1034639606|ref|XP_016863603.1|;gi|1034639608|ref|XP_016863604.1|	29032	50.54	93	54	3	68	149	389	480	0.12	35.8
HMPREF0010_00975	gi|767970034|ref|XP_011541078.1|;gi|767970036|ref|XP_011541079.1|;gi|1034573244|ref|XP_016873100.1|	27957	50.54	93	55	3	68	149	267	358	0.13	35.8
HMPREF0010_00975	gi|1034573238|ref|XP_016873098.1|	27957	50.54	93	55	3	68	149	437	528	0.13	35.8
HMPREF0010_00975	gi|1034639610|ref|XP_016863605.1|;gi|1034639612|ref|XP_016863606.1|	29032	50.54	93	54	3	68	149	389	480	0.13	35.8
HMPREF0010_00975	gi|134304851|ref|NP_001077089.1|	29032	50.54	93	54	3	68	149	389	480	0.13	35.8
HMPREF0010_00975	gi|1034573240|ref|XP_016873099.1|	27957	50.54	93	55	3	68	149	437	528	0.14	35.8
HMPREF0010_00975	gi|530398021|ref|XP_005271575.1|	26882	50.54	93	56	3	68	149	437	528	0.14	35.8
HMPREF0010_00975	gi|164419734|ref|NP_000820.3|	26882	50.54	93	56	3	68	149	437	528	0.14	35.8
HMPREF0010_00975	gi|578822142|ref|XP_006718886.1|	26882	50.54	93	56	3	68	149	437	528	0.14	35.8
HMPREF0010_00975	gi|164419736|ref|NP_001070711.2|	26882	50.54	93	56	3	68	149	437	528	0.15	35.8
HMPREF0010_00975	gi|134304848|ref|NP_001077088.1|	38889	66.67	36	22	0	114	149	492	527	0.15	35.4
HMPREF0010_00975	gi|74275354|ref|NP_000817.2|	38889	66.67	36	22	0	114	149	492	527	0.16	35.4
HMPREF0010_00975	gi|767970031|ref|XP_011541077.1|	26882	50.54	93	56	3	68	149	437	528	0.17	35.4
HMPREF0010_00975	gi|163659858|ref|NP_000819.3|	36111	66.67	36	23	0	114	149	501	536	0.32	34.7
HMPREF0010_00975	gi|163659856|ref|NP_015564.4|	36111	66.67	36	23	0	114	149	501	536	0.32	34.7
# blastp
# Iteration: 0
# Query: HMPREF0010_02048
# RID: CRZPG3U7013
# Database: GP/9606.9558/RefSeq_protein
# Fields: query id,	subject ids,	% identity,	% positives	, alignment length,	mismatches	, gap opens	, q. start	, q. end,	s. start,	s. end,	evalue,	bit score
# 7 hits found
HMPREF0010_02048	gi|530368092|ref|XP_005264612.1|	38320	54.59	381	201	7	5	375	2	358	2.89e-68	235
HMPREF0010_02048	gi|807045910|ref|NP_001293008.1|	38320	54.59	381	201	7	5	375	2	358	2.91e-68	235
HMPREF0010_02048	gi|578803167|ref|XP_006712164.1|	38320	54.59	381	201	7	5	375	2	358	2.99e-68	235
HMPREF0010_02048	gi|18105007|ref|NP_004332.2|	38320	54.59	381	201	7	5	375	2	358	3.24e-68	235
HMPREF0010_02048	gi|767916773|ref|XP_011508942.1|	38158	53.95	380	202	9	7	378	59	413	1.49e-63	221
HMPREF0010_02048	gi|169790915|ref|NP_001116105.1|	38158	53.95	380	202	9	7	378	54	408	1.69e-63	221
HMPREF0010_02048	gi|21361331|ref|NP_001866.2|;gi|767916775|ref|XP_011508943.1|;gi|767916777|ref|XP_011508944.1|;gi|767916779|ref|XP_011508945.1|;gi|767916781|ref|XP_011508946.1|	38158	53.95	380	202	9	7	378	48	402	1.87e-63	221
# blastp
# Iteration: 0
# Query: HMPREF0010_02972
# RID: CRZPG3U7013
# Database: GP/9606.9558/RefSeq_protein
# Fields: query id,	subject ids,	% identity,	% positives	, alignment length,	mismatches	, gap opens	, q. start	, q. end,	s. start,	s. end,	evalue,	bit score
# 3 hits found
HMPREF0010_02972	gi|16950633|ref|NP_446464.1|;gi|53759107|ref|NP_000041.2|;gi|530427178|ref|XP_005272257.1|	28571	47.94	413	265	11	17	417	7	401	1.20e-38	146
HMPREF0010_02972	gi|767957496|ref|XP_011517007.1|	28571	47.94	413	265	11	17	417	45	439	2.35e-38	146
HMPREF0010_02972	gi|1034665298|ref|XP_016870218.1|	28571	47.94	413	265	11	17	417	39	433	2.74e-38	145
# blastp
# Iteration: 0
# Query: HMPREF0010_02047
# RID: CRZPG3U7013
# Database: GP/9606.9558/RefSeq_protein
# Fields: query id,	subject ids,	% identity,	% positives	, alignment length,	mismatches	, gap opens	, q. start	, q. end,	s. start,	s. end,	evalue,	bit score
# 12 hits found
HMPREF0010_02047	gi|169790915|ref|NP_001116105.1|	40485	61.66	1072	607	14	4	1058	425	1482	0.0	810
HMPREF0010_02047	gi|767916773|ref|XP_011508942.1|	40485	61.66	1072	607	14	4	1058	430	1487	0.0	810
HMPREF0010_02047	gi|21361331|ref|NP_001866.2|;gi|767916775|ref|XP_011508943.1|;gi|767916777|ref|XP_011508944.1|;gi|767916779|ref|XP_011508945.1|;gi|767916781|ref|XP_011508946.1|	40485	61.66	1072	607	14	4	1058	419	1476	0.0	810
HMPREF0010_02047	gi|18105007|ref|NP_004332.2|	41211	59.57	1024	572	8	8	1022	394	1396	0.0	778
HMPREF0010_02047	gi|530368092|ref|XP_005264612.1|	41211	59.57	1024	572	8	8	1022	394	1396	0.0	778
HMPREF0010_02047	gi|170295797|ref|NP_001116106.1|	39942	61.12	1039	593	14	37	1058	1	1025	0.0	771
HMPREF0010_02047	gi|170295797|ref|NP_001116106.1|	29219	50.63	397	260	7	6	399	521	899	1.75e-48	189
HMPREF0010_02047	gi|578803167|ref|XP_006712164.1|	37109	54.30	1024	551	9	8	1022	394	1333	0.0	648
HMPREF0010_02047	gi|807045910|ref|NP_001293008.1|	37109	54.30	1024	551	9	8	1022	394	1333	0.0	648
HMPREF0010_02047	gi|106049292|ref|NP_071504.2|;gi|106049295|ref|NP_000911.2|;gi|106049528|ref|NP_001035806.1|;gi|530396854|ref|XP_005274088.1|;gi|530396856|ref|XP_005274089.1|;gi|578821479|ref|XP_006718641.1|;gi|767968319|ref|XP_011543388.1|;gi|1034574066|ref|XP_016873357.1|;gi|1034574068|ref|XP_016873358.1|;gi|1034574070|ref|XP_016873359.1|;gi|1034574072|ref|XP_016873360.1|;gi|1034574075|ref|XP_016873361.1|	21591	41.19	352	225	13	7	335	37	360	1.23e-04	48.1
HMPREF0010_02047	gi|1034614222|ref|XP_016859676.1|	39655	60.34	58	32	2	950	1007	7	61	0.041	39.7
HMPREF0010_02047	gi|20127454|ref|NP_004035.2|	39655	60.34	58	32	2	950	1007	7	61	0.044	39.7
# blastp
# Iteration: 0
# Query: HMPREF0010_00815
# RID: CRZPG3U7013
# Database: GP/9606.9558/RefSeq_protein
# Fields: query id,	subject ids,	% identity,	% positives	, alignment length,	mismatches	, gap opens	, q. start	, q. end,	s. start,	s. end,	evalue,	bit score
# 8 hits found
HMPREF0010_00815	gi|4505763|ref|NP_000282.1|	39857	59.19	419	206	12	6	391	9	414	6.41e-86	268
HMPREF0010_00815	gi|31543397|ref|NP_620061.2|	38186	58.00	419	213	12	6	391	9	414	2.13e-82	259
HMPREF0010_00815	gi|1034645406|ref|XP_016865112.1|	20952	45.71	105	78	1	215	319	358	457	4.7	31.6
HMPREF0010_00815	gi|1034645402|ref|XP_016865110.1|	20952	45.71	105	78	1	215	319	358	457	4.8	31.6
HMPREF0010_00815	gi|1034645404|ref|XP_016865111.1|	20952	45.71	105	78	1	215	319	346	445	4.9	31.6
HMPREF0010_00815	gi|62865606|ref|NP_061170.2|	20952	45.71	105	78	1	215	319	341	440	5.1	31.2
HMPREF0010_00815	gi|663429604|ref|NP_001287681.1|	20952	45.71	105	78	1	215	319	186	285	5.2	31.2
HMPREF0010_00815	gi|663429606|ref|NP_001287688.1|	20952	45.71	105	78	1	215	319	329	428	5.4	31.2
# blastp
# Iteration: 0
# Query: HMPREF0010_00813
# RID: CRZPG3U7013
# Database: GP/9606.9558/RefSeq_protein
# blastp
# Iteration: 0
# Query: HMPREF0010_00382
# RID: CRZPG3U7013
# Database: GP/9606.9558/RefSeq_protein
# blastp
# Iteration: 0
# Query: HMPREF0010_02175
# RID: CRZPG3U7013
# Database: GP/9606.9558/RefSeq_protein
# Fields: query id,	subject ids,	% identity,	% positives	, alignment length,	mismatches	, gap opens	, q. start	, q. end,	s. start,	s. end,	evalue,	bit score
# 7 hits found
HMPREF0010_02175	gi|209915597|ref|NP_001129612.1|	28000	50.00	100	53	4	110	196	80	173	0.58	32.0
HMPREF0010_02175	gi|7706497|ref|NP_057392.1|	28000	50.00	100	53	4	110	196	129	222	0.64	32.3
HMPREF0010_02175	gi|1034597702|ref|XP_016879504.1|	36585	46.34	41	26	0	3	43	1172	1212	6.9	29.6
HMPREF0010_02175	gi|1034597696|ref|XP_016879501.1|;gi|1034597698|ref|XP_016879502.1|;gi|1034597700|ref|XP_016879503.1|	36585	46.34	41	26	0	3	43	1322	1362	7.1	29.6
HMPREF0010_02175	gi|1034597694|ref|XP_016879500.1|	36585	46.34	41	26	0	3	43	1330	1370	7.1	29.6
HMPREF0010_02175	gi|27477115|ref|NP_525022.2|	36585	46.34	41	26	0	3	43	1322	1362	7.2	29.6
HMPREF0010_02175	gi|33519450|ref|NP_789790.2|	55556	83.33	18	8	0	3	20	148	165	8.3	29.3
# blastp
# Iteration: 0
# Query: HMPREF0010_00435
# RID: CRZPG3U7013
# Database: GP/9606.9558/RefSeq_protein
# Fields: query id,	subject ids,	% identity,	% positives	, alignment length,	mismatches	, gap opens	, q. start	, q. end,	s. start,	s. end,	evalue,	bit score
# 11 hits found
HMPREF0010_00435	gi|5803011|ref|NP_001966.1|	54067	71.29	418	179	7	4	413	3	415	4.52e-153	442
HMPREF0010_00435	gi|4503571|ref|NP_001419.1|	51152	70.28	434	195	8	4	429	3	427	1.04e-149	433
HMPREF0010_00435	gi|530410063|ref|XP_005256578.1|	51878	70.19	426	190	8	7	422	15	435	2.10e-148	430
HMPREF0010_00435	gi|301897469|ref|NP_001967.3|;gi|301897477|ref|NP_443739.3|;gi|767991818|ref|XP_011522031.1|;gi|1034598733|ref|XP_016879835.1|	51878	70.19	426	190	8	7	422	6	426	2.82e-148	429
HMPREF0010_00435	gi|578798587|ref|XP_006710496.1|	50461	69.35	434	198	8	4	429	3	427	5.83e-147	426
HMPREF0010_00435	gi|301897479|ref|NP_001180432.1|	47406	63.44	424	169	8	7	422	6	383	5.03e-128	376
HMPREF0010_00435	gi|319996655|ref|NP_001188412.1|	50292	70.18	342	156	6	94	429	1	334	5.04e-115	342
HMPREF0010_00435	gi|578819425|ref|XP_006717898.1|	26301	44.93	365	231	8	81	413	208	566	2.95e-25	110
HMPREF0010_00435	gi|336594788|ref|NP_001229628.1|	26455	44.71	378	238	9	81	426	208	577	3.90e-25	109
HMPREF0010_00435	gi|578819427|ref|XP_006717899.1|	26455	44.71	378	238	9	81	426	165	534	3.91e-25	109
HMPREF0010_00435	gi|767962873|ref|XP_011538099.1|	24332	40.11	374	209	7	81	426	208	535	2.68e-17	85.9
# blastp
# Iteration: 0
# Query: HMPREF0010_00342
# RID: CRZPG3U7013
# Database: GP/9606.9558/RefSeq_protein
# Fields: query id,	subject ids,	% identity,	% positives	, alignment length,	mismatches	, gap opens	, q. start	, q. end,	s. start,	s. end,	evalue,	bit score
# 2 hits found
HMPREF0010_00342	gi|38788445|ref|NP_000522.3|	40196	59.80	306	174	3	4	301	40	344	1.64e-71	226
HMPREF0010_00342	gi|1034674430|ref|XP_016885045.1|	41270	61.51	252	140	2	4	247	40	291	1.05e-61	199
# blastp
# Iteration: 0
# Query: HMPREF0010_00949
# RID: CRZPG3U7013
# Database: GP/9606.9558/RefSeq_protein
# blastp
# Iteration: 0
# Query: HMPREF0010_02330
# RID: CRZPG3U7013
# Database: GP/9606.9558/RefSeq_protein
# Fields: query id,	subject ids,	% identity,	% positives	, alignment length,	mismatches	, gap opens	, q. start	, q. end,	s. start,	s. end,	evalue,	bit score
# 6 hits found
HMPREF0010_02330	gi|1034650491|ref|XP_016866420.1|	24062	38.41	453	255	16	5	426	52	446	4.28e-13	73.2
HMPREF0010_02330	gi|221307485|ref|NP_057655.2|	24561	39.04	456	249	20	5	426	76	470	5.04e-13	72.8
HMPREF0010_02330	gi|767943004|ref|XP_011534194.1|	24561	39.04	456	249	20	5	426	115	509	5.25e-13	72.8
HMPREF0010_02330	gi|767942998|ref|XP_011534191.1|;gi|1034650485|ref|XP_016866418.1|;gi|1034650488|ref|XP_016866419.1|	24561	39.04	456	249	20	5	426	157	551	7.19e-13	72.4
HMPREF0010_02330	gi|530395993|ref|XP_005253283.1|	36957	56.52	46	29	0	195	240	576	621	1.6	33.1
HMPREF0010_02330	gi|4885433|ref|NP_005447.1|	36957	56.52	46	29	0	195	240	586	631	1.6	33.1
# blastp
# Iteration: 0
# Query: HMPREF0010_03295
# RID: CRZPG3U7013
# Database: GP/9606.9558/RefSeq_protein
# Fields: query id,	subject ids,	% identity,	% positives	, alignment length,	mismatches	, gap opens	, q. start	, q. end,	s. start,	s. end,	evalue,	bit score
# 8 hits found
HMPREF0010_03295	gi|45269149|ref|NP_055113.2|	35075	54.85	268	165	5	20	281	23	287	2.04e-40	143
HMPREF0010_03295	gi|1034594148|ref|XP_016878590.1|	35075	54.85	268	165	5	20	281	105	369	1.02e-39	143
HMPREF0010_03295	gi|1034685306|ref|XP_016855095.1|	35075	54.85	268	165	5	20	281	105	369	1.21e-39	143
HMPREF0010_03295	gi|1034685308|ref|XP_016855096.1|	34201	54.28	269	167	5	20	281	23	288	8.38e-37	134
HMPREF0010_03295	gi|767988377|ref|XP_005255280.2|	34201	55.02	269	167	5	20	281	105	370	2.17e-36	134
HMPREF0010_03295	gi|1034685304|ref|XP_016855094.1|	34201	54.28	269	167	5	20	281	105	370	3.13e-36	134
HMPREF0010_03295	gi|970949423|ref|NP_001305178.1|;gi|1034685310|ref|XP_016855097.1|	41111	60.00	90	50	1	195	281	53	142	6.25e-14	69.3
HMPREF0010_03295	gi|970949425|ref|NP_001305179.1|	41111	60.00	90	50	1	195	281	50	139	1.56e-13	68.2
# blastp
# Iteration: 0
# Query: HMPREF0010_01149
# RID: CRZPG3U7013
# Database: GP/9606.9558/RefSeq_protein
# Fields: query id,	subject ids,	% identity,	% positives	, alignment length,	mismatches	, gap opens	, q. start	, q. end,	s. start,	s. end,	evalue,	bit score
# 39 hits found
HMPREF0010_01149	gi|767927177|ref|XP_011511294.1|	44027	64.38	452	248	5	3	451	10	459	1.12e-126	389
HMPREF0010_01149	gi|106049292|ref|NP_071504.2|;gi|106049295|ref|NP_000911.2|;gi|106049528|ref|NP_001035806.1|;gi|530396854|ref|XP_005274088.1|;gi|530396856|ref|XP_005274089.1|;gi|578821479|ref|XP_006718641.1|;gi|767968319|ref|XP_011543388.1|;gi|1034574066|ref|XP_016873357.1|;gi|1034574068|ref|XP_016873358.1|;gi|1034574070|ref|XP_016873359.1|;gi|1034574072|ref|XP_016873360.1|;gi|1034574075|ref|XP_016873361.1|	45303	65.34	479	248	7	5	474	38	511	3.79e-126	400
HMPREF0010_01149	gi|116805327|ref|NP_064551.3|	44027	64.38	452	248	5	3	451	48	497	4.19e-126	388
HMPREF0010_01149	gi|767927181|ref|XP_011511295.1|	44604	65.23	417	227	4	3	416	48	463	1.37e-122	371
HMPREF0010_01149	gi|1034584501|ref|XP_016876105.1|	41463	64.30	451	260	4	5	452	64	513	3.51e-114	352
HMPREF0010_01149	gi|1034584498|ref|XP_016876104.1|	41463	64.30	451	260	4	5	452	64	513	2.17e-113	352
HMPREF0010_01149	gi|530423370|ref|XP_005254116.1|	41463	64.30	451	260	4	5	452	64	513	2.58e-113	352
HMPREF0010_01149	gi|1034584494|ref|XP_016876103.1|	41463	64.30	451	260	4	5	452	38	487	2.91e-113	353
HMPREF0010_01149	gi|1034584483|ref|XP_016876098.1|	41463	64.30	451	260	4	5	452	31	480	3.39e-113	354
HMPREF0010_01149	gi|295821183|ref|NP_001171475.1|	41463	64.30	451	260	4	5	452	64	513	4.80e-113	353
HMPREF0010_01149	gi|1034584492|ref|XP_016876102.1|	41463	64.30	451	260	4	5	452	64	513	7.78e-113	352
HMPREF0010_01149	gi|189095269|ref|NP_001121164.1|	41463	64.30	451	260	4	5	452	38	487	7.87e-113	353
HMPREF0010_01149	gi|1034584481|ref|XP_016876097.1|	41463	64.30	451	260	4	5	452	64	513	7.99e-113	353
HMPREF0010_01149	gi|1034584490|ref|XP_016876101.1|	41463	64.30	451	260	4	5	452	64	513	8.01e-113	352
HMPREF0010_01149	gi|1034584479|ref|XP_016876096.1|	41463	64.30	451	260	4	5	452	31	480	1.01e-112	353
HMPREF0010_01149	gi|1034584487|ref|XP_016876100.1|	41463	64.30	451	260	4	5	452	64	513	1.05e-112	352
HMPREF0010_01149	gi|65506442|ref|NP_000273.2|	41463	64.30	451	260	4	5	452	64	513	1.67e-112	353
HMPREF0010_01149	gi|1034584477|ref|XP_016876095.1|	41463	64.30	451	260	4	5	452	38	487	2.42e-112	352
HMPREF0010_01149	gi|767978886|ref|XP_011519395.1|	41463	64.30	451	260	4	5	452	64	513	2.82e-112	352
HMPREF0010_01149	gi|1034584475|ref|XP_016876094.1|	41463	64.30	451	260	4	5	452	64	513	3.81e-112	352
HMPREF0010_01149	gi|578807593|ref|XP_006713765.1|;gi|1034634599|ref|XP_016862363.1|;gi|1034634601|ref|XP_016862364.1|	44186	63.05	387	211	5	68	451	4	388	7.13e-103	325
HMPREF0010_01149	gi|1034584485|ref|XP_016876099.1|	40338	63.04	414	243	4	42	452	46	458	1.16e-95	308
HMPREF0010_01149	gi|647569552|ref|NP_001280202.1|	43114	62.87	334	185	5	121	451	49	380	2.47e-83	273
HMPREF0010_01149	gi|767974042|ref|XP_011536567.1|	29651	47.29	516	296	8	5	458	261	771	3.89e-59	215
HMPREF0010_01149	gi|134142062|ref|NP_001084.3|;gi|530401280|ref|XP_005253933.1|;gi|767974023|ref|XP_011536561.1|	30080	47.41	502	284	8	5	444	261	757	9.33e-59	214
HMPREF0010_01149	gi|767974036|ref|XP_011536566.1|	29651	47.29	516	296	8	5	458	52	562	1.14e-58	214
HMPREF0010_01149	gi|578823648|ref|XP_006719430.1|	29651	47.29	516	296	8	5	458	59	569	1.24e-58	214
HMPREF0010_01149	gi|1034579332|ref|XP_016874741.1|	29651	47.29	516	296	8	5	458	59	569	1.26e-58	214
HMPREF0010_01149	gi|767974033|ref|XP_011536565.1|	30080	47.41	502	284	8	5	444	261	757	1.26e-58	214
HMPREF0010_01149	gi|767994502|ref|XP_011523003.1|	29724	47.56	471	267	6	5	415	126	592	9.92e-58	211
HMPREF0010_01149	gi|38679967|ref|NP_942133.1|;gi|38679977|ref|NP_942136.1|;gi|767994506|ref|XP_011523005.1|;gi|1034599447|ref|XP_016880044.1|	29724	47.56	471	267	6	5	415	119	585	1.00e-57	211
HMPREF0010_01149	gi|38679960|ref|NP_942131.1|	29724	47.56	471	267	6	5	415	156	622	1.03e-57	211
HMPREF0010_01149	gi|38679974|ref|NP_942135.1|;gi|530412020|ref|XP_005257324.1|;gi|767994509|ref|XP_011523006.1|	29724	47.56	471	267	6	5	415	41	507	1.06e-57	211
HMPREF0010_01149	gi|38679971|ref|NP_942134.1|	29724	47.56	471	267	6	5	415	61	527	1.14e-57	211
HMPREF0010_01149	gi|578830806|ref|XP_006721916.1|	29724	47.56	471	267	6	5	415	156	622	1.14e-57	211
HMPREF0010_01149	gi|1034599443|ref|XP_016880042.1|	29724	47.56	471	267	6	5	415	164	630	1.15e-57	211
HMPREF0010_01149	gi|1034599445|ref|XP_016880043.1|	29724	47.56	471	267	6	5	415	164	630	1.32e-57	211
HMPREF0010_01149	gi|1034584510|ref|XP_016876107.1|	38542	58.85	192	114	4	264	452	8	198	1.41e-31	128
HMPREF0010_01149	gi|1034584506|ref|XP_016876106.1|	38542	58.85	192	114	4	264	452	8	198	2.06e-31	128
# blastp
# Iteration: 0
# Query: HMPREF0010_01995
# RID: CRZPG3U7013
# Database: GP/9606.9558/RefSeq_protein
# Fields: query id,	subject ids,	% identity,	% positives	, alignment length,	mismatches	, gap opens	, q. start	, q. end,	s. start,	s. end,	evalue,	bit score
# 17 hits found
HMPREF0010_01995	gi|573459748|ref|NP_001275984.1|	22819	45.64	149	92	6	379	511	73	214	0.29	35.4
HMPREF0010_01995	gi|768017652|ref|XP_011527217.1|	25641	44.44	117	58	5	415	513	284	389	0.32	35.8
HMPREF0010_01995	gi|578836073|ref|XP_006723890.1|;gi|578836075|ref|XP_006723891.1|;gi|578836077|ref|XP_006723892.1|;gi|768017642|ref|XP_011527215.1|;gi|768017645|ref|XP_011527216.1|	25641	44.44	117	58	5	415	513	284	389	0.32	35.8
HMPREF0010_01995	gi|240255478|ref|NP_940998.2|	25641	44.44	117	58	5	415	513	284	389	0.33	35.8
HMPREF0010_01995	gi|768017654|ref|XP_011527218.1|	25641	44.44	117	58	5	415	513	284	389	0.33	35.8
HMPREF0010_01995	gi|29789100|ref|NP_061325.1|;gi|240255483|ref|NP_001155313.1|;gi|530418202|ref|XP_005260515.1|;gi|578836079|ref|XP_006723893.1|;gi|1034625458|ref|XP_016883444.1|	25641	44.44	117	58	5	415	513	284	389	0.33	35.8
HMPREF0010_01995	gi|573459701|ref|NP_001275986.1|	22785	54.43	79	53	2	379	449	106	184	0.34	35.0
HMPREF0010_01995	gi|1034640277|ref|XP_016863815.1|	22819	45.64	149	92	6	379	511	195	336	0.44	35.0
HMPREF0010_01995	gi|767929206|ref|XP_011511796.1|	22785	54.43	79	53	2	379	449	195	273	0.89	34.3
HMPREF0010_01995	gi|573459730|ref|NP_001275982.1|	22785	54.43	79	53	2	379	449	106	184	0.91	34.3
HMPREF0010_01995	gi|1067605065|ref|NP_001332918.1|	22785	54.43	79	53	2	379	449	195	273	0.91	34.3
HMPREF0010_01995	gi|767929190|ref|XP_011511792.1|	22785	54.43	79	53	2	379	449	195	273	1.0	34.3
HMPREF0010_01995	gi|187608438|ref|NP_060203.3|	22785	54.43	79	53	2	379	449	195	273	1.4	33.9
HMPREF0010_01995	gi|573459752|ref|NP_001275980.1|;gi|1067605061|ref|NP_001332915.1|	22785	54.43	79	53	2	379	449	106	184	1.4	33.9
HMPREF0010_01995	gi|187608446|ref|NP_001120650.1|	22785	54.43	79	53	2	379	449	195	273	1.4	33.9
HMPREF0010_01995	gi|1067605053|ref|NP_001332916.1|	22785	54.43	79	53	2	379	449	106	184	1.4	33.9
HMPREF0010_01995	gi|767929193|ref|XP_011511793.1|	22785	54.43	79	53	2	379	449	73	151	1.5	33.5
# blastp
# Iteration: 0
# Query: HMPREF0010_02140
# RID: CRZPG3U7013
# Database: GP/9606.9558/RefSeq_protein
# Fields: query id,	subject ids,	% identity,	% positives	, alignment length,	mismatches	, gap opens	, q. start	, q. end,	s. start,	s. end,	evalue,	bit score
# 5 hits found
HMPREF0010_02140	gi|16579888|ref|NP_000498.2|;gi|189083692|ref|NP_001121100.1|	40694	60.88	317	179	5	5	316	13	325	8.55e-73	229
HMPREF0010_02140	gi|22907028|ref|NP_003828.2|	40123	61.11	324	175	7	4	317	12	326	8.50e-72	227
HMPREF0010_02140	gi|578817185|ref|XP_006717068.1|	42986	63.35	221	121	3	97	316	27	243	1.88e-55	182
HMPREF0010_02140	gi|472339087|ref|NP_001264262.1|	36957	52.17	46	27	1	225	270	34	77	6.6	30.8
HMPREF0010_02140	gi|1034603921|ref|XP_016881209.1|	36957	52.17	46	27	1	225	270	34	77	7.1	30.4
# blastp
# Iteration: 0
# Query: HMPREF0010_03445
# RID: CRZPG3U7013
# Database: GP/9606.9558/RefSeq_protein
# blastp
# Iteration: 0
# Query: HMPREF0010_03275
# RID: CRZPG3U7013
# Database: GP/9606.9558/RefSeq_protein
# Fields: query id,	subject ids,	% identity,	% positives	, alignment length,	mismatches	, gap opens	, q. start	, q. end,	s. start,	s. end,	evalue,	bit score
# 4 hits found
HMPREF0010_03275	gi|387527981|ref|NP_001248347.1|	34615	57.69	52	34	0	4	55	4	55	0.24	34.7
HMPREF0010_03275	gi|262205273|ref|NP_001160060.1|	34615	57.69	52	34	0	4	55	4	55	0.24	34.7
HMPREF0010_03275	gi|9966779|ref|NP_065098.1|	34615	57.69	52	34	0	4	55	4	55	0.25	34.7
HMPREF0010_03275	gi|1034563093|ref|XP_016858234.1|	34615	57.69	52	34	0	4	55	4	55	0.27	34.7
# blastp
# Iteration: 0
# Query: HMPREF0010_03273
# RID: CRZPG3U7013
# Database: GP/9606.9558/RefSeq_protein
# Fields: query id,	subject ids,	% identity,	% positives	, alignment length,	mismatches	, gap opens	, q. start	, q. end,	s. start,	s. end,	evalue,	bit score
# 5 hits found
HMPREF0010_03273	gi|1049480202|ref|NP_001316840.1|	44382	64.79	534	278	7	24	550	19	540	3.08e-159	467
HMPREF0010_03273	gi|577019448|ref|NP_001276718.1|;gi|768008086|ref|XP_011525056.1|	44341	64.56	539	280	7	24	550	58	588	4.27e-159	468
HMPREF0010_03273	gi|18201905|ref|NP_000166.2|;gi|1049480198|ref|NP_001316838.1|;gi|1049480200|ref|NP_001316839.1|	44341	64.56	539	280	7	24	550	19	549	4.41e-159	467
HMPREF0010_03273	gi|577019450|ref|NP_001276719.1|	41558	60.30	539	267	8	24	550	19	521	2.96e-139	415
HMPREF0010_03273	gi|296080693|ref|NP_001171651.1|	41558	60.30	539	267	8	24	550	58	560	5.62e-139	416

## Sheet: LPS specific
# blastp
# Iteration: 0
# Query: HMPREF0010_00840
# RID: D4JAAU2W016
# Database: GP/9606.9558/RefSeq_protein
# Fields: query id, subject ids, % identity, % positives, alignment length, mismatches, gap opens, q. start, q. end, s. start, s. end, evalue, bit score
# 3 hits found
HMPREF0010_00840	gi|5174529|ref|NP_005902.1|	55643	74.28	381	158	4	6	380	19	394	4.57e-142	410
HMPREF0010_00840	gi|4557737|ref|NP_000420.1|;gi|530393714|ref|XP_005269899.1|	57333	74.40	375	149	5	6	374	19	388	1.04e-141	410
HMPREF0010_00840	gi|530393716|ref|XP_005269900.1|	51316	66.84	380	133	6	6	379	19	352	3.71e-119	351
# blastp
# Iteration: 0
# Query: HMPREF0010_00419
# RID: D4JAAU2W016
# Database: GP/9606.9558/RefSeq_protein
# blastp
# Iteration: 0
# Query: HMPREF0010_00392
# RID: D4JAAU2W016
# Database: GP/9606.9558/RefSeq_protein
# Fields: query id, subject ids, % identity, % positives, alignment length, mismatches, gap opens, q. start, q. end, s. start, s. end, evalue, bit score
# 29 hits found
HMPREF0010_00392	gi|4557809|ref|NP_000265.1|;gi|1018443170|ref|NP_001309897.1|;gi|1018443202|ref|NP_001309899.1|;gi|1018443204|ref|NP_001309898.1|;gi|1018443213|ref|NP_001309895.1|;gi|1018443244|ref|NP_001309894.1|;gi|1018443323|ref|NP_001309896.1|	35294	54.28	374	232	7	20	386	54	424	1.18e-68	224
HMPREF0010_00392	gi|284507298|ref|NP_001165285.1|	38542	57.99	288	167	7	106	386	2	286	7.51e-57	190
HMPREF0010_00392	gi|1018443184|ref|NP_001309900.1|	35088	55.09	285	176	6	108	386	36	317	2.98e-49	171
HMPREF0010_00392	gi|13994255|ref|NP_114106.1|	28959	48.19	442	249	15	17	402	77	509	2.40e-44	162
HMPREF0010_00392	gi|530378888|ref|XP_005248394.1|	28959	48.19	442	249	15	17	402	76	508	3.56e-44	162
HMPREF0010_00392	gi|1018443196|ref|NP_001309903.1|;gi|1034568344|ref|XP_016871768.1|	37778	56.89	225	133	5	166	386	3	224	3.00e-41	147
HMPREF0010_00392	gi|530378890|ref|XP_005248395.1|	29197	48.18	411	223	13	17	402	77	444	1.58e-40	150
HMPREF0010_00392	gi|37574042|ref|NP_112569.2|	26667	48.33	420	256	15	21	399	26	434	9.74e-37	141
HMPREF0010_00392	gi|1061899904|ref|NP_001317961.1|;gi|1061899914|ref|NP_001317960.1|	26667	48.64	405	245	15	36	399	1	394	4.86e-34	133
HMPREF0010_00392	gi|767938677|ref|XP_011532973.1|	26636	47.90	428	253	17	21	400	27	441	2.22e-33	131
HMPREF0010_00392	gi|24119277|ref|NP_699204.1|	26841	47.98	421	255	16	21	400	27	435	2.50e-33	131
HMPREF0010_00392	gi|767938673|ref|XP_011532971.1|	27083	48.38	432	250	19	21	400	27	445	4.02e-33	130
HMPREF0010_00392	gi|226442705|ref|NP_001140062.1|	25714	47.14	420	254	15	21	399	26	428	3.85e-32	128
HMPREF0010_00392	gi|226442709|ref|NP_001140099.1|	26753	48.05	385	232	14	56	399	1	376	1.23e-30	123
HMPREF0010_00392	gi|1034646556|ref|XP_016865486.1|	28611	48.89	360	209	15	26	352	32	376	1.70e-30	122
HMPREF0010_00392	gi|1034646553|ref|XP_016865485.1|	28804	49.18	368	208	17	26	352	32	386	2.53e-30	122
HMPREF0010_00392	gi|507588255|ref|NP_001265275.1|	26847	48.03	406	244	16	36	400	1	394	3.97e-30	121
HMPREF0010_00392	gi|1034646550|ref|XP_016865484.1|	28767	49.04	365	212	16	26	352	32	386	6.00e-30	121
HMPREF0010_00392	gi|767938679|ref|XP_011532974.1|	27098	48.44	417	239	19	36	400	1	404	6.65e-30	121
HMPREF0010_00392	gi|578811256|ref|XP_006714988.1|	26055	47.64	403	239	17	21	400	27	393	3.62e-28	116
HMPREF0010_00392	gi|1061899783|ref|NP_001317962.1|	27381	48.21	336	197	12	103	399	34	361	2.76e-27	114
HMPREF0010_00392	gi|767938675|ref|XP_011532972.1|	27047	47.64	403	227	19	54	400	53	444	1.95e-25	108
HMPREF0010_00392	gi|1034646558|ref|XP_016865487.1|	26031	47.68	388	228	17	36	400	1	352	6.89e-25	106
HMPREF0010_00392	gi|38679946|ref|NP_065737.2|;gi|38679950|ref|NP_000654.2|;gi|188536080|ref|NP_001120920.1|;gi|767986980|ref|XP_011520702.1|;gi|767986982|ref|XP_011520703.1|	23963	42.40	434	263	13	26	401	75	499	3.76e-23	102
HMPREF0010_00392	gi|767938691|ref|XP_011532978.1|;gi|1034646561|ref|XP_016865488.1|	29289	49.37	239	143	9	188	400	21	259	5.23e-18	85.1
HMPREF0010_00392	gi|767938684|ref|XP_011532976.1|	30000	51.58	190	115	6	229	400	141	330	4.47e-15	77.8
HMPREF0010_00392	gi|767938684|ref|XP_011532976.1|	28261	52.17	92	61	3	21	110	27	115	1.73e-04	45.1
HMPREF0010_00392	gi|807201160|ref|NP_001293102.1|;gi|1034645781|ref|XP_016865237.1|	24752	40.59	303	175	10	17	274	77	371	7.86e-15	77.4
HMPREF0010_00392	gi|13129114|ref|NP_077010.1|	32432	51.35	74	44	3	327	394	411	484	9.9	30.4
# blastp
# Iteration: 0
# Query: HMPREF0010_00342
# RID: D4JAAU2W016
# Database: GP/9606.9558/RefSeq_protein
# Fields: query id, subject ids, % identity, % positives, alignment length, mismatches, gap opens, q. start, q. end, s. start, s. end, evalue, bit score
# 2 hits found
HMPREF0010_00342	gi|38788445|ref|NP_000522.3|	40196	59.80	306	174	3	4	301	40	344	1.64e-71	226
HMPREF0010_00342	gi|1034674430|ref|XP_016885045.1|	41270	61.51	252	140	2	4	247	40	291	1.05e-61	199
# blastp
# Iteration: 0
# Query: HMPREF0010_01506
# RID: D4JAAU2W016
# Database: GP/9606.9558/RefSeq_protein
# Fields: query id, subject ids, % identity, % positives, alignment length, mismatches, gap opens, q. start, q. end, s. start, s. end, evalue, bit score
# 11 hits found
HMPREF0010_01506	gi|530366222|ref|XP_005273198.1|	57527	72.45	744	303	6	7	744	21	757	0.0	852
HMPREF0010_01506	gi|169790923|ref|NP_000245.2|	57527	72.45	744	303	6	7	744	22	758	0.0	852
HMPREF0010_01506	gi|767912450|ref|XP_011542496.1|	57709	72.39	681	275	6	70	744	141	814	0.0	777
HMPREF0010_01506	gi|1034558715|ref|XP_016856819.1|	57709	72.39	681	275	6	70	744	141	814	0.0	776
HMPREF0010_01506	gi|633257781|ref|NP_001278868.1|	53036	67.07	741	290	6	7	744	22	707	0.0	760
HMPREF0010_01506	gi|1034558712|ref|XP_016856818.1|	52802	66.52	678	262	6	70	744	141	763	0.0	683
HMPREF0010_01506	gi|578802224|ref|XP_006711833.1|	60310	74.72	451	167	5	299	744	3	446	3.27e-179	539
HMPREF0010_01506	gi|633257783|ref|NP_001278869.1|	60784	76.47	357	130	4	391	744	2	351	8.52e-141	436
HMPREF0010_01506	gi|13162290|ref|NP_060084.2|	24415	40.80	299	163	17	56	329	49	309	0.057	38.5
HMPREF0010_01506	gi|157266337|ref|NP_001704.2|	21549	41.41	297	177	15	59	329	52	318	0.18	37.0
HMPREF0010_01506	gi|295821189|ref|NP_001171476.1|	48276	65.52	29	12	1	301	329	220	245	3.2	32.7
# blastp
# Iteration: 0
# Query: HMPREF0010_01382
# RID: D4JAAU2W016
# Database: GP/9606.9558/RefSeq_protein
# blastp
# Iteration: 0
# Query: HMPREF0010_01215
# RID: D4JAAU2W016
# Database: GP/9606.9558/RefSeq_protein
# blastp
# Iteration: 0
# Query: HMPREF0010_02002
# RID: D4JAAU2W016
# Database: GP/9606.9558/RefSeq_protein
# blastp
# Iteration: 0
# Query: HMPREF0010_01969
# RID: D4JAAU2W016
# Database: GP/9606.9558/RefSeq_protein
# Fields: query id, subject ids, % identity, % positives, alignment length, mismatches, gap opens, q. start, q. end, s. start, s. end, evalue, bit score
# 3 hits found
HMPREF0010_01969	gi|31541964|ref|NP_000039.2|;gi|68303542|ref|NP_001020114.1|	44130	60.87	460	255	2	14	473	3	460	8.30e-125	373
HMPREF0010_01969	gi|68303547|ref|NP_001020115.1|	41957	58.70	460	245	3	14	473	3	440	1.92e-113	343
HMPREF0010_01969	gi|68303549|ref|NP_001020117.1|	41304	56.96	460	242	3	14	473	3	434	5.55e-110	334
# blastp
# Iteration: 0
# Query: HMPREF0010_01887
# RID: D4JAAU2W016
# Database: GP/9606.9558/RefSeq_protein
# Fields: query id, subject ids, % identity, % positives, alignment length, mismatches, gap opens, q. start, q. end, s. start, s. end, evalue, bit score
# 5 hits found
HMPREF0010_01887	gi|116063536|ref|NP_115690.3|	45487	58.48	277	116	3	73	315	52	327	2.91e-74	233
HMPREF0010_01887	gi|578824325|ref|XP_006719702.1|	43725	56.68	247	104	3	103	315	1	246	8.09e-61	195
HMPREF0010_01887	gi|40018642|ref|NP_077025.2|	34694	47.96	98	56	3	131	228	93	182	2.86e-04	43.9
HMPREF0010_01887	gi|768014326|ref|XP_011527644.1|	34694	47.96	98	56	3	131	228	93	182	3.22e-04	43.5
HMPREF0010_01887	gi|578835539|ref|XP_006723683.1|	35052	48.45	97	55	3	132	228	94	182	3.86e-04	43.1
# blastp
# Iteration: 0
# Query: HMPREF0010_0275979
# RID: D4JAAU2W016
# Database: GP/9606.9558/RefSeq_protein
# blastp
# Iteration: 0
# Query: HMPREF0010_01669
# RID: D4JAAU2W016
# Database: GP/9606.9558/RefSeq_protein
# blastp
# Iteration: 0
# Query: HMPREF0010_02344
# RID: D4JAAU2W016
# Database: GP/9606.9558/RefSeq_protein
# Fields: query id, subject ids, % identity, % positives, alignment length, mismatches, gap opens, q. start, q. end, s. start, s. end, evalue, bit score
# 13 hits found
HMPREF0010_02344	gi|9951915|ref|NP_000678.1|;gi|1034624481|ref|XP_016883197.1|;gi|1034624483|ref|XP_016883198.1|	56416	69.47	452	169	7	11	460	7	432	8.05e-164	470
HMPREF0010_02344	gi|1015218415|ref|NP_001309015.1|;gi|1034624475|ref|XP_011526958.2|;gi|1034624477|ref|XP_011526959.2|;gi|1034624479|ref|XP_011526960.2|	56125	69.27	449	169	7	14	460	12	434	2.50e-161	464
HMPREF0010_02344	gi|239937451|ref|NP_001155238.1|;gi|1015215020|ref|NP_001309013.1|;gi|1015217989|ref|NP_001309014.1|;gi|530417912|ref|XP_005260374.1|;gi|768016425|ref|XP_011526961.1|	56047	69.07	430	161	7	33	460	1	404	7.35e-154	444
HMPREF0010_02344	gi|298286489|ref|NP_001124194.2|	48238	65.64	454	207	6	9	460	81	508	4.06e-145	426
HMPREF0010_02344	gi|195539349|ref|NP_001124195.1|	48238	65.64	454	207	6	9	460	81	508	6.84e-145	425
HMPREF0010_02344	gi|530385675|ref|XP_005250294.1|;gi|767947281|ref|XP_011514289.1|;gi|767947283|ref|XP_011514290.1|	48238	65.64	454	207	6	9	460	82	509	8.32e-145	425
HMPREF0010_02344	gi|195539337|ref|NP_001124192.1|	48238	65.64	454	207	6	9	460	183	610	8.60e-144	426
HMPREF0010_02344	gi|24308043|ref|NP_056143.1|	48238	65.64	454	207	6	9	460	184	611	1.28e-143	425
HMPREF0010_02344	gi|336455095|ref|NP_001229602.1|;gi|336455097|ref|NP_001229603.1|;gi|336455099|ref|NP_001229604.1|;gi|336455101|ref|NP_001229605.1|	47577	66.08	454	210	6	9	460	56	483	9.36e-138	406
HMPREF0010_02344	gi|21361647|ref|NP_006612.2|	47577	66.08	454	210	6	9	460	103	530	4.39e-137	406
HMPREF0010_02344	gi|1034654714|ref|XP_016867393.1|;gi|1034654716|ref|XP_016867394.1|;gi|1034654718|ref|XP_016867395.1|;gi|1034654720|ref|XP_016867396.1|	48372	64.88	430	194	6	33	460	1	404	9.27e-137	400
HMPREF0010_02344	gi|767901997|ref|XP_011538837.1|	47700	66.34	413	188	6	9	419	103	489	7.26e-123	369
HMPREF0010_02344	gi|1034624486|ref|XP_016883199.1|	52121	64.55	330	132	6	133	460	1	306	3.14e-101	306
# blastp
# Iteration: 0
# Query: HMPREF0010_02175
# RID: D4JAAU2W016
# Database: GP/9606.9558/RefSeq_protein
# Fields: query id, subject ids, % identity, % positives, alignment length, mismatches, gap opens, q. start, q. end, s. start, s. end, evalue, bit score
# 7 hits found
HMPREF0010_02175	gi|209915597|ref|NP_001129612.1|	28000	50.00	100	53	4	110	196	80	173	0.58	32.0
HMPREF0010_02175	gi|7706497|ref|NP_057392.1|	28000	50.00	100	53	4	110	196	129	222	0.64	32.3
HMPREF0010_02175	gi|1034597702|ref|XP_016879504.1|	36585	46.34	41	26	0	3	43	1172	1212	6.9	29.6
HMPREF0010_02175	gi|1034597696|ref|XP_016879501.1|;gi|1034597698|ref|XP_016879502.1|;gi|1034597700|ref|XP_016879503.1|	36585	46.34	41	26	0	3	43	1322	1362	7.1	29.6
HMPREF0010_02175	gi|1034597694|ref|XP_016879500.1|	36585	46.34	41	26	0	3	43	1330	1370	7.1	29.6
HMPREF0010_02175	gi|27477115|ref|NP_525022.2|	36585	46.34	41	26	0	3	43	1322	1362	7.2	29.6
HMPREF0010_02175	gi|33519450|ref|NP_789790.2|	55556	83.33	18	8	0	3	20	148	165	8.3	29.3
# blastp
# Iteration: 0
# Query: HMPREF0010_02048
# RID: D4JAAU2W016
# Database: GP/9606.9558/RefSeq_protein
# Fields: query id, subject ids, % identity, % positives, alignment length, mismatches, gap opens, q. start, q. end, s. start, s. end, evalue, bit score
# 7 hits found
HMPREF0010_02048	gi|530368092|ref|XP_005264612.1|	38320	54.59	381	201	7	5	375	2	358	2.89e-68	235
HMPREF0010_02048	gi|807045910|ref|NP_001293008.1|	38320	54.59	381	201	7	5	375	2	358	2.90e-68	235
HMPREF0010_02048	gi|578803167|ref|XP_006712164.1|	38320	54.59	381	201	7	5	375	2	358	2.99e-68	235
HMPREF0010_02048	gi|18105007|ref|NP_004332.2|	38320	54.59	381	201	7	5	375	2	358	3.24e-68	235
HMPREF0010_02048	gi|767916773|ref|XP_011508942.1|	38158	53.95	380	202	9	7	378	59	413	1.49e-63	221
HMPREF0010_02048	gi|169790915|ref|NP_001116105.1|	38158	53.95	380	202	9	7	378	54	408	1.68e-63	221
HMPREF0010_02048	gi|21361331|ref|NP_001866.2|;gi|767916775|ref|XP_011508943.1|;gi|767916777|ref|XP_011508944.1|;gi|767916779|ref|XP_011508945.1|;gi|767916781|ref|XP_011508946.1|	38158	53.95	380	202	9	7	378	48	402	1.87e-63	221
# blastp
# Iteration: 0
# Query: HMPREF0010_02047
# RID: D4JAAU2W016
# Database: GP/9606.9558/RefSeq_protein
# Fields: query id, subject ids, % identity, % positives, alignment length, mismatches, gap opens, q. start, q. end, s. start, s. end, evalue, bit score
# 12 hits found
HMPREF0010_02047	gi|169790915|ref|NP_001116105.1|	40485	61.66	1072	607	14	4	1058	425	1482	0.0	810
HMPREF0010_02047	gi|767916773|ref|XP_011508942.1|	40485	61.66	1072	607	14	4	1058	430	1487	0.0	810
HMPREF0010_02047	gi|21361331|ref|NP_001866.2|;gi|767916775|ref|XP_011508943.1|;gi|767916777|ref|XP_011508944.1|;gi|767916779|ref|XP_011508945.1|;gi|767916781|ref|XP_011508946.1|	40485	61.66	1072	607	14	4	1058	419	1476	0.0	810
HMPREF0010_02047	gi|18105007|ref|NP_004332.2|	41211	59.57	1024	572	8	8	1022	394	1396	0.0	778
HMPREF0010_02047	gi|530368092|ref|XP_005264612.1|	41211	59.57	1024	572	8	8	1022	394	1396	0.0	778
HMPREF0010_02047	gi|170295797|ref|NP_001116106.1|	39942	61.12	1039	593	14	37	1058	1	1025	0.0	771
HMPREF0010_02047	gi|170295797|ref|NP_001116106.1|	29219	50.63	397	260	7	6	399	521	899	1.75e-48	189
HMPREF0010_02047	gi|578803167|ref|XP_006712164.1|	37109	54.30	1024	551	9	8	1022	394	1333	0.0	648
HMPREF0010_02047	gi|807045910|ref|NP_001293008.1|	37109	54.30	1024	551	9	8	1022	394	1333	0.0	648
HMPREF0010_02047	gi|106049292|ref|NP_071504.2|;gi|106049295|ref|NP_000911.2|;gi|106049528|ref|NP_001035806.1|;gi|530396854|ref|XP_005274088.1|;gi|530396856|ref|XP_005274089.1|;gi|578821479|ref|XP_006718641.1|;gi|767968319|ref|XP_011543388.1|;gi|1034574066|ref|XP_016873357.1|;gi|1034574068|ref|XP_016873358.1|;gi|1034574070|ref|XP_016873359.1|;gi|1034574072|ref|XP_016873360.1|;gi|1034574075|ref|XP_016873361.1|	21591	41.19	352	225	13	7	335	37	360	1.23e-04	48.1
HMPREF0010_02047	gi|1034614222|ref|XP_016859676.1|	39655	60.34	58	32	2	950	1007	7	61	0.041	39.7
HMPREF0010_02047	gi|20127454|ref|NP_004035.2|	39655	60.34	58	32	2	950	1007	7	61	0.044	39.7
# blastp
# Iteration: 0
# Query: HMPREF0010_02972
# RID: D4JAAU2W016
# Database: GP/9606.9558/RefSeq_protein
# Fields: query id, subject ids, % identity, % positives, alignment length, mismatches, gap opens, q. start, q. end, s. start, s. end, evalue, bit score
# 3 hits found
HMPREF0010_02972	gi|16950633|ref|NP_446464.1|;gi|53759107|ref|NP_000041.2|;gi|530427178|ref|XP_005272257.1|	28571	47.94	413	265	11	17	417	7	401	1.20e-38	146
HMPREF0010_02972	gi|767957496|ref|XP_011517007.1|	28571	47.94	413	265	11	17	417	45	439	2.35e-38	146
HMPREF0010_02972	gi|1034665298|ref|XP_016870218.1|	28571	47.94	413	265	11	17	417	39	433	2.74e-38	145
# blastp
# Iteration: 0
# Query: HMPREF0010_03444
# RID: D4JAAU2W016
# Database: GP/9606.9558/RefSeq_protein
