# Supplementary material for: Constraint-based modeling identifies new putative targets to fight colistin-resistant A. baumannii infections
Source: Sci Rep. 2017 Jun 16;7:3706. doi: 10.1038/s41598-017-03416-2 (PMC5473915; doi:10.1038/s41598-017-03416-2)
Supplement: Supplementary file 7 — SM7 [file 41598_2017_3416_MOESM7_ESM.zip]

Archive with 26 entries (23 files):
- SM7/
- SM7/.DS_Store
- __MACOSX/
- __MACOSX/SM7/
- __MACOSX/SM7/._.DS_Store
- SM7/ExpressionMapping.m
- __MACOSX/SM7/._ExpressionMapping.m
- SM7/fixmodel.m
- __MACOSX/SM7/._fixmodel.m
- SM7/iLP844_2.mat
- __MACOSX/SM7/._iLP844_2.mat
- SM7/ILP844_2_LPS-.mat
- __MACOSX/SM7/._ILP844_2_LPS-.mat
- SM7/iLP844_C_15min.mat
- __MACOSX/SM7/._iLP844_C_15min.mat
- SM7/iLP844_C_1h.mat
- __MACOSX/SM7/._iLP844_C_1h.mat
- SM7/iLP844_WT_15min.mat
- __MACOSX/SM7/._iLP844_WT_15min.mat
- SM7/iLP844_WT_1h.mat
- __MACOSX/SM7/._iLP844_WT_1h.mat
- SM7/README.txt
- __MACOSX/SM7/._README.txt
- SM7/SM7.m
- __MACOSX/SM7/._SM7.m
- __MACOSX/._SM7
