# Supplementary material for: Constraint-based modeling identifies new putative targets to fight colistin-resistant A. baumannii infections
Source: Sci Rep. 2017 Jun 16;7:3706. doi: 10.1038/s41598-017-03416-2 (PMC5473915; doi:10.1038/s41598-017-03416-2)
Supplement: Supplementary file 7 — SM7 [file 41598_2017_3416_MOESM7_ESM.zip › SM7/ExpressionMapping.m]

%compile gurobi_mex
%mex -O -I"/home/combostud01/gurobi650/linux64/include" "/home/combostud01/Software/gurobi_mex_v1.61/gurobi_mex.c" -L"/home/combostud01/gurobi650/linux64/lib/" -lgurobi65 -lut -largeArrayDims


%MAPPAGGGIO ESPRESSIONE
%carico e converto il modello da cobra a TIGER 
start_tiger('gurobi')

%remove conflicting parse.m path 
rmpath('/home/combostud01/Software/opencobra-cobratoolbox-0153b03/external/CellNetAnalyzer/code/metatool/')

% iLP844 = readCbModel('sbml2.xml')
% Sol=optimizeCbModel(iLP844, 'max') 
% iLP844 = changeObjective(iLP844, 'EX_cpd11416_c0')
% Sol=optimizeCbModel(iLP844, 'max') 

%iLP844 = load('iLP844_2.mat')
%Sol=optimizeCbModel(iLP844.Acinetobacter_baumannii_ATCC_19606, 'max') 
%iLP844 = fixmodel(iLP844.Acinetobacter_baumannii_ATCC_19606)
%EXlistMax = {'EX_cofactors_e0','EX_cpd11574_e0','EX_cpd00030_e0','EX_cpd00712_e0','EX_cpd00010_e0','EX_cpd02555_e0','EX_cpd00180_e0','EX_cpd02884_e0','EX_cpd11590_e0','EX_cpd11583_e0','EX_cpd00254_e0','EX_cpd15603_e0','EX_cpd00067_e0','EX_cpd11576_e0','EX_cpd00098_e0','EX_cpd10516_e0','EX_cpd00137_e0','EX_cpd00041_e0','EX_cpd00971_e0','EX_cpd00023_e0','EX_cpd03424_e0','EX_cpd08023_e0','EX_cpd00205_e0','EX_cpd00034_e0','EX_cpd00009_e0','EX_cpd00540_e0','EX_cpd15606_e0','EX_cpd00048_e0','EX_cpd00039_e0','EX_cpd00106_e0','EX_cpd01171_e0','EX_cpd00211_e0','EX_cpd09878_e0','EX_cpd00129_e0','EX_cpd00550_e0','EX_cpd00119_e0','EX_cpd01017_e0','EX_cpd11586_e0','EX_cpd00060_e0','EX_cpd00209_e0','EX_cpd00797_e0','EX_cpd00309_e0','EX_cpd11589_e0','EX_cpd11578_e0','EX_cpd00036_e0','EX_cpd01030_e0','EX_cpd00268_e0','EX_cpd00066_e0','EX_cpd00033_e0','EX_cpd00653_e0','EX_cpd11584_e0','EX_cpd00142_e0','EX_cpd15604_e0','EX_cpd11593_e0','EX_cpd00001_e0','EX_cpd00130_e0','EX_cpd00314_e0','EX_cpd00210_e0','EX_cpd00064_e0','EX_cpd00588_e0','EX_cpd11587_e0','EX_cpd00156_e0','EX_cpd00013_e0','EX_cpd01080_e0','EX_cpd00226_e0','EX_cpd00054_e0','EX_cpd10515_e0','EX_cpd03048_e0','EX_cpd00024_e0','EX_cpd00099_e0','EX_cpd00035_e0','EX_cpd11592_e0','EX_cpd00012_e0','EX_cpd11579_e0','EX_cpd11580_e0','EX_cpd00322_e0','EX_cpd11581_e0','EX_cpd01012_e0','EX_cpd00307_e0','EX_cpd01914_e0','EX_cpd00395_e0','EX_cpd03724_e0','EX_cpd11596_e0','EX_cpd00159_e0','EX_cpd00214_e0','EX_cpd11585_e0','EX_cpd11575_e0','EX_cpd00122_e0','EX_cpd00635_e0','EX_cpd00305_e0','EX_cpd00065_e0','EX_cpd11591_e0','EX_cpd00092_e0','EX_cpd00051_e0','EX_cpd00058_e0','EX_cpd00149_e0','EX_cpd00794_e0','EX_cpd00138_e0','EX_cpd00076_e0','EX_cpd00308_e0','EX_cpd15605_e0','EX_cpd00073_e0','EX_cpd00423_e0','EX_cpd00179_e0','EX_cpd11582_e0','EX_cpd03847_e0','EX_cpd00637_e0','EX_cpd11588_e0','EX_cpd01092_e0','EX_cpd00281_e0','EX_cpd03696_e0','EX_cpd00075_e0','EX_cpd00069_e0','EX_cpd00107_e0','EX_cpd00011_e0','EX_cpd00007_e0','EX_cpd00117_e0','EX_cpd00105_e0','EX_cpd00029_e0','EX_cpd00132_e0','EX_cpd00094_e0','EX_cpd00053_e0','EX_cpd00182_e0','EX_cpd00141_e0','EX_cpd00161_e0','EX_cpd00386_e0','EX_cpd00020_e0','EX_cpd01113_e0','EX_cpd00136_e0','EX_cpd00248_e0','EX_cpd00118_e0','EX_cpd00224_e0','EX_cpd00709_e0','EX_cpd00047_e0','EX_cpd00249_e0','EX_cpd00139_e0','EX_cpd00040_e0','EX_cpd00246_e0','EX_cpd00374_e0','EX_cpd01107_e0','EX_cpd00666_e0','EX_cpd00227_e0','EX_cpd00157_e0','EX_cpd00184_e0'}
%model19606_Max = changeRxnBounds(iLP844, EXlistMax, -10, 'l')
%Sol=optimizeCbModel(model19606_Max , 'max') 
       

tiger19606 = cobra_to_tiger(iLP844_Max_salts, 'fast_gpr', 'true')
fba(tiger19606)

% 
% optimizeCbModel(iLP844.Acinetobacter_baumannii_ATCC_19606)
% iLP844_2  = fixmodel(iLP844.Acinetobacter_baumannii_ATCC_19606)
% tiger19606_2 = cobra_to_tiger(iLP844_2)
% sol = fba(tiger19606)
% 


%MADE

%colistina 1 h
GenesATCC19606_C1h={ 'HMPREF0010_02882' , 'HMPREF0010_02881' , 'HMPREF0010_03440' , 'HMPREF0010_02347' , 'HMPREF0010_01929' , 'HMPREF0010_01464' , 'HMPREF0010_00288' , 'HMPREF0010_03441' , 'HMPREF0010_02157' , 'HMPREF0010_01476' , 'HMPREF0010_01217' , 'HMPREF0010_02564' , 'HMPREF0010_00813' , 'HMPREF0010_01930' , 'HMPREF0010_00287' , 'HMPREF0010_03552' , 'HMPREF0010_01381' , 'HMPREF0010_03439' , 'HMPREF0010_00302' , 'HMPREF0010_00284' , 'HMPREF0010_01696' , 'HMPREF0010_01744' , 'HMPREF0010_00333' , 'HMPREF0010_00617' , 'HMPREF0010_00071' , 'HMPREF0010_00543' , 'HMPREF0010_01353' , 'HMPREF0010_01743' , 'HMPREF0010_00486' , 'HMPREF0010_02914' , 'HMPREF0010_03553' , 'HMPREF0010_02221' , 'HMPREF0010_02086' , 'HMPREF0010_00230' , 'HMPREF0010_03181' , 'HMPREF0010_00992' , 'HMPREF0010_02436' , 'HMPREF0010_00334' , 'HMPREF0010_00790' , 'HMPREF0010_02916' , 'HMPREF0010_02915' , 'HMPREF0010_03357' , 'HMPREF0010_00368' , 'HMPREF0010_03295' , 'HMPREF0010_03271' , 'HMPREF0010_01382' , 'HMPREF0010_02674' , 'HMPREF0010_02913' , 'HMPREF0010_01544' , 'HMPREF0010_03351' , 'HMPREF0010_01987' , 'HMPREF0010_01499' , 'HMPREF0010_03408' , 'HMPREF0010_01521' , 'HMPREF0010_02681' , 'HMPREF0010_02077' , 'HMPREF0010_00297' , 'HMPREF0010_03668' , 'HMPREF0010_02329' , 'HMPREF0010_02883' , 'HMPREF0010_01319' , 'HMPREF0010_01320' , 'HMPREF0010_01715' , 'HMPREF0010_02951' , 'HMPREF0010_01357' , 'HMPREF0010_00116' , 'HMPREF0010_00310' , 'HMPREF0010_02775' , 'HMPREF0010_03007' , 'HMPREF0010_00851' , 'HMPREF0010_01645' , 'HMPREF0010_02755' , 'HMPREF0010_01309' , 'HMPREF0010_01457' , 'HMPREF0010_01308' , 'HMPREF0010_00308' , 'HMPREF0010_00309' , 'HMPREF0010_00356' };
pval_C1h=load('../made_input_files/C_1h.pvals');
exp_made_C1h=load('../made_input_files/C_1h.exp');
[SOL_made_C_1h] = made(tiger19606,exp_made_C1h,pval_C1h, 'gene_names',  GenesATCC19606_C1h , 'log_fold_change' , 'T')  

Geni_spenti_Col_1h = SOL_made_C_1h.genes(SOL_made_C_1h.gene_states(:,2)==0') 
Geni_spenti_WT_1h = SOL_made_C_1h.genes(SOL_made_C_1h.gene_states(:,1)==0')
length(Geni_spenti_Col_1h)
length(Geni_spenti_WT_1h)

%colistina 15 min
GenesATCC19606_C15={'HMPREF0010_02882' , 'HMPREF0010_02881' , 'HMPREF0010_03440' , 'HMPREF0010_02347' , 'HMPREF0010_01929' , 'HMPREF0010_00288' , 'HMPREF0010_03441' , 'HMPREF0010_01680' , 'HMPREF0010_02157' , 'HMPREF0010_01476' , 'HMPREF0010_00047' , 'HMPREF0010_01217' , 'HMPREF0010_02564' , 'HMPREF0010_02336' , 'HMPREF0010_00813' , 'HMPREF0010_01930' , 'HMPREF0010_00287' , 'HMPREF0010_01381' , 'HMPREF0010_00778' , 'HMPREF0010_00302' , 'HMPREF0010_00284' , 'HMPREF0010_01696' , 'HMPREF0010_01744' , 'HMPREF0010_00333' , 'HMPREF0010_00071' , 'HMPREF0010_00486' , 'HMPREF0010_02090' , 'HMPREF0010_00739' , 'HMPREF0010_02221' , 'HMPREF0010_02086' , 'HMPREF0010_03181' , 'HMPREF0010_00992' , 'HMPREF0010_02436' , 'HMPREF0010_00334' , 'HMPREF0010_00790' , 'HMPREF0010_03357' , 'HMPREF0010_03198' , 'HMPREF0010_03295' , 'HMPREF0010_03271' , 'HMPREF0010_01382' , 'HMPREF0010_01682' , 'HMPREF0010_02674' , 'HMPREF0010_02913' , 'HMPREF0010_00910' , 'HMPREF0010_01544' , 'HMPREF0010_03391' , 'HMPREF0010_03351' , 'HMPREF0010_02820' , 'HMPREF0010_01499' , 'HMPREF0010_03408' , 'HMPREF0010_01521' , 'HMPREF0010_02681' , 'HMPREF0010_02077' , 'HMPREF0010_00297' , 'HMPREF0010_02883' , 'HMPREF0010_00357' , 'HMPREF0010_01319' , 'HMPREF0010_01320' , 'HMPREF0010_01715' , 'HMPREF0010_01357' , 'HMPREF0010_03687' , 'HMPREF0010_02787' , 'HMPREF0010_00310' , 'HMPREF0010_00567' , 'HMPREF0010_00851' , 'HMPREF0010_01645' , 'HMPREF0010_02755' , 'HMPREF0010_01309' , 'HMPREF0010_01325' , 'HMPREF0010_00372' , 'HMPREF0010_01457' , 'HMPREF0010_01456' , 'HMPREF0010_01308' , 'HMPREF0010_00308' , 'HMPREF0010_00309' , 'HMPREF0010_02665' , 'HMPREF0010_00356' , 'HMPREF0010_02501' , 'HMPREF0010_02341' };
pval_C_15=load('../made_input_files/C_15.pvals');
exp_made_C_15=load('made_input_files/C_15.exp');
[SOL_made_C_15] = made(tiger19606,exp_made_C_15,pval_C_15, 'gene_names', GenesATCC19606_C15 , 'log_fold_change' , 'T')

Geni_spenti_col_15min =  SOL_made_C_15.genes(SOL_made_C_15.gene_states(:,2)==0')
Geni_spenti_WT_15min = SOL_made_C_15.genes(SOL_made_C_15.gene_states(:,1)==0')
length(Geni_spenti_col_15min)
length(Geni_spenti_WT_15min)

%genero un modello cancellando i geni settati a zero da made 
%Geni_spenti_WT_1h={'HMPREF0010_02882', 'HMPREF0010_02881', 'HMPREF0010_02347', 'HMPREF0010_01929', 'HMPREF0010_01464', 'HMPREF0010_00288', 'HMPREF0010_03441', 'HMPREF0010_02157', 'HMPREF0010_01476', 'HMPREF0010_01217', 'HMPREF0010_02564', 'HMPREF0010_01930', 'HMPREF0010_00287', 'HMPREF0010_01381', 'HMPREF0010_00302', 'HMPREF0010_00284', 'HMPREF0010_01696', 'HMPREF0010_01744', 'HMPREF0010_00333', 'HMPREF0010_00617', 'HMPREF0010_00071', 'HMPREF0010_00543', 'HMPREF0010_01353', 'HMPREF0010_01743', 'HMPREF0010_00486', 'HMPREF0010_02914', 'HMPREF0010_02221', 'HMPREF0010_02086', 'HMPREF0010_00230', 'HMPREF0010_03181', 'HMPREF0010_00992', 'HMPREF0010_02436', 'HMPREF0010_00334', 'HMPREF0010_00790', 'HMPREF0010_02916', 'HMPREF0010_02915', 'HMPREF0010_03357', 'HMPREF0010_00368', 'HMPREF0010_03295', 'HMPREF0010_03271', 'HMPREF0010_01382', 'HMPREF0010_02674', 'HMPREF0010_02913', 'HMPREF0010_01544', 'HMPREF0010_03351', 'HMPREF0010_01987', 'HMPREF0010_03408', 'HMPREF0010_01521', 'HMPREF0010_02681', 'HMPREF0010_02077', 'HMPREF0010_00297', 'HMPREF0010_03668', 'HMPREF0010_02329', 'HMPREF0010_02883'};

% [model19606_WT_1h,hasEffect,constrRxnNames,deletedGenes] = deleteModelGenes(iLP844_Max_salts,Geni_spenti_WT_1h)
% solWT1h= optimizeCbModel(model19606_WT_1h,'max')
% solWT1h.x;
%      
% %Geni_spenti_Col_1h={'HMPREF0010_01319', 'HMPREF0010_02951', 'HMPREF0010_00116', 'HMPREF0010_00310', 'HMPREF0010_02775', 'HMPREF0010_03007', 'HMPREF0010_00851', 'HMPREF0010_01309', 'HMPREF0010_01457', 'HMPREF0010_01308', 'HMPREF0010_00308', 'HMPREF0010_00309’};
% [model19606_C_1h,hasEffect,costrRxnNames,deletedGenes] = deleteModelGenes(iLP844_Max_salts,Geni_spenti_Col_1h)
% solC1h= optimizeCbModel(model19606_C_1h,'max')
% solC1h.x;
%      
% %Geni_spenti_col_15min={'HMPREF0010_00357', 'HMPREF0010_01319', 'HMPREF0010_03687', 'HMPREF0010_02787', 'HMPREF0010_00310', 'HMPREF0010_00567', 'HMPREF0010_00851', 'HMPREF0010_01309', 'HMPREF0010_01325', 'HMPREF0010_00372', 'HMPREF0010_01457', 'HMPREF0010_01456', 'HMPREF0010_01308', 'HMPREF0010_00308', 'HMPREF0010_00309', 'HMPREF0010_02665', 'HMPREF0010_02501', 'HMPREF0010_02341’};
% [model19606_C_15min,hasEffect,costrRxnNames,deletedGenes] = deleteModelGenes(iLP844_Max_salts,Geni_spenti_col_15min)
% solC15min= optimizeCbModel(model19606_C_15min,'max')
% solC15min.x;
%           
% %Geni_spenti_WT_15min={'HMPREF0010_02882', 'HMPREF0010_02881', 'HMPREF0010_02347', 'HMPREF0010_01929', 'HMPREF0010_00288', 'HMPREF0010_03441', 'HMPREF0010_01680', 'HMPREF0010_02157', 'HMPREF0010_01476', 'HMPREF0010_00047', 'HMPREF0010_01217', 'HMPREF0010_02564', 'HMPREF0010_02336', 'HMPREF0010_01930', 'HMPREF0010_00287', 'HMPREF0010_01381', 'HMPREF0010_00778', 'HMPREF0010_00302', 'HMPREF0010_00284', 'HMPREF0010_01696', 'HMPREF0010_01744', 'HMPREF0010_00333', 'HMPREF0010_00071', 'HMPREF0010_00486', 'HMPREF0010_02090', 'HMPREF0010_00739', 'HMPREF0010_02221', 'HMPREF0010_02086', 'HMPREF0010_03181', 'HMPREF0010_00992', 'HMPREF0010_02436', 'HMPREF0010_00334', 'HMPREF0010_00790', 'HMPREF0010_03357', 'HMPREF0010_03198', 'HMPREF0010_03295', 'HMPREF0010_03271', 'HMPREF0010_01382', 'HMPREF0010_01682', 'HMPREF0010_02674', 'HMPREF0010_02913', 'HMPREF0010_00910', 'HMPREF0010_01544', 'HMPREF0010_03351', 'HMPREF0010_02820', 'HMPREF0010_03408', 'HMPREF0010_01521', 'HMPREF0010_02681', 'HMPREF0010_02077', 'HMPREF0010_00297', 'HMPREF0010_02883’};
% [model19606_WT_15min,hasEffect,costrRxnNames,deletedGenes] = deleteModelGenes(iLP844_Max_salts,Geni_spenti_WT_15min)
% solWT15min= optimizeCbModel(model19606_WT_15min,'max')
% solWT15min.x;


% 
% %cerco i geni essenziali per ogni condizione
% Gene_list_WT15={'HMPREF0010_00020', 'HMPREF0010_00022', 'HMPREF0010_00028', 'HMPREF0010_00029', 'HMPREF0010_00030', 'HMPREF0010_00031', 'HMPREF0010_00037', 'HMPREF0010_00048', 'HMPREF0010_00051', 'HMPREF0010_00052', 'HMPREF0010_00054', 'HMPREF0010_00055', 'HMPREF0010_00057', 'HMPREF0010_00062', 'HMPREF0010_00063', 'HMPREF0010_00075', 'HMPREF0010_00077', 'HMPREF0010_00080', 'HMPREF0010_00090', 'HMPREF0010_00091', 'HMPREF0010_00092', 'HMPREF0010_00101', 'HMPREF0010_00104', 'HMPREF0010_00116', 'HMPREF0010_00143', 'HMPREF0010_00148', 'HMPREF0010_00150', 'HMPREF0010_00151', 'HMPREF0010_00153', 'HMPREF0010_00154', 'HMPREF0010_00155', 'HMPREF0010_00166', 'HMPREF0010_00171', 'HMPREF0010_00172', 'HMPREF0010_00173', 'HMPREF0010_00174', 'HMPREF0010_00175', 'HMPREF0010_00177', 'HMPREF0010_00193', 'HMPREF0010_00194', 'HMPREF0010_00198', 'HMPREF0010_00199', 'HMPREF0010_00200', 'HMPREF0010_00201', 'HMPREF0010_00202', 'HMPREF0010_00205', 'HMPREF0010_00208', 'HMPREF0010_00212', 'HMPREF0010_00230', 'HMPREF0010_00232', 'HMPREF0010_00234', 'HMPREF0010_00236', 'HMPREF0010_00237', 'HMPREF0010_00239', 'HMPREF0010_00241', 'HMPREF0010_00242', 'HMPREF0010_00244', 'HMPREF0010_00245', 'HMPREF0010_00248', 'HMPREF0010_00256', 'HMPREF0010_00279', 'HMPREF0010_00293', 'HMPREF0010_00294', 'HMPREF0010_00296', 'HMPREF0010_00299', 'HMPREF0010_00301', 'HMPREF0010_00306', 'HMPREF0010_00308', 'HMPREF0010_00309', 'HMPREF0010_00310', 'HMPREF0010_00315', 'HMPREF0010_00316', 'HMPREF0010_00317', 'HMPREF0010_00338', 'HMPREF0010_00340', 'HMPREF0010_00342', 'HMPREF0010_00347', 'HMPREF0010_00349', 'HMPREF0010_00350', 'HMPREF0010_00351', 'HMPREF0010_00355', 'HMPREF0010_00356', 'HMPREF0010_00357', 'HMPREF0010_00368', 'HMPREF0010_00369', 'HMPREF0010_00370', 'HMPREF0010_00372', 'HMPREF0010_00381', 'HMPREF0010_00382', 'HMPREF0010_00387', 'HMPREF0010_00388', 'HMPREF0010_00392', 'HMPREF0010_00393', 'HMPREF0010_00403', 'HMPREF0010_00404', 'HMPREF0010_00408', 'HMPREF0010_00411', 'HMPREF0010_00412', 'HMPREF0010_00413', 'HMPREF0010_00414', 'HMPREF0010_00415', 'HMPREF0010_00419', 'HMPREF0010_00424', 'HMPREF0010_00433', 'HMPREF0010_00434', 'HMPREF0010_00435', 'HMPREF0010_00438', 'HMPREF0010_00440', 'HMPREF0010_00441', 'HMPREF0010_00442', 'HMPREF0010_00443', 'HMPREF0010_00444', 'HMPREF0010_00445', 'HMPREF0010_00446', 'HMPREF0010_00447', 'HMPREF0010_00448', 'HMPREF0010_00449', 'HMPREF0010_00451', 'HMPREF0010_00458', 'HMPREF0010_00466', 'HMPREF0010_00470', 'HMPREF0010_00472', 'HMPREF0010_00476', 'HMPREF0010_00478', 'HMPREF0010_00480', 'HMPREF0010_00481', 'HMPREF0010_00482', 'HMPREF0010_00484', 'HMPREF0010_00485', 'HMPREF0010_00490', 'HMPREF0010_00491', 'HMPREF0010_00493', 'HMPREF0010_00501', 'HMPREF0010_00521', 'HMPREF0010_00534', 'HMPREF0010_00538', 'HMPREF0010_00539', 'HMPREF0010_00543', 'HMPREF0010_00545', 'HMPREF0010_00546', 'HMPREF0010_00547', 'HMPREF0010_00551', 'HMPREF0010_00552', 'HMPREF0010_00554', 'HMPREF0010_00567', 'HMPREF0010_00574', 'HMPREF0010_00602', 'HMPREF0010_00604', 'HMPREF0010_00607', 'HMPREF0010_00617', 'HMPREF0010_00620', 'HMPREF0010_00621', 'HMPREF0010_00622', 'HMPREF0010_00623', 'HMPREF0010_00625', 'HMPREF0010_00626', 'HMPREF0010_00627', 'HMPREF0010_00637', 'HMPREF0010_00644', 'HMPREF0010_00645', 'HMPREF0010_00646', 'HMPREF0010_00651', 'HMPREF0010_00659', 'HMPREF0010_00660', 'HMPREF0010_00667', 'HMPREF0010_00673', 'HMPREF0010_00674', 'HMPREF0010_00675', 'HMPREF0010_00676', 'HMPREF0010_00677', 'HMPREF0010_00678', 'HMPREF0010_00683', 'HMPREF0010_00689', 'HMPREF0010_00697', 'HMPREF0010_00708', 'HMPREF0010_00714', 'HMPREF0010_00715', 'HMPREF0010_00717', 'HMPREF0010_00718', 'HMPREF0010_00719', 'HMPREF0010_00740', 'HMPREF0010_00753', 'HMPREF0010_00763', 'HMPREF0010_00767', 'HMPREF0010_00770', 'HMPREF0010_00771', 'HMPREF0010_00783', 'HMPREF0010_00787', 'HMPREF0010_00800', 'HMPREF0010_00801', 'HMPREF0010_00802', 'HMPREF0010_00803', 'HMPREF0010_00809', 'HMPREF0010_00813', 'HMPREF0010_00815', 'HMPREF0010_00821', 'HMPREF0010_00827', 'HMPREF0010_00829', 'HMPREF0010_00831', 'HMPREF0010_00839', 'HMPREF0010_00840', 'HMPREF0010_00851', 'HMPREF0010_00862', 'HMPREF0010_00884', 'HMPREF0010_00885', 'HMPREF0010_00886', 'HMPREF0010_00887', 'HMPREF0010_00892', 'HMPREF0010_00893', 'HMPREF0010_00895', 'HMPREF0010_00901', 'HMPREF0010_00902', 'HMPREF0010_00904', 'HMPREF0010_00906', 'HMPREF0010_00909', 'HMPREF0010_00911', 'HMPREF0010_00912', 'HMPREF0010_00913', 'HMPREF0010_00914', 'HMPREF0010_00916', 'HMPREF0010_00930', 'HMPREF0010_00931', 'HMPREF0010_00932', 'HMPREF0010_00933', 'HMPREF0010_00934', 'HMPREF0010_00935', 'HMPREF0010_00942', 'HMPREF0010_00943', 'HMPREF0010_00947', 'HMPREF0010_00948', 'HMPREF0010_00949', 'HMPREF0010_00951', 'HMPREF0010_00952', 'HMPREF0010_00953', 'HMPREF0010_00954', 'HMPREF0010_00955', 'HMPREF0010_00959', 'HMPREF0010_00961', 'HMPREF0010_00968', 'HMPREF0010_00969', 'HMPREF0010_00970', 'HMPREF0010_00972', 'HMPREF0010_00975', 'HMPREF0010_00985', 'HMPREF0010_01005', 'HMPREF0010_01007', 'HMPREF0010_01008', 'HMPREF0010_01009', 'HMPREF0010_01010', 'HMPREF0010_01011', 'HMPREF0010_01019', 'HMPREF0010_01020', 'HMPREF0010_01022', 'HMPREF0010_01025', 'HMPREF0010_01026', 'HMPREF0010_01030', 'HMPREF0010_01033', 'HMPREF0010_01035', 'HMPREF0010_01036', 'HMPREF0010_01042', 'HMPREF0010_01046', 'HMPREF0010_01049', 'HMPREF0010_01051', 'HMPREF0010_01059', 'HMPREF0010_01076', 'HMPREF0010_01077', 'HMPREF0010_01079', 'HMPREF0010_01080', 'HMPREF0010_01081', 'HMPREF0010_01082', 'HMPREF0010_01083', 'HMPREF0010_01084', 'HMPREF0010_01085', 'HMPREF0010_01086', 'HMPREF0010_01087', 'HMPREF0010_01088', 'HMPREF0010_01089', 'HMPREF0010_01094', 'HMPREF0010_01095', 'HMPREF0010_01098', 'HMPREF0010_01131', 'HMPREF0010_01148', 'HMPREF0010_01149', 'HMPREF0010_01150', 'HMPREF0010_01157', 'HMPREF0010_01161', 'HMPREF0010_01168', 'HMPREF0010_01180', 'HMPREF0010_01188', 'HMPREF0010_01189', 'HMPREF0010_01190', 'HMPREF0010_01191', 'HMPREF0010_01192', 'HMPREF0010_01196', 'HMPREF0010_01205', 'HMPREF0010_01207', 'HMPREF0010_01208', 'HMPREF0010_01210', 'HMPREF0010_01215', 'HMPREF0010_01216', 'HMPREF0010_01225', 'HMPREF0010_01226', 'HMPREF0010_01228', 'HMPREF0010_01234', 'HMPREF0010_01246', 'HMPREF0010_01248', 'HMPREF0010_01253', 'HMPREF0010_01254', 'HMPREF0010_01255', 'HMPREF0010_01256', 'HMPREF0010_01257', 'HMPREF0010_01258', 'HMPREF0010_01259', 'HMPREF0010_01260', 'HMPREF0010_01261', 'HMPREF0010_01262', 'HMPREF0010_01263', 'HMPREF0010_01264', 'HMPREF0010_01265', 'HMPREF0010_01266', 'HMPREF0010_01269', 'HMPREF0010_01275', 'HMPREF0010_01284', 'HMPREF0010_01287', 'HMPREF0010_01296', 'HMPREF0010_01300', 'HMPREF0010_01302', 'HMPREF0010_01305', 'HMPREF0010_01306', 'HMPREF0010_01308', 'HMPREF0010_01309', 'HMPREF0010_01311', 'HMPREF0010_01312', 'HMPREF0010_01313', 'HMPREF0010_01314', 'HMPREF0010_01319', 'HMPREF0010_01320', 'HMPREF0010_01323', 'HMPREF0010_01324', 'HMPREF0010_01325', 'HMPREF0010_01328', 'HMPREF0010_01331', 'HMPREF0010_01335', 'HMPREF0010_01336', 'HMPREF0010_01338', 'HMPREF0010_01342', 'HMPREF0010_01346', 'HMPREF0010_01347', 'HMPREF0010_01350', 'HMPREF0010_01353', 'HMPREF0010_01357', 'HMPREF0010_01368', 'HMPREF0010_01371', 'HMPREF0010_01380', 'HMPREF0010_01399', 'HMPREF0010_01400', 'HMPREF0010_01404', 'HMPREF0010_01456', 'HMPREF0010_01457', 'HMPREF0010_01459', 'HMPREF0010_01460', 'HMPREF0010_01461', 'HMPREF0010_01463', 'HMPREF0010_01464', 'HMPREF0010_01469', 'HMPREF0010_01477', 'HMPREF0010_01486', 'HMPREF0010_01489', 'HMPREF0010_01491', 'HMPREF0010_01494', 'HMPREF0010_01496', 'HMPREF0010_01499', 'HMPREF0010_01502', 'HMPREF0010_01504', 'HMPREF0010_01505', 'HMPREF0010_01506', 'HMPREF0010_01508', 'HMPREF0010_01509', 'HMPREF0010_01520', 'HMPREF0010_01526', 'HMPREF0010_01537', 'HMPREF0010_01538', 'HMPREF0010_01548', 'HMPREF0010_01549', 'HMPREF0010_01550', 'HMPREF0010_01551', 'HMPREF0010_01552', 'HMPREF0010_01553', 'HMPREF0010_01554', 'HMPREF0010_01557', 'HMPREF0010_01560', 'HMPREF0010_01564', 'HMPREF0010_01572', 'HMPREF0010_01609', 'HMPREF0010_01639', 'HMPREF0010_01643', 'HMPREF0010_01645', 'HMPREF0010_01646', 'HMPREF0010_01647', 'HMPREF0010_01659', 'HMPREF0010_01665', 'HMPREF0010_01668', 'HMPREF0010_01669', 'HMPREF0010_01670', 'HMPREF0010_01673', 'HMPREF0010_01675', 'HMPREF0010_01678', 'HMPREF0010_01685', 'HMPREF0010_01686', 'HMPREF0010_01705', 'HMPREF0010_01706', 'HMPREF0010_01707', 'HMPREF0010_01711', 'HMPREF0010_01715', 'HMPREF0010_01718', 'HMPREF0010_01720', 'HMPREF0010_01722', 'HMPREF0010_01727', 'HMPREF0010_01731', 'HMPREF0010_01733', 'HMPREF0010_01736', 'HMPREF0010_01739', 'HMPREF0010_01741', 'HMPREF0010_01742', 'HMPREF0010_01743', 'HMPREF0010_01745', 'HMPREF0010_01746', 'HMPREF0010_01747', 'HMPREF0010_01755', 'HMPREF0010_01756', 'HMPREF0010_01759', 'HMPREF0010_01764', 'HMPREF0010_01800', 'HMPREF0010_01807', 'HMPREF0010_01808', 'HMPREF0010_01809', 'HMPREF0010_01811', 'HMPREF0010_01814', 'HMPREF0010_01815', 'HMPREF0010_01820', 'HMPREF0010_01823', 'HMPREF0010_01828', 'HMPREF0010_01871', 'HMPREF0010_01872', 'HMPREF0010_01877', 'HMPREF0010_01887', 'HMPREF0010_01889', 'HMPREF0010_01902', 'HMPREF0010_01905', 'HMPREF0010_01909', 'HMPREF0010_01923', 'HMPREF0010_01946', 'HMPREF0010_01947', 'HMPREF0010_01955', 'HMPREF0010_01956', 'HMPREF0010_01965', 'HMPREF0010_01966', 'HMPREF0010_01969', 'HMPREF0010_01972', 'HMPREF0010_01976', 'HMPREF0010_01977', 'HMPREF0010_01982', 'HMPREF0010_01984', 'HMPREF0010_01987', 'HMPREF0010_01988', 'HMPREF0010_01989', 'HMPREF0010_01990', 'HMPREF0010_01995', 'HMPREF0010_01998', 'HMPREF0010_02002', 'HMPREF0010_02004', 'HMPREF0010_02006', 'HMPREF0010_02010', 'HMPREF0010_02011', 'HMPREF0010_02016', 'HMPREF0010_02019', 'HMPREF0010_02020', 'HMPREF0010_02032', 'HMPREF0010_02037', 'HMPREF0010_02039', 'HMPREF0010_02047', 'HMPREF0010_02048', 'HMPREF0010_02054', 'HMPREF0010_02058', 'HMPREF0010_02061', 'HMPREF0010_02062', 'HMPREF0010_02063', 'HMPREF0010_02064', 'HMPREF0010_02070', 'HMPREF0010_02089', 'HMPREF0010_02092', 'HMPREF0010_02094', 'HMPREF0010_02098', 'HMPREF0010_02099', 'HMPREF0010_02101', 'HMPREF0010_02102', 'HMPREF0010_02109', 'HMPREF0010_02110', 'HMPREF0010_02119', 'HMPREF0010_02130', 'HMPREF0010_02131', 'HMPREF0010_02140', 'HMPREF0010_02148', 'HMPREF0010_02151', 'HMPREF0010_02152', 'HMPREF0010_02158', 'HMPREF0010_02165', 'HMPREF0010_02168', 'HMPREF0010_02169', 'HMPREF0010_02170', 'HMPREF0010_02172', 'HMPREF0010_02173', 'HMPREF0010_02175', 'HMPREF0010_02177', 'HMPREF0010_02195', 'HMPREF0010_02202', 'HMPREF0010_02206', 'HMPREF0010_02207', 'HMPREF0010_02213', 'HMPREF0010_02224', 'HMPREF0010_02225', 'HMPREF0010_02226', 'HMPREF0010_02236', 'HMPREF0010_02238', 'HMPREF0010_02239', 'HMPREF0010_02241', 'HMPREF0010_02252', 'HMPREF0010_02254', 'HMPREF0010_02255', 'HMPREF0010_02256', 'HMPREF0010_02257', 'HMPREF0010_02258', 'HMPREF0010_02259', 'HMPREF0010_02263', 'HMPREF0010_02266', 'HMPREF0010_02268', 'HMPREF0010_02271', 'HMPREF0010_02275', 'HMPREF0010_02276', 'HMPREF0010_02281', 'HMPREF0010_02297', 'HMPREF0010_02300', 'HMPREF0010_02304', 'HMPREF0010_02305', 'HMPREF0010_02312', 'HMPREF0010_02314', 'HMPREF0010_02319', 'HMPREF0010_02320', 'HMPREF0010_02321', 'HMPREF0010_02323', 'HMPREF0010_02324', 'HMPREF0010_02326', 'HMPREF0010_02327', 'HMPREF0010_02329', 'HMPREF0010_02330', 'HMPREF0010_02331', 'HMPREF0010_02332', 'HMPREF0010_02333', 'HMPREF0010_02340', 'HMPREF0010_02341', 'HMPREF0010_02343', 'HMPREF0010_02344', 'HMPREF0010_02346', 'HMPREF0010_02349', 'HMPREF0010_02351', 'HMPREF0010_02353', 'HMPREF0010_02363', 'HMPREF0010_02464', 'HMPREF0010_02467', 'HMPREF0010_02470', 'HMPREF0010_02471', 'HMPREF0010_02497', 'HMPREF0010_02501', 'HMPREF0010_02507', 'HMPREF0010_02508', 'HMPREF0010_02509', 'HMPREF0010_02510', 'HMPREF0010_02513', 'HMPREF0010_02519', 'HMPREF0010_02520', 'HMPREF0010_02522', 'HMPREF0010_02523', 'HMPREF0010_02534', 'HMPREF0010_02536', 'HMPREF0010_02537', 'HMPREF0010_02547', 'HMPREF0010_02551', 'HMPREF0010_02555', 'HMPREF0010_02556', 'HMPREF0010_02559', 'HMPREF0010_02560', 'HMPREF0010_02562', 'HMPREF0010_02573', 'HMPREF0010_02574', 'HMPREF0010_02576', 'HMPREF0010_02577', 'HMPREF0010_02578', 'HMPREF0010_02597', 'HMPREF0010_02598', 'HMPREF0010_02599', 'HMPREF0010_02600', 'HMPREF0010_02601', 'HMPREF0010_02609', 'HMPREF0010_02611', 'HMPREF0010_02616', 'HMPREF0010_02617', 'HMPREF0010_02622', 'HMPREF0010_02624', 'HMPREF0010_02652', 'HMPREF0010_02655', 'HMPREF0010_02665', 'HMPREF0010_02671', 'HMPREF0010_02683', 'HMPREF0010_02688', 'HMPREF0010_02690', 'HMPREF0010_02694', 'HMPREF0010_02699', 'HMPREF0010_02706', 'HMPREF0010_02717', 'HMPREF0010_02722', 'HMPREF0010_02745', 'HMPREF0010_02747', 'HMPREF0010_02748', 'HMPREF0010_02749', 'HMPREF0010_02754', 'HMPREF0010_02755', 'HMPREF0010_02756', 'HMPREF0010_0275900', 'HMPREF0010_0275901', 'HMPREF0010_0275903', 'HMPREF0010_0275907', 'HMPREF0010_0275909', 'HMPREF0010_0275942', 'HMPREF0010_0275951', 'HMPREF0010_0275958', 'HMPREF0010_0275960', 'HMPREF0010_0275977', 'HMPREF0010_0275979', 'HMPREF0010_02769', 'HMPREF0010_02770', 'HMPREF0010_02775', 'HMPREF0010_02776', 'HMPREF0010_02780', 'HMPREF0010_02785', 'HMPREF0010_02787', 'HMPREF0010_02804', 'HMPREF0010_02814', 'HMPREF0010_02827', 'HMPREF0010_02829', 'HMPREF0010_02845', 'HMPREF0010_02846', 'HMPREF0010_02852', 'HMPREF0010_02856', 'HMPREF0010_02858', 'HMPREF0010_02869', 'HMPREF0010_02885', 'HMPREF0010_02891', 'HMPREF0010_02896', 'HMPREF0010_02900', 'HMPREF0010_02906', 'HMPREF0010_02907', 'HMPREF0010_02908', 'HMPREF0010_02909', 'HMPREF0010_02910', 'HMPREF0010_02912', 'HMPREF0010_02914', 'HMPREF0010_02915', 'HMPREF0010_02916', 'HMPREF0010_02921', 'HMPREF0010_029422', 'HMPREF0010_029426', 'HMPREF0010_029428', 'HMPREF0010_02947', 'HMPREF0010_02948', 'HMPREF0010_02951', 'HMPREF0010_02952', 'HMPREF0010_02959', 'HMPREF0010_02965', 'HMPREF0010_02970', 'HMPREF0010_02972', 'HMPREF0010_03007', 'HMPREF0010_03008', 'HMPREF0010_03017', 'HMPREF0010_03025', 'HMPREF0010_03070', 'HMPREF0010_03071', 'HMPREF0010_03076', 'HMPREF0010_03140', 'HMPREF0010_03142', 'HMPREF0010_03143', 'HMPREF0010_03156', 'HMPREF0010_03157', 'HMPREF0010_031640', 'HMPREF0010_03179', 'HMPREF0010_03183', 'HMPREF0010_03184', 'HMPREF0010_03185', 'HMPREF0010_03186', 'HMPREF0010_03187', 'HMPREF0010_03188', 'HMPREF0010_03189', 'HMPREF0010_03190', 'HMPREF0010_03192', 'HMPREF0010_03194', 'HMPREF0010_03195', 'HMPREF0010_03196', 'HMPREF0010_03207', 'HMPREF0010_03220', 'HMPREF0010_03222', 'HMPREF0010_03227', 'HMPREF0010_03228', 'HMPREF0010_03229', 'HMPREF0010_03230', 'HMPREF0010_03245', 'HMPREF0010_03253', 'HMPREF0010_03262', 'HMPREF0010_03263', 'HMPREF0010_03264', 'HMPREF0010_03266', 'HMPREF0010_03267', 'HMPREF0010_03268', 'HMPREF0010_03270', 'HMPREF0010_03272', 'HMPREF0010_03273', 'HMPREF0010_03274', 'HMPREF0010_03275', 'HMPREF0010_03284', 'HMPREF0010_03287', 'HMPREF0010_03294', 'HMPREF0010_03297', 'HMPREF0010_033410', 'HMPREF0010_033411', 'HMPREF0010_033413', 'HMPREF0010_033414', 'HMPREF0010_033416', 'HMPREF0010_033417', 'HMPREF0010_03352', 'HMPREF0010_03358', 'HMPREF0010_03359', 'HMPREF0010_03360', 'HMPREF0010_03361', 'HMPREF0010_03362', 'HMPREF0010_03364', 'HMPREF0010_03366', 'HMPREF0010_03379', 'HMPREF0010_03383', 'HMPREF0010_03384', 'HMPREF0010_03391', 'HMPREF0010_03394', 'HMPREF0010_03398', 'HMPREF0010_03399', 'HMPREF0010_03409', 'HMPREF0010_03412', 'HMPREF0010_03414', 'HMPREF0010_03415', 'HMPREF0010_03418', 'HMPREF0010_03419', 'HMPREF0010_03424', 'HMPREF0010_03431', 'HMPREF0010_03432', 'HMPREF0010_03434', 'HMPREF0010_03435', 'HMPREF0010_03438', 'HMPREF0010_03439', 'HMPREF0010_03440', 'HMPREF0010_03442', 'HMPREF0010_03444', 'HMPREF0010_03445', 'HMPREF0010_03447', 'HMPREF0010_03451', 'HMPREF0010_03453', 'HMPREF0010_03454', 'HMPREF0010_03455', 'HMPREF0010_03462', 'HMPREF0010_03466', 'HMPREF0010_03467', 'HMPREF0010_03473', 'HMPREF0010_03475', 'HMPREF0010_03476', 'HMPREF0010_03477', 'HMPREF0010_03486', 'HMPREF0010_03492', 'HMPREF0010_03495', 'HMPREF0010_03496', 'HMPREF0010_03497', 'HMPREF0010_03498', 'HMPREF0010_03502', 'HMPREF0010_03505', 'HMPREF0010_03506', 'HMPREF0010_03512', 'HMPREF0010_03513', 'HMPREF0010_03514', 'HMPREF0010_03521', 'HMPREF0010_03523', 'HMPREF0010_03525', 'HMPREF0010_03526', 'HMPREF0010_03529', 'HMPREF0010_03534', 'HMPREF0010_03536', 'HMPREF0010_03547', 'HMPREF0010_03552', 'HMPREF0010_03553', 'HMPREF0010_03618', 'HMPREF0010_03635', 'HMPREF0010_03638', 'HMPREF0010_03639', 'HMPREF0010_03641', 'HMPREF0010_03645', 'HMPREF0010_036619', 'HMPREF0010_03664', 'HMPREF0010_03665', 'HMPREF0010_036660', 'HMPREF0010_036663', 'HMPREF0010_036664', 'HMPREF0010_036667', 'HMPREF0010_036671', 'HMPREF0010_036673', 'HMPREF0010_03668', 'HMPREF0010_03670', 'HMPREF0010_03675', 'HMPREF0010_03677', 'HMPREF0010_03680', 'HMPREF0010_03685', 'HMPREF0010_03687', 'HMPREF0010_03688', 'HMPREF0010_03690', 'HMPREF0010_03699', 'HMPREF0010_03706', 'HMPREF0010_03707', 'HMPREF0010_03712', 'HMPREF0010_03714', 'HMPREF0010_03728', 'HMPREF0010_03762', 'Unknown1', 'Unknown10', 'Unknown100', 'Unknown101', 'Unknown102', 'Unknown103', 'Unknown104', 'Unknown105', 'Unknown106', 'Unknown107', 'Unknown108', 'Unknown109', 'Unknown11', 'Unknown110', 'Unknown111', 'Unknown112', 'Unknown113', 'Unknown114', 'Unknown115', 'Unknown116', 'Unknown117', 'Unknown118', 'Unknown12', 'Unknown120', 'Unknown121', 'Unknown122', 'Unknown123', 'Unknown124', 'Unknown125', 'Unknown126', 'Unknown127', 'Unknown128', 'Unknown129', 'Unknown13', 'Unknown130', 'Unknown131', 'Unknown132', 'Unknown133', 'Unknown134', 'Unknown135', 'Unknown136', 'Unknown137', 'Unknown138', 'Unknown139', 'Unknown14', 'Unknown140', 'Unknown141', 'Unknown142', 'Unknown143', 'Unknown144', 'Unknown145', 'Unknown146', 'Unknown147', 'Unknown148', 'Unknown149', 'Unknown15', 'Unknown152', 'Unknown153', 'Unknown154', 'Unknown155', 'Unknown156', 'Unknown157', 'Unknown158', 'Unknown159', 'Unknown16', 'Unknown160', 'Unknown17', 'Unknown18', 'Unknown19', 'Unknown2', 'Unknown20', 'Unknown21', 'Unknown22', 'Unknown23', 'Unknown24', 'Unknown25', 'Unknown26', 'Unknown27', 'Unknown28', 'Unknown29', 'Unknown3', 'Unknown30', 'Unknown31', 'Unknown32', 'Unknown33', 'Unknown34', 'Unknown35', 'Unknown36', 'Unknown37', 'Unknown38', 'Unknown39', 'Unknown4', 'Unknown40', 'Unknown41', 'Unknown42', 'Unknown43', 'Unknown44', 'Unknown45', 'Unknown46', 'Unknown47', 'Unknown48', 'Unknown49', 'Unknown5', 'Unknown50', 'Unknown51', 'Unknown52', 'Unknown53', 'Unknown54', 'Unknown55', 'Unknown56', 'Unknown57', 'Unknown58', 'Unknown59', 'Unknown6', 'Unknown60', 'Unknown61', 'Unknown62', 'Unknown63', 'Unknown64', 'Unknown65', 'Unknown66', 'Unknown67', 'Unknown68', 'Unknown69', 'Unknown7', 'Unknown70', 'Unknown71', 'Unknown72', 'Unknown73', 'Unknown74', 'Unknown75', 'Unknown76', 'Unknown77', 'Unknown78', 'Unknown79', 'Unknown8', 'Unknown80', 'Unknown81', 'Unknown82', 'Unknown83', 'Unknown84', 'Unknown85', 'Unknown86', 'Unknown87', 'Unknown88', 'Unknown89', 'Unknown9', 'Unknown90', 'Unknown91', 'Unknown92', 'Unknown93', 'Unknown94', 'Unknown95', 'Unknown96', 'Unknown97', 'Unknown98', 'Unknown99', 'gapfill1', 'gapfill2'};
% [grRatio_m_WT15,grRateKO,grRateWT,delRxns,hasEffect] = singleGeneDeletion(model19606_WT_15min,'MOMA',Gene_list_WT15);
% grRatio_m_WT15
% 
% Gene_list_C_15={'HMPREF0010_00020','HMPREF0010_00022','HMPREF0010_00028','HMPREF0010_00029','HMPREF0010_00030','HMPREF0010_00031','HMPREF0010_00037','HMPREF0010_00047','HMPREF0010_00048','HMPREF0010_00051','HMPREF0010_00052','HMPREF0010_00054','HMPREF0010_00055','HMPREF0010_00057','HMPREF0010_00062','HMPREF0010_00063','HMPREF0010_00071','HMPREF0010_00075','HMPREF0010_00077','HMPREF0010_00080','HMPREF0010_00090','HMPREF0010_00091','HMPREF0010_00092','HMPREF0010_00101','HMPREF0010_00104','HMPREF0010_00116','HMPREF0010_00143','HMPREF0010_00148','HMPREF0010_00150','HMPREF0010_00151','HMPREF0010_00153','HMPREF0010_00154','HMPREF0010_00155','HMPREF0010_00166','HMPREF0010_00171','HMPREF0010_00172','HMPREF0010_00173','HMPREF0010_00174','HMPREF0010_00175','HMPREF0010_00177','HMPREF0010_00193','HMPREF0010_00194','HMPREF0010_00198','HMPREF0010_00199','HMPREF0010_00200','HMPREF0010_00201','HMPREF0010_00202','HMPREF0010_00205','HMPREF0010_00208','HMPREF0010_00212','HMPREF0010_00230','HMPREF0010_00232','HMPREF0010_00234','HMPREF0010_00236','HMPREF0010_00237','HMPREF0010_00239','HMPREF0010_00241','HMPREF0010_00242','HMPREF0010_00244','HMPREF0010_00245','HMPREF0010_00248','HMPREF0010_00256','HMPREF0010_00279','HMPREF0010_00284','HMPREF0010_00287','HMPREF0010_00288','HMPREF0010_00293','HMPREF0010_00294','HMPREF0010_00296','HMPREF0010_00297','HMPREF0010_00299','HMPREF0010_00301','HMPREF0010_00302','HMPREF0010_00306','HMPREF0010_00315','HMPREF0010_00316','HMPREF0010_00317','HMPREF0010_00333','HMPREF0010_00334','HMPREF0010_00338','HMPREF0010_00340','HMPREF0010_00342','HMPREF0010_00347','HMPREF0010_00349','HMPREF0010_00350','HMPREF0010_00351','HMPREF0010_00355','HMPREF0010_00356','HMPREF0010_00368','HMPREF0010_00369','HMPREF0010_00370','HMPREF0010_00381','HMPREF0010_00382','HMPREF0010_00387','HMPREF0010_00388','HMPREF0010_00392','HMPREF0010_00393','HMPREF0010_00403','HMPREF0010_00404','HMPREF0010_00408','HMPREF0010_00411','HMPREF0010_00412','HMPREF0010_00413','HMPREF0010_00414','HMPREF0010_00415','HMPREF0010_00419','HMPREF0010_00424','HMPREF0010_00433','HMPREF0010_00434','HMPREF0010_00435','HMPREF0010_00438','HMPREF0010_00440','HMPREF0010_00441','HMPREF0010_00442','HMPREF0010_00443','HMPREF0010_00444','HMPREF0010_00445','HMPREF0010_00446','HMPREF0010_00447','HMPREF0010_00448','HMPREF0010_00449','HMPREF0010_00451','HMPREF0010_00458','HMPREF0010_00466','HMPREF0010_00470','HMPREF0010_00472','HMPREF0010_00476','HMPREF0010_00478','HMPREF0010_00480','HMPREF0010_00481','HMPREF0010_00482','HMPREF0010_00484','HMPREF0010_00485','HMPREF0010_00486','HMPREF0010_00490','HMPREF0010_00491','HMPREF0010_00493','HMPREF0010_00501','HMPREF0010_00521','HMPREF0010_00534','HMPREF0010_00538','HMPREF0010_00539','HMPREF0010_00543','HMPREF0010_00545','HMPREF0010_00546','HMPREF0010_00547','HMPREF0010_00551','HMPREF0010_00552','HMPREF0010_00554','HMPREF0010_00574','HMPREF0010_00602','HMPREF0010_00604','HMPREF0010_00607','HMPREF0010_00617','HMPREF0010_00620','HMPREF0010_00621','HMPREF0010_00622','HMPREF0010_00623','HMPREF0010_00625','HMPREF0010_00626','HMPREF0010_00627','HMPREF0010_00637','HMPREF0010_00644','HMPREF0010_00645','HMPREF0010_00646','HMPREF0010_00651','HMPREF0010_00659','HMPREF0010_00660','HMPREF0010_00667','HMPREF0010_00673','HMPREF0010_00674','HMPREF0010_00675','HMPREF0010_00676','HMPREF0010_00677','HMPREF0010_00678','HMPREF0010_00683','HMPREF0010_00689','HMPREF0010_00697','HMPREF0010_00708','HMPREF0010_00714','HMPREF0010_00715','HMPREF0010_00717','HMPREF0010_00718','HMPREF0010_00719','HMPREF0010_00739','HMPREF0010_00740','HMPREF0010_00753','HMPREF0010_00763','HMPREF0010_00767','HMPREF0010_00770','HMPREF0010_00771','HMPREF0010_00778','HMPREF0010_00783','HMPREF0010_00787','HMPREF0010_00790','HMPREF0010_00800','HMPREF0010_00801','HMPREF0010_00802','HMPREF0010_00803','HMPREF0010_00809','HMPREF0010_00813','HMPREF0010_00815','HMPREF0010_00821','HMPREF0010_00827','HMPREF0010_00829','HMPREF0010_00831','HMPREF0010_00839','HMPREF0010_00840','HMPREF0010_00862','HMPREF0010_00884','HMPREF0010_00885','HMPREF0010_00886','HMPREF0010_00887','HMPREF0010_00892','HMPREF0010_00893','HMPREF0010_00895','HMPREF0010_00901','HMPREF0010_00902','HMPREF0010_00904','HMPREF0010_00906','HMPREF0010_00909','HMPREF0010_00910','HMPREF0010_00911','HMPREF0010_00912','HMPREF0010_00913','HMPREF0010_00914','HMPREF0010_00916','HMPREF0010_00930','HMPREF0010_00931','HMPREF0010_00932','HMPREF0010_00933','HMPREF0010_00934','HMPREF0010_00935','HMPREF0010_00942','HMPREF0010_00943','HMPREF0010_00947','HMPREF0010_00948','HMPREF0010_00949','HMPREF0010_00951','HMPREF0010_00952','HMPREF0010_00953','HMPREF0010_00954','HMPREF0010_00955','HMPREF0010_00959','HMPREF0010_00961','HMPREF0010_00968','HMPREF0010_00969','HMPREF0010_00970','HMPREF0010_00972','HMPREF0010_00975','HMPREF0010_00985','HMPREF0010_00992','HMPREF0010_01005','HMPREF0010_01007','HMPREF0010_01008','HMPREF0010_01009','HMPREF0010_01010','HMPREF0010_01011','HMPREF0010_01019','HMPREF0010_01020','HMPREF0010_01022','HMPREF0010_01025','HMPREF0010_01026','HMPREF0010_01030','HMPREF0010_01033','HMPREF0010_01035','HMPREF0010_01036','HMPREF0010_01042','HMPREF0010_01046','HMPREF0010_01049','HMPREF0010_01051','HMPREF0010_01059','HMPREF0010_01076','HMPREF0010_01077','HMPREF0010_01079','HMPREF0010_01080','HMPREF0010_01081','HMPREF0010_01082','HMPREF0010_01083','HMPREF0010_01084','HMPREF0010_01085','HMPREF0010_01086','HMPREF0010_01087','HMPREF0010_01088','HMPREF0010_01089','HMPREF0010_01094','HMPREF0010_01095','HMPREF0010_01098','HMPREF0010_01131','HMPREF0010_01148','HMPREF0010_01149','HMPREF0010_01150','HMPREF0010_01157','HMPREF0010_01161','HMPREF0010_01168','HMPREF0010_01180','HMPREF0010_01188','HMPREF0010_01189','HMPREF0010_01190','HMPREF0010_01191','HMPREF0010_01192','HMPREF0010_01196','HMPREF0010_01205','HMPREF0010_01207','HMPREF0010_01208','HMPREF0010_01210','HMPREF0010_01215','HMPREF0010_01216','HMPREF0010_01217','HMPREF0010_01225','HMPREF0010_01226','HMPREF0010_01228','HMPREF0010_01234','HMPREF0010_01246','HMPREF0010_01248','HMPREF0010_01253','HMPREF0010_01254','HMPREF0010_01255','HMPREF0010_01256','HMPREF0010_01257','HMPREF0010_01258','HMPREF0010_01259','HMPREF0010_01260','HMPREF0010_01261','HMPREF0010_01262','HMPREF0010_01263','HMPREF0010_01264','HMPREF0010_01265','HMPREF0010_01266','HMPREF0010_01269','HMPREF0010_01275','HMPREF0010_01284','HMPREF0010_01287','HMPREF0010_01296','HMPREF0010_01300','HMPREF0010_01302','HMPREF0010_01305','HMPREF0010_01306','HMPREF0010_01311','HMPREF0010_01312','HMPREF0010_01313','HMPREF0010_01314','HMPREF0010_01320','HMPREF0010_01323','HMPREF0010_01324','HMPREF0010_01328','HMPREF0010_01331','HMPREF0010_01335','HMPREF0010_01336','HMPREF0010_01338','HMPREF0010_01342','HMPREF0010_01346','HMPREF0010_01347','HMPREF0010_01350','HMPREF0010_01353','HMPREF0010_01357','HMPREF0010_01368','HMPREF0010_01371','HMPREF0010_01380','HMPREF0010_01381','HMPREF0010_01382','HMPREF0010_01399','HMPREF0010_01400','HMPREF0010_01404','HMPREF0010_01459','HMPREF0010_01460','HMPREF0010_01461','HMPREF0010_01463','HMPREF0010_01464','HMPREF0010_01469','HMPREF0010_01476','HMPREF0010_01477','HMPREF0010_01486','HMPREF0010_01489','HMPREF0010_01491','HMPREF0010_01494','HMPREF0010_01496','HMPREF0010_01499','HMPREF0010_01502','HMPREF0010_01504','HMPREF0010_01505','HMPREF0010_01506','HMPREF0010_01508','HMPREF0010_01509','HMPREF0010_01520','HMPREF0010_01521','HMPREF0010_01526','HMPREF0010_01537','HMPREF0010_01538','HMPREF0010_01544','HMPREF0010_01548','HMPREF0010_01549','HMPREF0010_01550','HMPREF0010_01551','HMPREF0010_01552','HMPREF0010_01553','HMPREF0010_01554','HMPREF0010_01557','HMPREF0010_01560','HMPREF0010_01564','HMPREF0010_01572','HMPREF0010_01609','HMPREF0010_01639','HMPREF0010_01643','HMPREF0010_01645','HMPREF0010_01646','HMPREF0010_01647','HMPREF0010_01659','HMPREF0010_01665','HMPREF0010_01668','HMPREF0010_01669','HMPREF0010_01670','HMPREF0010_01673','HMPREF0010_01675','HMPREF0010_01678','HMPREF0010_01680','HMPREF0010_01682','HMPREF0010_01685','HMPREF0010_01686','HMPREF0010_01696','HMPREF0010_01705','HMPREF0010_01706','HMPREF0010_01707','HMPREF0010_01711','HMPREF0010_01715','HMPREF0010_01718','HMPREF0010_01720','HMPREF0010_01722','HMPREF0010_01727','HMPREF0010_01731','HMPREF0010_01733','HMPREF0010_01736','HMPREF0010_01739','HMPREF0010_01741','HMPREF0010_01742','HMPREF0010_01743','HMPREF0010_01744','HMPREF0010_01745','HMPREF0010_01746','HMPREF0010_01747','HMPREF0010_01755','HMPREF0010_01756','HMPREF0010_01759','HMPREF0010_01764','HMPREF0010_01800','HMPREF0010_01807','HMPREF0010_01808','HMPREF0010_01809','HMPREF0010_01811','HMPREF0010_01814','HMPREF0010_01815','HMPREF0010_01820','HMPREF0010_01823','HMPREF0010_01828','HMPREF0010_01871','HMPREF0010_01872','HMPREF0010_01877','HMPREF0010_01887','HMPREF0010_01889','HMPREF0010_01902','HMPREF0010_01905','HMPREF0010_01909','HMPREF0010_01923','HMPREF0010_01929','HMPREF0010_01930','HMPREF0010_01946','HMPREF0010_01947','HMPREF0010_01955','HMPREF0010_01956','HMPREF0010_01965','HMPREF0010_01966','HMPREF0010_01969','HMPREF0010_01972','HMPREF0010_01976','HMPREF0010_01977','HMPREF0010_01982','HMPREF0010_01984','HMPREF0010_01987','HMPREF0010_01988','HMPREF0010_01989','HMPREF0010_01990','HMPREF0010_01995','HMPREF0010_01998','HMPREF0010_02002','HMPREF0010_02004','HMPREF0010_02006','HMPREF0010_02010','HMPREF0010_02011','HMPREF0010_02016','HMPREF0010_02019','HMPREF0010_02020','HMPREF0010_02032','HMPREF0010_02037','HMPREF0010_02039','HMPREF0010_02047','HMPREF0010_02048','HMPREF0010_02054','HMPREF0010_02058','HMPREF0010_02061','HMPREF0010_02062','HMPREF0010_02063','HMPREF0010_02064','HMPREF0010_02070','HMPREF0010_02077','HMPREF0010_02086','HMPREF0010_02089','HMPREF0010_02090','HMPREF0010_02092','HMPREF0010_02094','HMPREF0010_02098','HMPREF0010_02099','HMPREF0010_02101','HMPREF0010_02102','HMPREF0010_02109','HMPREF0010_02110','HMPREF0010_02119','HMPREF0010_02130','HMPREF0010_02131','HMPREF0010_02140','HMPREF0010_02148','HMPREF0010_02151','HMPREF0010_02152','HMPREF0010_02157','HMPREF0010_02158','HMPREF0010_02165','HMPREF0010_02168','HMPREF0010_02169','HMPREF0010_02170','HMPREF0010_02172','HMPREF0010_02173','HMPREF0010_02175','HMPREF0010_02177','HMPREF0010_02195','HMPREF0010_02202','HMPREF0010_02206','HMPREF0010_02207','HMPREF0010_02213','HMPREF0010_02221','HMPREF0010_02224','HMPREF0010_02225','HMPREF0010_02226','HMPREF0010_02236','HMPREF0010_02238','HMPREF0010_02239','HMPREF0010_02241','HMPREF0010_02252','HMPREF0010_02254','HMPREF0010_02255','HMPREF0010_02256','HMPREF0010_02257','HMPREF0010_02258','HMPREF0010_02259','HMPREF0010_02263','HMPREF0010_02266','HMPREF0010_02268','HMPREF0010_02271','HMPREF0010_02275','HMPREF0010_02276','HMPREF0010_02281','HMPREF0010_02297','HMPREF0010_02300','HMPREF0010_02304','HMPREF0010_02305','HMPREF0010_02312','HMPREF0010_02314','HMPREF0010_02319','HMPREF0010_02320','HMPREF0010_02321','HMPREF0010_02323','HMPREF0010_02324','HMPREF0010_02326','HMPREF0010_02327','HMPREF0010_02329','HMPREF0010_02330','HMPREF0010_02331','HMPREF0010_02332','HMPREF0010_02333','HMPREF0010_02336','HMPREF0010_02340','HMPREF0010_02343','HMPREF0010_02344','HMPREF0010_02346','HMPREF0010_02347','HMPREF0010_02349','HMPREF0010_02351','HMPREF0010_02353','HMPREF0010_02363','HMPREF0010_02436','HMPREF0010_02464','HMPREF0010_02467','HMPREF0010_02470','HMPREF0010_02471','HMPREF0010_02497','HMPREF0010_02507','HMPREF0010_02508','HMPREF0010_02509','HMPREF0010_02510','HMPREF0010_02513','HMPREF0010_02519','HMPREF0010_02520','HMPREF0010_02522','HMPREF0010_02523','HMPREF0010_02534','HMPREF0010_02536','HMPREF0010_02537','HMPREF0010_02547','HMPREF0010_02551','HMPREF0010_02555','HMPREF0010_02556','HMPREF0010_02559','HMPREF0010_02560','HMPREF0010_02562','HMPREF0010_02564','HMPREF0010_02573','HMPREF0010_02574','HMPREF0010_02576','HMPREF0010_02577','HMPREF0010_02578','HMPREF0010_02597','HMPREF0010_02598','HMPREF0010_02599','HMPREF0010_02600','HMPREF0010_02601','HMPREF0010_02609','HMPREF0010_02611','HMPREF0010_02616','HMPREF0010_02617','HMPREF0010_02622','HMPREF0010_02624','HMPREF0010_02652','HMPREF0010_02655','HMPREF0010_02671','HMPREF0010_02674','HMPREF0010_02681','HMPREF0010_02683','HMPREF0010_02688','HMPREF0010_02690','HMPREF0010_02694','HMPREF0010_02699','HMPREF0010_02706','HMPREF0010_02717','HMPREF0010_02722','HMPREF0010_02745','HMPREF0010_02747','HMPREF0010_02748','HMPREF0010_02749','HMPREF0010_02754','HMPREF0010_02755','HMPREF0010_02756','HMPREF0010_0275900','HMPREF0010_0275901','HMPREF0010_0275903','HMPREF0010_0275907','HMPREF0010_0275909','HMPREF0010_0275942','HMPREF0010_0275951','HMPREF0010_0275958','HMPREF0010_0275960','HMPREF0010_0275977','HMPREF0010_0275979','HMPREF0010_02769','HMPREF0010_02770','HMPREF0010_02775','HMPREF0010_02776','HMPREF0010_02780','HMPREF0010_02785','HMPREF0010_02804','HMPREF0010_02814','HMPREF0010_02820','HMPREF0010_02827','HMPREF0010_02829','HMPREF0010_02845','HMPREF0010_02846','HMPREF0010_02852','HMPREF0010_02856','HMPREF0010_02858','HMPREF0010_02869','HMPREF0010_02881','HMPREF0010_02882','HMPREF0010_02883','HMPREF0010_02885','HMPREF0010_02891','HMPREF0010_02896','HMPREF0010_02900','HMPREF0010_02906','HMPREF0010_02907','HMPREF0010_02908','HMPREF0010_02909','HMPREF0010_02910','HMPREF0010_02912','HMPREF0010_02913','HMPREF0010_02914','HMPREF0010_02915','HMPREF0010_02916','HMPREF0010_02921','HMPREF0010_029422','HMPREF0010_029426','HMPREF0010_029428','HMPREF0010_02947','HMPREF0010_02948','HMPREF0010_02951','HMPREF0010_02952','HMPREF0010_02959','HMPREF0010_02965','HMPREF0010_02970','HMPREF0010_02972','HMPREF0010_03007','HMPREF0010_03008','HMPREF0010_03017','HMPREF0010_03025','HMPREF0010_03070','HMPREF0010_03071','HMPREF0010_03076','HMPREF0010_03140','HMPREF0010_03142','HMPREF0010_03143','HMPREF0010_03156','HMPREF0010_03157','HMPREF0010_031640','HMPREF0010_03179','HMPREF0010_03181','HMPREF0010_03183','HMPREF0010_03184','HMPREF0010_03185','HMPREF0010_03186','HMPREF0010_03187','HMPREF0010_03188','HMPREF0010_03189','HMPREF0010_03190','HMPREF0010_03192','HMPREF0010_03194','HMPREF0010_03195','HMPREF0010_03196','HMPREF0010_03198','HMPREF0010_03207','HMPREF0010_03220','HMPREF0010_03222','HMPREF0010_03227','HMPREF0010_03228','HMPREF0010_03229','HMPREF0010_03230','HMPREF0010_03245','HMPREF0010_03253','HMPREF0010_03262','HMPREF0010_03263','HMPREF0010_03264','HMPREF0010_03266','HMPREF0010_03267','HMPREF0010_03268','HMPREF0010_03270','HMPREF0010_03271','HMPREF0010_03272','HMPREF0010_03273','HMPREF0010_03274','HMPREF0010_03275','HMPREF0010_03284','HMPREF0010_03287','HMPREF0010_03294','HMPREF0010_03295','HMPREF0010_03297','HMPREF0010_033410','HMPREF0010_033411','HMPREF0010_033413','HMPREF0010_033414','HMPREF0010_033416','HMPREF0010_033417','HMPREF0010_03351','HMPREF0010_03352','HMPREF0010_03357','HMPREF0010_03358','HMPREF0010_03359','HMPREF0010_03360','HMPREF0010_03361','HMPREF0010_03362','HMPREF0010_03364','HMPREF0010_03366','HMPREF0010_03379','HMPREF0010_03383','HMPREF0010_03384','HMPREF0010_03391','HMPREF0010_03394','HMPREF0010_03398','HMPREF0010_03399','HMPREF0010_03408','HMPREF0010_03409','HMPREF0010_03412','HMPREF0010_03414','HMPREF0010_03415','HMPREF0010_03418','HMPREF0010_03419','HMPREF0010_03424','HMPREF0010_03431','HMPREF0010_03432','HMPREF0010_03434','HMPREF0010_03435','HMPREF0010_03438','HMPREF0010_03439','HMPREF0010_03440','HMPREF0010_03441','HMPREF0010_03442','HMPREF0010_03444','HMPREF0010_03445','HMPREF0010_03447','HMPREF0010_03451','HMPREF0010_03453','HMPREF0010_03454','HMPREF0010_03455','HMPREF0010_03462','HMPREF0010_03466','HMPREF0010_03467','HMPREF0010_03473','HMPREF0010_03475','HMPREF0010_03476','HMPREF0010_03477','HMPREF0010_03486','HMPREF0010_03492','HMPREF0010_03495','HMPREF0010_03496','HMPREF0010_03497','HMPREF0010_03498','HMPREF0010_03502','HMPREF0010_03505','HMPREF0010_03506','HMPREF0010_03512','HMPREF0010_03513','HMPREF0010_03514','HMPREF0010_03521','HMPREF0010_03523','HMPREF0010_03525','HMPREF0010_03526','HMPREF0010_03529','HMPREF0010_03534','HMPREF0010_03536','HMPREF0010_03547','HMPREF0010_03552','HMPREF0010_03553','HMPREF0010_03618','HMPREF0010_03635','HMPREF0010_03638','HMPREF0010_03639','HMPREF0010_03641','HMPREF0010_03645','HMPREF0010_036619','HMPREF0010_03664','HMPREF0010_03665','HMPREF0010_036660','HMPREF0010_036663','HMPREF0010_036664','HMPREF0010_036667','HMPREF0010_036671','HMPREF0010_036673','HMPREF0010_03668','HMPREF0010_03670','HMPREF0010_03675','HMPREF0010_03677','HMPREF0010_03680','HMPREF0010_03685','HMPREF0010_03688','HMPREF0010_03690','HMPREF0010_03699','HMPREF0010_03706','HMPREF0010_03707','HMPREF0010_03712','HMPREF0010_03714','HMPREF0010_03728','HMPREF0010_03762','Unknown1','Unknown10','Unknown100','Unknown101','Unknown102','Unknown103','Unknown104','Unknown105','Unknown106','Unknown107','Unknown108','Unknown109','Unknown11','Unknown110','Unknown111','Unknown112','Unknown113','Unknown114','Unknown115','Unknown116','Unknown117','Unknown118','Unknown12','Unknown120','Unknown121','Unknown122','Unknown123','Unknown124','Unknown125','Unknown126','Unknown127','Unknown128','Unknown129','Unknown13','Unknown130','Unknown131','Unknown132','Unknown133','Unknown134','Unknown135','Unknown136','Unknown137','Unknown138','Unknown139','Unknown14','Unknown140','Unknown141','Unknown142','Unknown143','Unknown144','Unknown145','Unknown146','Unknown147','Unknown148','Unknown149','Unknown15','Unknown152','Unknown153','Unknown154','Unknown155','Unknown156','Unknown157','Unknown158','Unknown159','Unknown16','Unknown160','Unknown17','Unknown18','Unknown19','Unknown2','Unknown20','Unknown21','Unknown22','Unknown23','Unknown24','Unknown25','Unknown26','Unknown27','Unknown28','Unknown29','Unknown3','Unknown30','Unknown31','Unknown32','Unknown33','Unknown34','Unknown35','Unknown36','Unknown37','Unknown38','Unknown39','Unknown4','Unknown40','Unknown41','Unknown42','Unknown43','Unknown44','Unknown45','Unknown46','Unknown47','Unknown48','Unknown49','Unknown5','Unknown50','Unknown51','Unknown52','Unknown53','Unknown54','Unknown55','Unknown56','Unknown57','Unknown58','Unknown59','Unknown6','Unknown60','Unknown61','Unknown62','Unknown63','Unknown64','Unknown65','Unknown66','Unknown67','Unknown68','Unknown69','Unknown7','Unknown70','Unknown71','Unknown72','Unknown73','Unknown74','Unknown75','Unknown76','Unknown77','Unknown78','Unknown79','Unknown8','Unknown80','Unknown81','Unknown82','Unknown83','Unknown84','Unknown85','Unknown86','Unknown87','Unknown88','Unknown89','Unknown9','Unknown90','Unknown91','Unknown92','Unknown93','Unknown94','Unknown95','Unknown96','Unknown97','Unknown98','Unknown99','gapfill1','gapfill2’};
% [grRatio_m_C15,grRateKO,grRateWT,delRxns,hasEffect] = singleGeneDeletion(model19606_C_15min,'MOMA',Gene_list_C_15);
% grRatio_m_C15
% 
% Gene_list_WT1h={'HMPREF0010_00020','HMPREF0010_00022','HMPREF0010_00028','HMPREF0010_00029','HMPREF0010_00030','HMPREF0010_00031','HMPREF0010_00037','HMPREF0010_00047','HMPREF0010_00048','HMPREF0010_00051','HMPREF0010_00052','HMPREF0010_00054','HMPREF0010_00055','HMPREF0010_00057','HMPREF0010_00062','HMPREF0010_00063','HMPREF0010_00075','HMPREF0010_00077','HMPREF0010_00080','HMPREF0010_00090','HMPREF0010_00091','HMPREF0010_00092','HMPREF0010_00101','HMPREF0010_00104','HMPREF0010_00116','HMPREF0010_00143','HMPREF0010_00148','HMPREF0010_00150','HMPREF0010_00151','HMPREF0010_00153','HMPREF0010_00154','HMPREF0010_00155','HMPREF0010_00166','HMPREF0010_00171','HMPREF0010_00172','HMPREF0010_00173','HMPREF0010_00174','HMPREF0010_00175','HMPREF0010_00177','HMPREF0010_00193','HMPREF0010_00194','HMPREF0010_00198','HMPREF0010_00199','HMPREF0010_00200','HMPREF0010_00201','HMPREF0010_00202','HMPREF0010_00205','HMPREF0010_00208','HMPREF0010_00212','HMPREF0010_00232','HMPREF0010_00234','HMPREF0010_00236','HMPREF0010_00237','HMPREF0010_00239','HMPREF0010_00241','HMPREF0010_00242','HMPREF0010_00244','HMPREF0010_00245','HMPREF0010_00248','HMPREF0010_00256','HMPREF0010_00279','HMPREF0010_00293','HMPREF0010_00294','HMPREF0010_00296','HMPREF0010_00299','HMPREF0010_00301','HMPREF0010_00306','HMPREF0010_00308','HMPREF0010_00309','HMPREF0010_00310','HMPREF0010_00315','HMPREF0010_00316','HMPREF0010_00317','HMPREF0010_00338','HMPREF0010_00340','HMPREF0010_00342','HMPREF0010_00347','HMPREF0010_00349','HMPREF0010_00350','HMPREF0010_00351','HMPREF0010_00355','HMPREF0010_00356','HMPREF0010_00357','HMPREF0010_00369','HMPREF0010_00370','HMPREF0010_00372','HMPREF0010_00381','HMPREF0010_00382','HMPREF0010_00387','HMPREF0010_00388','HMPREF0010_00392','HMPREF0010_00393','HMPREF0010_00403','HMPREF0010_00404','HMPREF0010_00408','HMPREF0010_00411','HMPREF0010_00412','HMPREF0010_00413','HMPREF0010_00414','HMPREF0010_00415','HMPREF0010_00419','HMPREF0010_00424','HMPREF0010_00433','HMPREF0010_00434','HMPREF0010_00435','HMPREF0010_00438','HMPREF0010_00440','HMPREF0010_00441','HMPREF0010_00442','HMPREF0010_00443','HMPREF0010_00444','HMPREF0010_00445','HMPREF0010_00446','HMPREF0010_00447','HMPREF0010_00448','HMPREF0010_00449','HMPREF0010_00451','HMPREF0010_00458','HMPREF0010_00466','HMPREF0010_00470','HMPREF0010_00472','HMPREF0010_00476','HMPREF0010_00478','HMPREF0010_00480','HMPREF0010_00481','HMPREF0010_00482','HMPREF0010_00484','HMPREF0010_00485','HMPREF0010_00490','HMPREF0010_00491','HMPREF0010_00493','HMPREF0010_00501','HMPREF0010_00521','HMPREF0010_00534','HMPREF0010_00538','HMPREF0010_00539','HMPREF0010_00545','HMPREF0010_00546','HMPREF0010_00547','HMPREF0010_00551','HMPREF0010_00552','HMPREF0010_00554','HMPREF0010_00567','HMPREF0010_00574','HMPREF0010_00602','HMPREF0010_00604','HMPREF0010_00607','HMPREF0010_00620','HMPREF0010_00621','HMPREF0010_00622','HMPREF0010_00623','HMPREF0010_00625','HMPREF0010_00626','HMPREF0010_00627','HMPREF0010_00637','HMPREF0010_00644','HMPREF0010_00645','HMPREF0010_00646','HMPREF0010_00651','HMPREF0010_00659','HMPREF0010_00660','HMPREF0010_00667','HMPREF0010_00673','HMPREF0010_00674','HMPREF0010_00675','HMPREF0010_00676','HMPREF0010_00677','HMPREF0010_00678','HMPREF0010_00683','HMPREF0010_00689','HMPREF0010_00697','HMPREF0010_00708','HMPREF0010_00714','HMPREF0010_00715','HMPREF0010_00717','HMPREF0010_00718','HMPREF0010_00719','HMPREF0010_00739','HMPREF0010_00740','HMPREF0010_00753','HMPREF0010_00763','HMPREF0010_00767','HMPREF0010_00770','HMPREF0010_00771','HMPREF0010_00778','HMPREF0010_00783','HMPREF0010_00787','HMPREF0010_00800','HMPREF0010_00801','HMPREF0010_00802','HMPREF0010_00803','HMPREF0010_00809','HMPREF0010_00813','HMPREF0010_00815','HMPREF0010_00821','HMPREF0010_00827','HMPREF0010_00829','HMPREF0010_00831','HMPREF0010_00839','HMPREF0010_00840','HMPREF0010_00851','HMPREF0010_00862','HMPREF0010_00884','HMPREF0010_00885','HMPREF0010_00886','HMPREF0010_00887','HMPREF0010_00892','HMPREF0010_00893','HMPREF0010_00895','HMPREF0010_00901','HMPREF0010_00902','HMPREF0010_00904','HMPREF0010_00906','HMPREF0010_00909','HMPREF0010_00910','HMPREF0010_00911','HMPREF0010_00912','HMPREF0010_00913','HMPREF0010_00914','HMPREF0010_00916','HMPREF0010_00930','HMPREF0010_00931','HMPREF0010_00932','HMPREF0010_00933','HMPREF0010_00934','HMPREF0010_00935','HMPREF0010_00942','HMPREF0010_00943','HMPREF0010_00947','HMPREF0010_00948','HMPREF0010_00949','HMPREF0010_00951','HMPREF0010_00952','HMPREF0010_00953','HMPREF0010_00954','HMPREF0010_00955','HMPREF0010_00959','HMPREF0010_00961','HMPREF0010_00968','HMPREF0010_00969','HMPREF0010_00970','HMPREF0010_00972','HMPREF0010_00975','HMPREF0010_00985','HMPREF0010_01005','HMPREF0010_01007','HMPREF0010_01008','HMPREF0010_01009','HMPREF0010_01010','HMPREF0010_01011','HMPREF0010_01019','HMPREF0010_01020','HMPREF0010_01022','HMPREF0010_01025','HMPREF0010_01026','HMPREF0010_01030','HMPREF0010_01033','HMPREF0010_01035','HMPREF0010_01036','HMPREF0010_01042','HMPREF0010_01046','HMPREF0010_01049','HMPREF0010_01051','HMPREF0010_01059','HMPREF0010_01076','HMPREF0010_01077','HMPREF0010_01079','HMPREF0010_01080','HMPREF0010_01081','HMPREF0010_01082','HMPREF0010_01083','HMPREF0010_01084','HMPREF0010_01085','HMPREF0010_01086','HMPREF0010_01087','HMPREF0010_01088','HMPREF0010_01089','HMPREF0010_01094','HMPREF0010_01095','HMPREF0010_01098','HMPREF0010_01131','HMPREF0010_01148','HMPREF0010_01149','HMPREF0010_01150','HMPREF0010_01157','HMPREF0010_01161','HMPREF0010_01168','HMPREF0010_01180','HMPREF0010_01188','HMPREF0010_01189','HMPREF0010_01190','HMPREF0010_01191','HMPREF0010_01192','HMPREF0010_01196','HMPREF0010_01205','HMPREF0010_01207','HMPREF0010_01208','HMPREF0010_01210','HMPREF0010_01215','HMPREF0010_01216','HMPREF0010_01225','HMPREF0010_01226','HMPREF0010_01228','HMPREF0010_01234','HMPREF0010_01246','HMPREF0010_01248','HMPREF0010_01253','HMPREF0010_01254','HMPREF0010_01255','HMPREF0010_01256','HMPREF0010_01257','HMPREF0010_01258','HMPREF0010_01259','HMPREF0010_01260','HMPREF0010_01261','HMPREF0010_01262','HMPREF0010_01263','HMPREF0010_01264','HMPREF0010_01265','HMPREF0010_01266','HMPREF0010_01269','HMPREF0010_01275','HMPREF0010_01284','HMPREF0010_01287','HMPREF0010_01296','HMPREF0010_01300','HMPREF0010_01302','HMPREF0010_01305','HMPREF0010_01306','HMPREF0010_01308','HMPREF0010_01309','HMPREF0010_01311','HMPREF0010_01312','HMPREF0010_01313','HMPREF0010_01314','HMPREF0010_01319','HMPREF0010_01320','HMPREF0010_01323','HMPREF0010_01324','HMPREF0010_01325','HMPREF0010_01328','HMPREF0010_01331','HMPREF0010_01335','HMPREF0010_01336','HMPREF0010_01338','HMPREF0010_01342','HMPREF0010_01346','HMPREF0010_01347','HMPREF0010_01350','HMPREF0010_01357','HMPREF0010_01368','HMPREF0010_01371','HMPREF0010_01380','HMPREF0010_01399','HMPREF0010_01400','HMPREF0010_01404','HMPREF0010_01456','HMPREF0010_01457','HMPREF0010_01459','HMPREF0010_01460','HMPREF0010_01461','HMPREF0010_01463','HMPREF0010_01469','HMPREF0010_01477','HMPREF0010_01486','HMPREF0010_01489','HMPREF0010_01491','HMPREF0010_01494','HMPREF0010_01496','HMPREF0010_01499','HMPREF0010_01502','HMPREF0010_01504','HMPREF0010_01505','HMPREF0010_01506','HMPREF0010_01508','HMPREF0010_01509','HMPREF0010_01520','HMPREF0010_01526','HMPREF0010_01537','HMPREF0010_01538','HMPREF0010_01548','HMPREF0010_01549','HMPREF0010_01550','HMPREF0010_01551','HMPREF0010_01552','HMPREF0010_01553','HMPREF0010_01554','HMPREF0010_01557','HMPREF0010_01560','HMPREF0010_01564','HMPREF0010_01572','HMPREF0010_01609','HMPREF0010_01639','HMPREF0010_01643','HMPREF0010_01645','HMPREF0010_01646','HMPREF0010_01647','HMPREF0010_01659','HMPREF0010_01665','HMPREF0010_01668','HMPREF0010_01669','HMPREF0010_01670','HMPREF0010_01673','HMPREF0010_01675','HMPREF0010_01678','HMPREF0010_01680','HMPREF0010_01682','HMPREF0010_01685','HMPREF0010_01686','HMPREF0010_01705','HMPREF0010_01706','HMPREF0010_01707','HMPREF0010_01711','HMPREF0010_01715','HMPREF0010_01718','HMPREF0010_01720','HMPREF0010_01722','HMPREF0010_01727','HMPREF0010_01731','HMPREF0010_01733','HMPREF0010_01736','HMPREF0010_01739','HMPREF0010_01741','HMPREF0010_01742','HMPREF0010_01745','HMPREF0010_01746','HMPREF0010_01747','HMPREF0010_01755','HMPREF0010_01756','HMPREF0010_01759','HMPREF0010_01764','HMPREF0010_01800','HMPREF0010_01807','HMPREF0010_01808','HMPREF0010_01809','HMPREF0010_01811','HMPREF0010_01814','HMPREF0010_01815','HMPREF0010_01820','HMPREF0010_01823','HMPREF0010_01828','HMPREF0010_01871','HMPREF0010_01872','HMPREF0010_01877','HMPREF0010_01887','HMPREF0010_01889','HMPREF0010_01902','HMPREF0010_01905','HMPREF0010_01909','HMPREF0010_01923','HMPREF0010_01946','HMPREF0010_01947','HMPREF0010_01955','HMPREF0010_01956','HMPREF0010_01965','HMPREF0010_01966','HMPREF0010_01969','HMPREF0010_01972','HMPREF0010_01976','HMPREF0010_01977','HMPREF0010_01982','HMPREF0010_01984','HMPREF0010_01988','HMPREF0010_01989','HMPREF0010_01990','HMPREF0010_01995','HMPREF0010_01998','HMPREF0010_02002','HMPREF0010_02004','HMPREF0010_02006','HMPREF0010_02010','HMPREF0010_02011','HMPREF0010_02016','HMPREF0010_02019','HMPREF0010_02020','HMPREF0010_02032','HMPREF0010_02037','HMPREF0010_02039','HMPREF0010_02047','HMPREF0010_02048','HMPREF0010_02054','HMPREF0010_02058','HMPREF0010_02061','HMPREF0010_02062','HMPREF0010_02063','HMPREF0010_02064','HMPREF0010_02070','HMPREF0010_02089','HMPREF0010_02090','HMPREF0010_02092','HMPREF0010_02094','HMPREF0010_02098','HMPREF0010_02099','HMPREF0010_02101','HMPREF0010_02102','HMPREF0010_02109','HMPREF0010_02110','HMPREF0010_02119','HMPREF0010_02130','HMPREF0010_02131','HMPREF0010_02140','HMPREF0010_02148','HMPREF0010_02151','HMPREF0010_02152','HMPREF0010_02158','HMPREF0010_02165','HMPREF0010_02168','HMPREF0010_02169','HMPREF0010_02170','HMPREF0010_02172','HMPREF0010_02173','HMPREF0010_02175','HMPREF0010_02177','HMPREF0010_02195','HMPREF0010_02202','HMPREF0010_02206','HMPREF0010_02207','HMPREF0010_02213','HMPREF0010_02224','HMPREF0010_02225','HMPREF0010_02226','HMPREF0010_02236','HMPREF0010_02238','HMPREF0010_02239','HMPREF0010_02241','HMPREF0010_02252','HMPREF0010_02254','HMPREF0010_02255','HMPREF0010_02256','HMPREF0010_02257','HMPREF0010_02258','HMPREF0010_02259','HMPREF0010_02263','HMPREF0010_02266','HMPREF0010_02268','HMPREF0010_02271','HMPREF0010_02275','HMPREF0010_02276','HMPREF0010_02281','HMPREF0010_02297','HMPREF0010_02300','HMPREF0010_02304','HMPREF0010_02305','HMPREF0010_02312','HMPREF0010_02314','HMPREF0010_02319','HMPREF0010_02320','HMPREF0010_02321','HMPREF0010_02323','HMPREF0010_02324','HMPREF0010_02326','HMPREF0010_02327','HMPREF0010_02330','HMPREF0010_02331','HMPREF0010_02332','HMPREF0010_02333','HMPREF0010_02336','HMPREF0010_02340','HMPREF0010_02341','HMPREF0010_02343','HMPREF0010_02344','HMPREF0010_02346','HMPREF0010_02349','HMPREF0010_02351','HMPREF0010_02353','HMPREF0010_02363','HMPREF0010_02464','HMPREF0010_02467','HMPREF0010_02470','HMPREF0010_02471','HMPREF0010_02497','HMPREF0010_02501','HMPREF0010_02507','HMPREF0010_02508','HMPREF0010_02509','HMPREF0010_02510','HMPREF0010_02513','HMPREF0010_02519','HMPREF0010_02520','HMPREF0010_02522','HMPREF0010_02523','HMPREF0010_02534','HMPREF0010_02536','HMPREF0010_02537','HMPREF0010_02547','HMPREF0010_02551','HMPREF0010_02555','HMPREF0010_02556','HMPREF0010_02559','HMPREF0010_02560','HMPREF0010_02562','HMPREF0010_02573','HMPREF0010_02574','HMPREF0010_02576','HMPREF0010_02577','HMPREF0010_02578','HMPREF0010_02597','HMPREF0010_02598','HMPREF0010_02599','HMPREF0010_02600','HMPREF0010_02601','HMPREF0010_02609','HMPREF0010_02611','HMPREF0010_02616','HMPREF0010_02617','HMPREF0010_02622','HMPREF0010_02624','HMPREF0010_02652','HMPREF0010_02655','HMPREF0010_02665','HMPREF0010_02671','HMPREF0010_02683','HMPREF0010_02688','HMPREF0010_02690','HMPREF0010_02694','HMPREF0010_02699','HMPREF0010_02706','HMPREF0010_02717','HMPREF0010_02722','HMPREF0010_02745','HMPREF0010_02747','HMPREF0010_02748','HMPREF0010_02749','HMPREF0010_02754','HMPREF0010_02755','HMPREF0010_02756','HMPREF0010_0275900','HMPREF0010_0275901','HMPREF0010_0275903','HMPREF0010_0275907','HMPREF0010_0275909','HMPREF0010_0275942','HMPREF0010_0275951','HMPREF0010_0275958','HMPREF0010_0275960','HMPREF0010_0275977','HMPREF0010_0275979','HMPREF0010_02769','HMPREF0010_02770','HMPREF0010_02775','HMPREF0010_02776','HMPREF0010_02780','HMPREF0010_02785','HMPREF0010_02787','HMPREF0010_02804','HMPREF0010_02814','HMPREF0010_02820','HMPREF0010_02827','HMPREF0010_02829','HMPREF0010_02845','HMPREF0010_02846','HMPREF0010_02852','HMPREF0010_02856','HMPREF0010_02858','HMPREF0010_02869','HMPREF0010_02885','HMPREF0010_02891','HMPREF0010_02896','HMPREF0010_02900','HMPREF0010_02906','HMPREF0010_02907','HMPREF0010_02908','HMPREF0010_02909','HMPREF0010_02910','HMPREF0010_02912','HMPREF0010_02921','HMPREF0010_029422','HMPREF0010_029426','HMPREF0010_029428','HMPREF0010_02947','HMPREF0010_02948','HMPREF0010_02951','HMPREF0010_02952','HMPREF0010_02959','HMPREF0010_02965','HMPREF0010_02970','HMPREF0010_02972','HMPREF0010_03007','HMPREF0010_03008','HMPREF0010_03017','HMPREF0010_03025','HMPREF0010_03070','HMPREF0010_03071','HMPREF0010_03076','HMPREF0010_03140','HMPREF0010_03142','HMPREF0010_03143','HMPREF0010_03156','HMPREF0010_03157','HMPREF0010_031640','HMPREF0010_03179','HMPREF0010_03183','HMPREF0010_03184','HMPREF0010_03185','HMPREF0010_03186','HMPREF0010_03187','HMPREF0010_03188','HMPREF0010_03189','HMPREF0010_03190','HMPREF0010_03192','HMPREF0010_03194','HMPREF0010_03195','HMPREF0010_03196','HMPREF0010_03198','HMPREF0010_03207','HMPREF0010_03220','HMPREF0010_03222','HMPREF0010_03227','HMPREF0010_03228','HMPREF0010_03229','HMPREF0010_03230','HMPREF0010_03245','HMPREF0010_03253','HMPREF0010_03262','HMPREF0010_03263','HMPREF0010_03264','HMPREF0010_03266','HMPREF0010_03267','HMPREF0010_03268','HMPREF0010_03270','HMPREF0010_03272','HMPREF0010_03273','HMPREF0010_03274','HMPREF0010_03275','HMPREF0010_03284','HMPREF0010_03287','HMPREF0010_03294','HMPREF0010_03297','HMPREF0010_033410','HMPREF0010_033411','HMPREF0010_033413','HMPREF0010_033414','HMPREF0010_033416','HMPREF0010_033417','HMPREF0010_03352','HMPREF0010_03358','HMPREF0010_03359','HMPREF0010_03360','HMPREF0010_03361','HMPREF0010_03362','HMPREF0010_03364','HMPREF0010_03366','HMPREF0010_03379','HMPREF0010_03383','HMPREF0010_03384','HMPREF0010_03391','HMPREF0010_03394','HMPREF0010_03398','HMPREF0010_03399','HMPREF0010_03409','HMPREF0010_03412','HMPREF0010_03414','HMPREF0010_03415','HMPREF0010_03418','HMPREF0010_03419','HMPREF0010_03424','HMPREF0010_03431','HMPREF0010_03432','HMPREF0010_03434','HMPREF0010_03435','HMPREF0010_03438','HMPREF0010_03439','HMPREF0010_03440','HMPREF0010_03442','HMPREF0010_03444','HMPREF0010_03445','HMPREF0010_03447','HMPREF0010_03451','HMPREF0010_03453','HMPREF0010_03454','HMPREF0010_03455','HMPREF0010_03462','HMPREF0010_03466','HMPREF0010_03467','HMPREF0010_03473','HMPREF0010_03475','HMPREF0010_03476','HMPREF0010_03477','HMPREF0010_03486','HMPREF0010_03492','HMPREF0010_03495','HMPREF0010_03496','HMPREF0010_03497','HMPREF0010_03498','HMPREF0010_03502','HMPREF0010_03505','HMPREF0010_03506','HMPREF0010_03512','HMPREF0010_03513','HMPREF0010_03514','HMPREF0010_03521','HMPREF0010_03523','HMPREF0010_03525','HMPREF0010_03526','HMPREF0010_03529','HMPREF0010_03534','HMPREF0010_03536','HMPREF0010_03547','HMPREF0010_03552','HMPREF0010_03553','HMPREF0010_03618','HMPREF0010_03635','HMPREF0010_03638','HMPREF0010_03639','HMPREF0010_03641','HMPREF0010_03645','HMPREF0010_036619','HMPREF0010_03664','HMPREF0010_03665','HMPREF0010_036660','HMPREF0010_036663','HMPREF0010_036664','HMPREF0010_036667','HMPREF0010_036671','HMPREF0010_036673','HMPREF0010_03670','HMPREF0010_03675','HMPREF0010_03677','HMPREF0010_03680','HMPREF0010_03685','HMPREF0010_03687','HMPREF0010_03688','HMPREF0010_03690','HMPREF0010_03699','HMPREF0010_03706','HMPREF0010_03707','HMPREF0010_03712','HMPREF0010_03714','HMPREF0010_03728','HMPREF0010_03762','Unknown1','Unknown10','Unknown100','Unknown101','Unknown102','Unknown103','Unknown104','Unknown105','Unknown106','Unknown107','Unknown108','Unknown109','Unknown11','Unknown110','Unknown111','Unknown112','Unknown113','Unknown114','Unknown115','Unknown116','Unknown117','Unknown118','Unknown12','Unknown120','Unknown121','Unknown122','Unknown123','Unknown124','Unknown125','Unknown126','Unknown127','Unknown128','Unknown129','Unknown13','Unknown130','Unknown131','Unknown132','Unknown133','Unknown134','Unknown135','Unknown136','Unknown137','Unknown138','Unknown139','Unknown14','Unknown140','Unknown141','Unknown142','Unknown143','Unknown144','Unknown145','Unknown146','Unknown147','Unknown148','Unknown149','Unknown15','Unknown152','Unknown153','Unknown154','Unknown155','Unknown156','Unknown157','Unknown158','Unknown159','Unknown16','Unknown160','Unknown17','Unknown18','Unknown19','Unknown2','Unknown20','Unknown21','Unknown22','Unknown23','Unknown24','Unknown25','Unknown26','Unknown27','Unknown28','Unknown29','Unknown3','Unknown30','Unknown31','Unknown32','Unknown33','Unknown34','Unknown35','Unknown36','Unknown37','Unknown38','Unknown39','Unknown4','Unknown40','Unknown41','Unknown42','Unknown43','Unknown44','Unknown45','Unknown46','Unknown47','Unknown48','Unknown49','Unknown5','Unknown50','Unknown51','Unknown52','Unknown53','Unknown54','Unknown55','Unknown56','Unknown57','Unknown58','Unknown59','Unknown6','Unknown60','Unknown61','Unknown62','Unknown63','Unknown64','Unknown65','Unknown66','Unknown67','Unknown68','Unknown69','Unknown7','Unknown70','Unknown71','Unknown72','Unknown73','Unknown74','Unknown75','Unknown76','Unknown77','Unknown78','Unknown79','Unknown8','Unknown80','Unknown81','Unknown82','Unknown83','Unknown84','Unknown85','Unknown86','Unknown87','Unknown88','Unknown89','Unknown9','Unknown90','Unknown91','Unknown92','Unknown93','Unknown94','Unknown95','Unknown96','Unknown97','Unknown98','Unknown99','gapfill1','gapfill2'};
% [grRatio_m_WT_1h,grRateKO,grRateWT,delRxns,hasEffect] = singleGeneDeletion(model19606_WT_1h,'MOMA',Gene_list_WT1h);
% grRatio_m_WT_1h
% 
% Gene_list_C_1h={'HMPREF0010_00020','HMPREF0010_00022','HMPREF0010_00028','HMPREF0010_00029','HMPREF0010_00030','HMPREF0010_00031','HMPREF0010_00037','HMPREF0010_00047','HMPREF0010_00048','HMPREF0010_00051','HMPREF0010_00052','HMPREF0010_00054','HMPREF0010_00055','HMPREF0010_00057','HMPREF0010_00062','HMPREF0010_00063','HMPREF0010_00071','HMPREF0010_00075','HMPREF0010_00077','HMPREF0010_00080','HMPREF0010_00090','HMPREF0010_00091','HMPREF0010_00092','HMPREF0010_00101','HMPREF0010_00104','HMPREF0010_00143','HMPREF0010_00148','HMPREF0010_00150','HMPREF0010_00151','HMPREF0010_00153','HMPREF0010_00154','HMPREF0010_00155','HMPREF0010_00166','HMPREF0010_00171','HMPREF0010_00172','HMPREF0010_00173','HMPREF0010_00174','HMPREF0010_00175','HMPREF0010_00177','HMPREF0010_00193','HMPREF0010_00194','HMPREF0010_00198','HMPREF0010_00199','HMPREF0010_00200','HMPREF0010_00201','HMPREF0010_00202','HMPREF0010_00205','HMPREF0010_00208','HMPREF0010_00212','HMPREF0010_00230','HMPREF0010_00232','HMPREF0010_00234','HMPREF0010_00236','HMPREF0010_00237','HMPREF0010_00239','HMPREF0010_00241','HMPREF0010_00242','HMPREF0010_00244','HMPREF0010_00245','HMPREF0010_00248','HMPREF0010_00256','HMPREF0010_00279','HMPREF0010_00284','HMPREF0010_00287','HMPREF0010_00288','HMPREF0010_00293','HMPREF0010_00294','HMPREF0010_00296','HMPREF0010_00297','HMPREF0010_00299','HMPREF0010_00301','HMPREF0010_00302','HMPREF0010_00306','HMPREF0010_00315','HMPREF0010_00316','HMPREF0010_00317','HMPREF0010_00333','HMPREF0010_00334','HMPREF0010_00338','HMPREF0010_00340','HMPREF0010_00342','HMPREF0010_00347','HMPREF0010_00349','HMPREF0010_00350','HMPREF0010_00351','HMPREF0010_00355','HMPREF0010_00356','HMPREF0010_00357','HMPREF0010_00368','HMPREF0010_00369','HMPREF0010_00370','HMPREF0010_00372','HMPREF0010_00381','HMPREF0010_00382','HMPREF0010_00387','HMPREF0010_00388','HMPREF0010_00392','HMPREF0010_00393','HMPREF0010_00403','HMPREF0010_00404','HMPREF0010_00408','HMPREF0010_00411','HMPREF0010_00412','HMPREF0010_00413','HMPREF0010_00414','HMPREF0010_00415','HMPREF0010_00419','HMPREF0010_00424','HMPREF0010_00433','HMPREF0010_00434','HMPREF0010_00435','HMPREF0010_00438','HMPREF0010_00440','HMPREF0010_00441','HMPREF0010_00442','HMPREF0010_00443','HMPREF0010_00444','HMPREF0010_00445','HMPREF0010_00446','HMPREF0010_00447','HMPREF0010_00448','HMPREF0010_00449','HMPREF0010_00451','HMPREF0010_00458','HMPREF0010_00466','HMPREF0010_00470','HMPREF0010_00472','HMPREF0010_00476','HMPREF0010_00478','HMPREF0010_00480','HMPREF0010_00481','HMPREF0010_00482','HMPREF0010_00484','HMPREF0010_00485','HMPREF0010_00486','HMPREF0010_00490','HMPREF0010_00491','HMPREF0010_00493','HMPREF0010_00501','HMPREF0010_00521','HMPREF0010_00534','HMPREF0010_00538','HMPREF0010_00539','HMPREF0010_00543','HMPREF0010_00545','HMPREF0010_00546','HMPREF0010_00547','HMPREF0010_00551','HMPREF0010_00552','HMPREF0010_00554','HMPREF0010_00567','HMPREF0010_00574','HMPREF0010_00602','HMPREF0010_00604','HMPREF0010_00607','HMPREF0010_00617','HMPREF0010_00620','HMPREF0010_00621','HMPREF0010_00622','HMPREF0010_00623','HMPREF0010_00625','HMPREF0010_00626','HMPREF0010_00627','HMPREF0010_00637','HMPREF0010_00644','HMPREF0010_00645','HMPREF0010_00646','HMPREF0010_00651','HMPREF0010_00659','HMPREF0010_00660','HMPREF0010_00667','HMPREF0010_00673','HMPREF0010_00674','HMPREF0010_00675','HMPREF0010_00676','HMPREF0010_00677','HMPREF0010_00678','HMPREF0010_00683','HMPREF0010_00689','HMPREF0010_00697','HMPREF0010_00708','HMPREF0010_00714','HMPREF0010_00715','HMPREF0010_00717','HMPREF0010_00718','HMPREF0010_00719','HMPREF0010_00739','HMPREF0010_00740','HMPREF0010_00753','HMPREF0010_00763','HMPREF0010_00767','HMPREF0010_00770','HMPREF0010_00771','HMPREF0010_00778','HMPREF0010_00783','HMPREF0010_00787','HMPREF0010_00790','HMPREF0010_00800','HMPREF0010_00801','HMPREF0010_00802','HMPREF0010_00803','HMPREF0010_00809','HMPREF0010_00813','HMPREF0010_00815','HMPREF0010_00821','HMPREF0010_00827','HMPREF0010_00829','HMPREF0010_00831','HMPREF0010_00839','HMPREF0010_00840','HMPREF0010_00862','HMPREF0010_00884','HMPREF0010_00885','HMPREF0010_00886','HMPREF0010_00887','HMPREF0010_00892','HMPREF0010_00893','HMPREF0010_00895','HMPREF0010_00901','HMPREF0010_00902','HMPREF0010_00904','HMPREF0010_00906','HMPREF0010_00909','HMPREF0010_00910','HMPREF0010_00911','HMPREF0010_00912','HMPREF0010_00913','HMPREF0010_00914','HMPREF0010_00916','HMPREF0010_00930','HMPREF0010_00931','HMPREF0010_00932','HMPREF0010_00933','HMPREF0010_00934','HMPREF0010_00935','HMPREF0010_00942','HMPREF0010_00943','HMPREF0010_00947','HMPREF0010_00948','HMPREF0010_00949','HMPREF0010_00951','HMPREF0010_00952','HMPREF0010_00953','HMPREF0010_00954','HMPREF0010_00955','HMPREF0010_00959','HMPREF0010_00961','HMPREF0010_00968','HMPREF0010_00969','HMPREF0010_00970','HMPREF0010_00972','HMPREF0010_00975','HMPREF0010_00985','HMPREF0010_00992','HMPREF0010_01005','HMPREF0010_01007','HMPREF0010_01008','HMPREF0010_01009','HMPREF0010_01010','HMPREF0010_01011','HMPREF0010_01019','HMPREF0010_01020','HMPREF0010_01022','HMPREF0010_01025','HMPREF0010_01026','HMPREF0010_01030','HMPREF0010_01033','HMPREF0010_01035','HMPREF0010_01036','HMPREF0010_01042','HMPREF0010_01046','HMPREF0010_01049','HMPREF0010_01051','HMPREF0010_01059','HMPREF0010_01076','HMPREF0010_01077','HMPREF0010_01079','HMPREF0010_01080','HMPREF0010_01081','HMPREF0010_01082','HMPREF0010_01083','HMPREF0010_01084','HMPREF0010_01085','HMPREF0010_01086','HMPREF0010_01087','HMPREF0010_01088','HMPREF0010_01089','HMPREF0010_01094','HMPREF0010_01095','HMPREF0010_01098','HMPREF0010_01131','HMPREF0010_01148','HMPREF0010_01149','HMPREF0010_01150','HMPREF0010_01157','HMPREF0010_01161','HMPREF0010_01168','HMPREF0010_01180','HMPREF0010_01188','HMPREF0010_01189','HMPREF0010_01190','HMPREF0010_01191','HMPREF0010_01192','HMPREF0010_01196','HMPREF0010_01205','HMPREF0010_01207','HMPREF0010_01208','HMPREF0010_01210','HMPREF0010_01215','HMPREF0010_01216','HMPREF0010_01217','HMPREF0010_01225','HMPREF0010_01226','HMPREF0010_01228','HMPREF0010_01234','HMPREF0010_01246','HMPREF0010_01248','HMPREF0010_01253','HMPREF0010_01254','HMPREF0010_01255','HMPREF0010_01256','HMPREF0010_01257','HMPREF0010_01258','HMPREF0010_01259','HMPREF0010_01260','HMPREF0010_01261','HMPREF0010_01262','HMPREF0010_01263','HMPREF0010_01264','HMPREF0010_01265','HMPREF0010_01266','HMPREF0010_01269','HMPREF0010_01275','HMPREF0010_01284','HMPREF0010_01287','HMPREF0010_01296','HMPREF0010_01300','HMPREF0010_01302','HMPREF0010_01305','HMPREF0010_01306','HMPREF0010_01311','HMPREF0010_01312','HMPREF0010_01313','HMPREF0010_01314','HMPREF0010_01320','HMPREF0010_01323','HMPREF0010_01324','HMPREF0010_01325','HMPREF0010_01328','HMPREF0010_01331','HMPREF0010_01335','HMPREF0010_01336','HMPREF0010_01338','HMPREF0010_01342','HMPREF0010_01346','HMPREF0010_01347','HMPREF0010_01350','HMPREF0010_01353','HMPREF0010_01357','HMPREF0010_01368','HMPREF0010_01371','HMPREF0010_01380','HMPREF0010_01381','HMPREF0010_01382','HMPREF0010_01399','HMPREF0010_01400','HMPREF0010_01404','HMPREF0010_01456','HMPREF0010_01459','HMPREF0010_01460','HMPREF0010_01461','HMPREF0010_01463','HMPREF0010_01464','HMPREF0010_01469','HMPREF0010_01476','HMPREF0010_01477','HMPREF0010_01486','HMPREF0010_01489','HMPREF0010_01491','HMPREF0010_01494','HMPREF0010_01496','HMPREF0010_01499','HMPREF0010_01502','HMPREF0010_01504','HMPREF0010_01505','HMPREF0010_01506','HMPREF0010_01508','HMPREF0010_01509','HMPREF0010_01520','HMPREF0010_01521','HMPREF0010_01526','HMPREF0010_01537','HMPREF0010_01538','HMPREF0010_01544','HMPREF0010_01548','HMPREF0010_01549','HMPREF0010_01550','HMPREF0010_01551','HMPREF0010_01552','HMPREF0010_01553','HMPREF0010_01554','HMPREF0010_01557','HMPREF0010_01560','HMPREF0010_01564','HMPREF0010_01572','HMPREF0010_01609','HMPREF0010_01639','HMPREF0010_01643','HMPREF0010_01645','HMPREF0010_01646','HMPREF0010_01647','HMPREF0010_01659','HMPREF0010_01665','HMPREF0010_01668','HMPREF0010_01669','HMPREF0010_01670','HMPREF0010_01673','HMPREF0010_01675','HMPREF0010_01678','HMPREF0010_01680','HMPREF0010_01682','HMPREF0010_01685','HMPREF0010_01686','HMPREF0010_01696','HMPREF0010_01705','HMPREF0010_01706','HMPREF0010_01707','HMPREF0010_01711','HMPREF0010_01715','HMPREF0010_01718','HMPREF0010_01720','HMPREF0010_01722','HMPREF0010_01727','HMPREF0010_01731','HMPREF0010_01733','HMPREF0010_01736','HMPREF0010_01739','HMPREF0010_01741','HMPREF0010_01742','HMPREF0010_01743','HMPREF0010_01744','HMPREF0010_01745','HMPREF0010_01746','HMPREF0010_01747','HMPREF0010_01755','HMPREF0010_01756','HMPREF0010_01759','HMPREF0010_01764','HMPREF0010_01800','HMPREF0010_01807','HMPREF0010_01808','HMPREF0010_01809','HMPREF0010_01811','HMPREF0010_01814','HMPREF0010_01815','HMPREF0010_01820','HMPREF0010_01823','HMPREF0010_01828','HMPREF0010_01871','HMPREF0010_01872','HMPREF0010_01877','HMPREF0010_01887','HMPREF0010_01889','HMPREF0010_01902','HMPREF0010_01905','HMPREF0010_01909','HMPREF0010_01923','HMPREF0010_01929','HMPREF0010_01930','HMPREF0010_01946','HMPREF0010_01947','HMPREF0010_01955','HMPREF0010_01956','HMPREF0010_01965','HMPREF0010_01966','HMPREF0010_01969','HMPREF0010_01972','HMPREF0010_01976','HMPREF0010_01977','HMPREF0010_01982','HMPREF0010_01984','HMPREF0010_01987','HMPREF0010_01988','HMPREF0010_01989','HMPREF0010_01990','HMPREF0010_01995','HMPREF0010_01998','HMPREF0010_02002','HMPREF0010_02004','HMPREF0010_02006','HMPREF0010_02010','HMPREF0010_02011','HMPREF0010_02016','HMPREF0010_02019','HMPREF0010_02020','HMPREF0010_02032','HMPREF0010_02037','HMPREF0010_02039','HMPREF0010_02047','HMPREF0010_02048','HMPREF0010_02054','HMPREF0010_02058','HMPREF0010_02061','HMPREF0010_02062','HMPREF0010_02063','HMPREF0010_02064','HMPREF0010_02070','HMPREF0010_02077','HMPREF0010_02086','HMPREF0010_02089','HMPREF0010_02090','HMPREF0010_02092','HMPREF0010_02094','HMPREF0010_02098','HMPREF0010_02099','HMPREF0010_02101','HMPREF0010_02102','HMPREF0010_02109','HMPREF0010_02110','HMPREF0010_02119','HMPREF0010_02130','HMPREF0010_02131','HMPREF0010_02140','HMPREF0010_02148','HMPREF0010_02151','HMPREF0010_02152','HMPREF0010_02157','HMPREF0010_02158','HMPREF0010_02165','HMPREF0010_02168','HMPREF0010_02169','HMPREF0010_02170','HMPREF0010_02172','HMPREF0010_02173','HMPREF0010_02175','HMPREF0010_02177','HMPREF0010_02195','HMPREF0010_02202','HMPREF0010_02206','HMPREF0010_02207','HMPREF0010_02213','HMPREF0010_02221','HMPREF0010_02224','HMPREF0010_02225','HMPREF0010_02226','HMPREF0010_02236','HMPREF0010_02238','HMPREF0010_02239','HMPREF0010_02241','HMPREF0010_02252','HMPREF0010_02254','HMPREF0010_02255','HMPREF0010_02256','HMPREF0010_02257','HMPREF0010_02258','HMPREF0010_02259','HMPREF0010_02263','HMPREF0010_02266','HMPREF0010_02268','HMPREF0010_02271','HMPREF0010_02275','HMPREF0010_02276','HMPREF0010_02281','HMPREF0010_02297','HMPREF0010_02300','HMPREF0010_02304','HMPREF0010_02305','HMPREF0010_02312','HMPREF0010_02314','HMPREF0010_02319','HMPREF0010_02320','HMPREF0010_02321','HMPREF0010_02323','HMPREF0010_02324','HMPREF0010_02326','HMPREF0010_02327','HMPREF0010_02329','HMPREF0010_02330','HMPREF0010_02331','HMPREF0010_02332','HMPREF0010_02333','HMPREF0010_02336','HMPREF0010_02340','HMPREF0010_02341','HMPREF0010_02343','HMPREF0010_02344','HMPREF0010_02346','HMPREF0010_02347','HMPREF0010_02349','HMPREF0010_02351','HMPREF0010_02353','HMPREF0010_02363','HMPREF0010_02436','HMPREF0010_02464','HMPREF0010_02467','HMPREF0010_02470','HMPREF0010_02471','HMPREF0010_02497','HMPREF0010_02501','HMPREF0010_02507','HMPREF0010_02508','HMPREF0010_02509','HMPREF0010_02510','HMPREF0010_02513','HMPREF0010_02519','HMPREF0010_02520','HMPREF0010_02522','HMPREF0010_02523','HMPREF0010_02534','HMPREF0010_02536','HMPREF0010_02537','HMPREF0010_02547','HMPREF0010_02551','HMPREF0010_02555','HMPREF0010_02556','HMPREF0010_02559','HMPREF0010_02560','HMPREF0010_02562','HMPREF0010_02564','HMPREF0010_02573','HMPREF0010_02574','HMPREF0010_02576','HMPREF0010_02577','HMPREF0010_02578','HMPREF0010_02597','HMPREF0010_02598','HMPREF0010_02599','HMPREF0010_02600','HMPREF0010_02601','HMPREF0010_02609','HMPREF0010_02611','HMPREF0010_02616','HMPREF0010_02617','HMPREF0010_02622','HMPREF0010_02624','HMPREF0010_02652','HMPREF0010_02655','HMPREF0010_02665','HMPREF0010_02671','HMPREF0010_02674','HMPREF0010_02681','HMPREF0010_02683','HMPREF0010_02688','HMPREF0010_02690','HMPREF0010_02694','HMPREF0010_02699','HMPREF0010_02706','HMPREF0010_02717','HMPREF0010_02722','HMPREF0010_02745','HMPREF0010_02747','HMPREF0010_02748','HMPREF0010_02749','HMPREF0010_02754','HMPREF0010_02755','HMPREF0010_02756','HMPREF0010_0275900','HMPREF0010_0275901','HMPREF0010_0275903','HMPREF0010_0275907','HMPREF0010_0275909','HMPREF0010_0275942','HMPREF0010_0275951','HMPREF0010_0275958','HMPREF0010_0275960','HMPREF0010_0275977','HMPREF0010_0275979','HMPREF0010_02769','HMPREF0010_02770','HMPREF0010_02776','HMPREF0010_02780','HMPREF0010_02785','HMPREF0010_02787','HMPREF0010_02804','HMPREF0010_02814','HMPREF0010_02820','HMPREF0010_02827','HMPREF0010_02829','HMPREF0010_02845','HMPREF0010_02846','HMPREF0010_02852','HMPREF0010_02856','HMPREF0010_02858','HMPREF0010_02869','HMPREF0010_02881','HMPREF0010_02882','HMPREF0010_02883','HMPREF0010_02885','HMPREF0010_02891','HMPREF0010_02896','HMPREF0010_02900','HMPREF0010_02906','HMPREF0010_02907','HMPREF0010_02908','HMPREF0010_02909','HMPREF0010_02910','HMPREF0010_02912','HMPREF0010_02913','HMPREF0010_02914','HMPREF0010_02915','HMPREF0010_02916','HMPREF0010_02921','HMPREF0010_029422','HMPREF0010_029426','HMPREF0010_029428','HMPREF0010_02947','HMPREF0010_02948','HMPREF0010_02952','HMPREF0010_02959','HMPREF0010_02965','HMPREF0010_02970','HMPREF0010_02972','HMPREF0010_03008','HMPREF0010_03017','HMPREF0010_03025','HMPREF0010_03070','HMPREF0010_03071','HMPREF0010_03076','HMPREF0010_03140','HMPREF0010_03142','HMPREF0010_03143','HMPREF0010_03156','HMPREF0010_03157','HMPREF0010_031640','HMPREF0010_03179','HMPREF0010_03181','HMPREF0010_03183','HMPREF0010_03184','HMPREF0010_03185','HMPREF0010_03186','HMPREF0010_03187','HMPREF0010_03188','HMPREF0010_03189','HMPREF0010_03190','HMPREF0010_03192','HMPREF0010_03194','HMPREF0010_03195','HMPREF0010_03196','HMPREF0010_03198','HMPREF0010_03207','HMPREF0010_03220','HMPREF0010_03222','HMPREF0010_03227','HMPREF0010_03228','HMPREF0010_03229','HMPREF0010_03230','HMPREF0010_03245','HMPREF0010_03253','HMPREF0010_03262','HMPREF0010_03263','HMPREF0010_03264','HMPREF0010_03266','HMPREF0010_03267','HMPREF0010_03268','HMPREF0010_03270','HMPREF0010_03271','HMPREF0010_03272','HMPREF0010_03273','HMPREF0010_03274','HMPREF0010_03275','HMPREF0010_03284','HMPREF0010_03287','HMPREF0010_03294','HMPREF0010_03295','HMPREF0010_03297','HMPREF0010_033410','HMPREF0010_033411','HMPREF0010_033413','HMPREF0010_033414','HMPREF0010_033416','HMPREF0010_033417','HMPREF0010_03351','HMPREF0010_03352','HMPREF0010_03357','HMPREF0010_03358','HMPREF0010_03359','HMPREF0010_03360','HMPREF0010_03361','HMPREF0010_03362','HMPREF0010_03364','HMPREF0010_03366','HMPREF0010_03379','HMPREF0010_03383','HMPREF0010_03384','HMPREF0010_03391','HMPREF0010_03394','HMPREF0010_03398','HMPREF0010_03399','HMPREF0010_03408','HMPREF0010_03409','HMPREF0010_03412','HMPREF0010_03414','HMPREF0010_03415','HMPREF0010_03418','HMPREF0010_03419','HMPREF0010_03424','HMPREF0010_03431','HMPREF0010_03432','HMPREF0010_03434','HMPREF0010_03435','HMPREF0010_03438','HMPREF0010_03439','HMPREF0010_03440','HMPREF0010_03441','HMPREF0010_03442','HMPREF0010_03444','HMPREF0010_03445','HMPREF0010_03447','HMPREF0010_03451','HMPREF0010_03453','HMPREF0010_03454','HMPREF0010_03455','HMPREF0010_03462','HMPREF0010_03466','HMPREF0010_03467','HMPREF0010_03473','HMPREF0010_03475','HMPREF0010_03476','HMPREF0010_03477','HMPREF0010_03486','HMPREF0010_03492','HMPREF0010_03495','HMPREF0010_03496','HMPREF0010_03497','HMPREF0010_03498','HMPREF0010_03502','HMPREF0010_03505','HMPREF0010_03506','HMPREF0010_03512','HMPREF0010_03513','HMPREF0010_03514','HMPREF0010_03521','HMPREF0010_03523','HMPREF0010_03525','HMPREF0010_03526','HMPREF0010_03529','HMPREF0010_03534','HMPREF0010_03536','HMPREF0010_03547','HMPREF0010_03552','HMPREF0010_03553','HMPREF0010_03618','HMPREF0010_03635','HMPREF0010_03638','HMPREF0010_03639','HMPREF0010_03641','HMPREF0010_03645','HMPREF0010_036619','HMPREF0010_03664','HMPREF0010_03665','HMPREF0010_036660','HMPREF0010_036663','HMPREF0010_036664','HMPREF0010_036667','HMPREF0010_036671','HMPREF0010_036673','HMPREF0010_03668','HMPREF0010_03670','HMPREF0010_03675','HMPREF0010_03677','HMPREF0010_03680','HMPREF0010_03685','HMPREF0010_03687','HMPREF0010_03688','HMPREF0010_03690','HMPREF0010_03699','HMPREF0010_03706','HMPREF0010_03707','HMPREF0010_03712','HMPREF0010_03714','HMPREF0010_03728','HMPREF0010_03762','Unknown1','Unknown10','Unknown100','Unknown101','Unknown102','Unknown103','Unknown104','Unknown105','Unknown106','Unknown107','Unknown108','Unknown109','Unknown11','Unknown110','Unknown111','Unknown112','Unknown113','Unknown114','Unknown115','Unknown116','Unknown117','Unknown118','Unknown12','Unknown120','Unknown121','Unknown122','Unknown123','Unknown124','Unknown125','Unknown126','Unknown127','Unknown128','Unknown129','Unknown13','Unknown130','Unknown131','Unknown132','Unknown133','Unknown134','Unknown135','Unknown136','Unknown137','Unknown138','Unknown139','Unknown14','Unknown140','Unknown141','Unknown142','Unknown143','Unknown144','Unknown145','Unknown146','Unknown147','Unknown148','Unknown149','Unknown15','Unknown152','Unknown153','Unknown154','Unknown155','Unknown156','Unknown157','Unknown158','Unknown159','Unknown16','Unknown160','Unknown17','Unknown18','Unknown19','Unknown2','Unknown20','Unknown21','Unknown22','Unknown23','Unknown24','Unknown25','Unknown26','Unknown27','Unknown28','Unknown29','Unknown3','Unknown30','Unknown31','Unknown32','Unknown33','Unknown34','Unknown35','Unknown36','Unknown37','Unknown38','Unknown39','Unknown4','Unknown40','Unknown41','Unknown42','Unknown43','Unknown44','Unknown45','Unknown46','Unknown47','Unknown48','Unknown49','Unknown5','Unknown50','Unknown51','Unknown52','Unknown53','Unknown54','Unknown55','Unknown56','Unknown57','Unknown58','Unknown59','Unknown6','Unknown60','Unknown61','Unknown62','Unknown63','Unknown64','Unknown65','Unknown66','Unknown67','Unknown68','Unknown69','Unknown7','Unknown70','Unknown71','Unknown72','Unknown73','Unknown74','Unknown75','Unknown76','Unknown77','Unknown78','Unknown79','Unknown8','Unknown80','Unknown81','Unknown82','Unknown83','Unknown84','Unknown85','Unknown86','Unknown87','Unknown88','Unknown89','Unknown9','Unknown90','Unknown91','Unknown92','Unknown93','Unknown94','Unknown95','Unknown96','Unknown97','Unknown98','Unknown99','gapfill1','gapfill2'};
% [grRatio_m_C1h,grRateKO,grRateWT,delRxns,hasEffect] = singleGeneDeletion(model19606_C_1h,'MOMA',Gene_list_C_1h);
% grRatio_m_C1h
