# Supplementary material for: Constraint-based modeling identifies new putative targets to fight colistin-resistant A. baumannii infections
Source: Sci Rep. 2017 Jun 16;7:3706. doi: 10.1038/s41598-017-03416-2 (PMC5473915; doi:10.1038/s41598-017-03416-2)
Supplement: Supplementary file 7 — SM7 [file 41598_2017_3416_MOESM7_ESM.zip › SM7/README.txt]

This README file contains the instructions to run the analyses reported in Presta et al. 2016, "Constraint-based modeling identifies new putative targets to fight colistin-resistant A. baumannii infections."

The main MATLAB script is "S7.m". This script launches the metabolic modelling pipeline to get the results reported in the manuscript.

Before launching the script:

1) If needed, change the model name in the script (line 17). Currently the specified model corresponds to the WT model. If you want to use the LPS- model specify the file "ILP844_2_LPS-.mat". 
2) Ensure that the following files are present in the same folder of  "S12_run_analysis.m": ExpressionMapping.m (this codes launches "tiger MADE" to map expression data onto the model), fixmodel.m (some basic parsing of the original model), iLP844_2.mat (the model itself). Also, expression, p-values and gene names files must be present in the same folder: (iLP844_C_* and iLP844_WT_* files).
3) The script ouputs will be collected in the same folder and will include essential genes (EssentialGenes* files), fluxes (Fluxes* files) and FVA (minFlux* and maxFlux* files) report files.
4) the script requires a working version of COBRA toolbox, Gurobi solver and MADE (embedded in the tiger toolbox). 
