# Supplementary material for: Constraint-based modeling identifies new putative targets to fight colistin-resistant A. baumannii infections
Source: Sci Rep. 2017 Jun 16;7:3706. doi: 10.1038/s41598-017-03416-2 (PMC5473915; doi:10.1038/s41598-017-03416-2)
Supplement: Supplementary file 7 — SM7 [file 41598_2017_3416_MOESM7_ESM.zip › SM7/SM7.m]

%% Scritp to perform the analyses presented in Presta et al. 2016 (under revision)

    

initCobraToolbox
%compile gurobi_mex
	#mex -O -I"/home/combostud01/gurobi650/linux64/include" "/home/combostud01/Software/gurobi_mex_v1.61/gurobi_mex.c" -L"/home/combostud01/gurobi650/linux64/lib/" -lgurobi65 -lut -largeArrayDims
%remove conflicting parse.m path 
	#rmpath('/home/combostud01/Software/opencobra-cobratoolbox-0153b03/external/CellNetAnalyzer/code/metatool/')

system('rm *.output.txt maxFlux* minFlux*' )

start_tiger('gurobi')

   %upload the model

iLP844 = load('iLP844_2.mat')
iLP844_2 = fixmodel(iLP844.Acinetobacter_baumannii_ATCC_19606)
iLP844 = iLP844_2
optimizeCbModel(iLP844)

   %set OF  
iLP844 = changeObjective(iLP844, 'EX_cpd11416_c0')
Sol=optimizeCbModel(iLP844, 'max') 

    %set nutrients and salts
EXlist = {'EX_cofactors_e0', 'EX_cpd11574_e0','EX_cpd00100_e0','EX_cpd00030_e0','EX_cpd00712_e0','EX_cpd00010_e0','EX_cpd02555_e0','EX_cpd00180_e0','EX_cpd02884_e0','EX_cpd11590_e0','EX_cpd11583_e0','EX_cpd00254_e0','EX_cpd15603_e0','EX_cpd00067_e0','EX_cpd11576_e0','EX_cpd00098_e0','EX_cpd10516_e0','EX_cpd00137_e0','EX_cpd00041_e0','EX_cpd00971_e0','EX_cpd00023_e0','EX_cpd03424_e0','EX_cpd08023_e0','EX_cpd00205_e0','EX_cpd00034_e0','EX_cpd00009_e0','EX_cpd00540_e0','EX_cpd15606_e0','EX_cpd00048_e0','EX_cpd00039_e0','EX_cpd00106_e0','EX_cpd01171_e0','EX_cpd00211_e0','EX_cpd09878_e0','EX_cpd00129_e0','EX_cpd00550_e0','EX_cpd00119_e0','EX_cpd01017_e0','EX_cpd11586_e0','EX_cpd00060_e0','EX_cpd00209_e0','EX_cpd00797_e0','EX_cpd00309_e0','EX_cpd00027_e0','EX_cpd11589_e0','EX_cpd00082_e0','EX_cpd11578_e0','EX_cpd00036_e0','EX_cpd01030_e0','EX_cpd00268_e0','EX_cpd00066_e0','EX_cpd00033_e0','EX_cpd00653_e0','EX_cpd11584_e0','EX_cpd00142_e0','EX_cpd15604_e0','EX_cpd11593_e0','EX_cpd00001_e0','EX_cpd00222_e0','EX_cpd00130_e0','EX_cpd00314_e0','EX_cpd00210_e0','EX_cpd00064_e0','EX_cpd00588_e0','EX_cpd11587_e0','EX_cpd00156_e0','EX_cpd00013_e0','EX_cpd01080_e0','EX_cpd00226_e0','EX_cpd00054_e0','EX_cpd10515_e0','EX_cpd03048_e0','EX_cpd00024_e0','EX_cpd00099_e0','EX_cpd00035_e0','EX_cpd11592_e0','EX_cpd00276_e0','EX_cpd00012_e0','EX_cpd11579_e0','EX_cpd11580_e0','EX_cpd00322_e0','EX_cpd11581_e0','EX_cpd01012_e0','EX_cpd00307_e0','EX_cpd01914_e0','EX_cpd00395_e0','EX_cpd00531_e0','EX_cpd03724_e0','EX_cpd11596_e0','EX_cpd00159_e0','EX_cpd00214_e0','EX_cpd11585_e0','EX_cpd11575_e0','EX_cpd00122_e0','EX_cpd00635_e0','EX_cpd00305_e0','EX_cpd00065_e0','EX_cpd01015_e0','EX_cpd11591_e0','EX_cpd00092_e0','EX_cpd00051_e0','EX_cpd00058_e0','EX_cpd04097_e0','EX_cpd00149_e0','EX_cpd00794_e0','EX_cpd00138_e0','EX_cpd00076_e0','EX_cpd00308_e0','EX_cpd15605_e0','EX_cpd00073_e0','EX_cpd00423_e0','EX_cpd00179_e0','EX_cpd11582_e0','EX_cpd03847_e0','EX_cpd00637_e0','EX_cpd11588_e0','EX_cpd01092_e0','EX_cpd00281_e0','EX_cpd03696_e0','EX_cpd00075_e0','EX_cpd00069_e0','EX_cpd00107_e0','EX_cpd00011_e0','EX_cpd00007_e0','EX_cpd00117_e0','EX_cpd00105_e0','EX_cpd00029_e0','EX_cpd00132_e0','EX_cpd00094_e0','EX_cpd00053_e0','EX_cpd00182_e0','EX_cpd00141_e0','EX_cpd00161_e0','EX_cpd00386_e0','EX_cpd00020_e0','EX_cpd01113_e0','EX_cpd00136_e0','EX_cpd00248_e0','EX_cpd00118_e0','EX_cpd00224_e0','EX_cpd00709_e0','EX_cpd00047_e0','EX_cpd00249_e0','EX_cpd00139_e0','EX_cpd00040_e0','EX_cpd00246_e0','EX_cpd00374_e0','EX_cpd01107_e0','EX_cpd00666_e0','EX_cpd00227_e0','EX_cpd00157_e0','EX_cpd00184_e0' }
salts={'EX_cofactors_e0','EX_cpd11574_e0','EX_cpd00030_e0','EX_cpd00010_e0','EX_cpd00180_e0','EX_cpd00254_e0','EX_cpd00067_e0','EX_cpd10516_e0','EX_cpd00971_e0','EX_cpd00205_e0','EX_cpd00034_e0','EX_cpd00009_e0','EX_cpd00048_e0','EX_cofactors_e0','EX_cpd11574_e0','EX_cpd00254_e0','EX_cpd00067_e0','EX_cpd10516_e0','EX_cpd00971_e0','EX_cpd00205_e0','EX_cpd00034_e0','EX_cpd00009_e0','EX_cpd00048_e0','EX_cpd00209_e0','EX_cpd00268_e0','EX_cpd00001_e0','EX_cpd00013_e0','EX_cpd00226_e0','EX_cpd10515_e0','EX_cpd03048_e0','EX_cpd00099_e0','EX_cpd00012_e0','EX_cpd11579_e0','EX_cpd01012_e0','EX_cpd00531_e0','EX_cpd03724_e0','EX_cpd00058_e0','EX_cpd04097_e0','EX_cpd00149_e0','EX_cpd00073_e0','EX_cpd03696_e0','EX_cpd00075_e0','EX_cpd00011_e0','EX_cpd00007_e0','EX_cpd00118_e0','EX_cpd00047_e0'}

    %set Exchange lb =0, no growth
iLP844_noEX = changeRxnBounds(iLP844, EXlist, 0, 'l')
SolNoEX = optimizeCbModel(iLP844_noEX, 'max')

    %set rich medium
iLP844_Max = changeRxnBounds(iLP844_noEX, EXlist, -100, 'l')
SolMaxEX = optimizeCbModel(iLP844_Max, 'max')
iLP844_Max_salts = changeRxnBounds(iLP844_Max, salts, -1000, 'l')
SolMaxEX = optimizeCbModel(iLP844_Max_salts , 'max')


%search EGs in Simmons through FBA and  MOMA
[grRatioFBA,grRateKO_FBA,grRateWT_FBA,delRxns_FBA,hasEffect_FBA] = singleGeneDeletion(iLP844_Max_salts,'FBA', iLP844_Max_salts.genes, 'True');
[grRatioMOMA,grRateKO_moma,grRateWT_moma,delRxns_moma,hasEffect_moma] = singleGeneDeletion(iLP844_Max_salts,'MOMA', iLP844_Max_salts.genes, 'True')
genes =iLP844_Max_salts.genes

EssentialGenes_MaxMedium = iLP844_Max_salts.genes(grRatioFBA==0);
length(EssentialGenes_MaxMedium)

EssentialGenes_MaxMedium_MOMA = iLP844_Max_salts.genes(grRatioMOMA==0);
length(EssentialGenes_MaxMedium_MOMA)


fileID = fopen('EssentialGenes_MaxMedium.output.txt','w');
fprintf(fileID,'%s\n',EssentialGenes_MaxMedium{:});
fclose(fileID);

fileID = fopen('EssentialGenes_MaxMedium_MOMA.output.txt','w');
fprintf(fileID,'%s\n',EssentialGenes_MaxMedium_MOMA{:});
fclose(fileID);


nutrients={'EX_cpd00013_e0','EX_cpd03811_e0',  'EX_cpd00009_e0', 'EX_cpd00971_e0', 'EX_cpd00099_e0', 'EX_cpd00254_e0', 'EX_cpd00048_e0', 'EX_cpd00007_e0', 'EX_cpd00001_e0' , 'EX_cpd00067_e0'}
	
   %set simmons medium 
iLP844_noCitrate = changeRxnBounds(iLP844_noEX, nutrients ,-1000 , 'l')
iLP844_SM = changeRxnBounds(iLP844_noCitrate,'EX_cpd00137_e0', -5, 'l')
SolSM = optimizeCbModel(iLP844_SM, 'max')

   % serach EGs in simmons medium
[grRatio_SM_moma,grRateKO_SM_moma, grRateWT_SM_moma, delRxns_SM_moma, hasEffect_SM_moma] = singleGeneDeletion(iLP844_SM, 'MOMA', iLP844_SM.genes, 'True')
[grRatio_SM_fba,grRateKO_SM_fba, grRateWT_SM_fba, delRxns_SM_fba, hasEffect_SM_fba] = singleGeneDeletion(iLP844_SM, 'FBA', iLP844_SM.genes, 'True');

EssentialGenes_SimmonsMedium = iLP844_SM.genes(grRatio_SM_fba==0);
length(EssentialGenes_SimmonsMedium)

EssentialGenes_SimmonsMedium_MOMA = iLP844_Max_salts.genes(grRatio_SM_moma==0);
length(EssentialGenes_SimmonsMedium_MOMA)


fileID = fopen('EssentialGenes_SimmonsMedium.output.txt','w');
fprintf(fileID,'%s\n',EssentialGenes_SimmonsMedium{:});
fclose(fileID);

fileID = fopen('EssentialGenes_SimmonsMedium_MOMA.output.txt','w');
fprintf(fileID,'%s\n',EssentialGenes_SimmonsMedium_MOMA{:});
fclose(fileID);


% map gene expression using MADE (and using ExpressionMapping.m script)

ExpressionMapping

% gene expression mapping

%delete genes that made set=0 in wild type after 15 min no treatment

Off_genes_WT_15min = Geni_spenti_WT_15min;
[iLP844_WT_15min,hasEffect_wt15,costrRxnNames_wt15,deletedGenes_wt15] = deleteModelGenes(iLP844_Max_salts,Off_genes_WT_15min)
solWT15min= optimizeCbModel(iLP844_WT_15min,'max')
Fluxes_WT_15min = solWT15min.x;

fileID = fopen('Fluxes_WT_15min.output.txt','w');
fprintf(fileID,'%d\n',Fluxes_WT_15min);
fclose(fileID);

save iLP844_WT_15min

%delete genes that made set=0 in wild type after 15 min colistin

Off_genes_col_15min = Geni_spenti_col_15min
[iLP844_C_15min,hasEffect_c15,costrRxnNamesc15,deletedGenesc15] = deleteModelGenes(iLP844_Max_salts, Off_genes_col_15min)
solC15min= optimizeCbModel(iLP844_C_15min,'max')
Fluxes_C_15min = solC15min.x;

fileID = fopen('Fluxes_C_15min.output.txt','w');
fprintf(fileID,'%d\n',Fluxes_C_15min );
fclose(fileID);

          
save  iLP844_C_15min


Off_genes_WT_1h = Geni_spenti_WT_1h;
[iLP844_WT_1h,hasEffect_WT1h,constrRxnNames_WT1h,deletedGenes_WT1h] = deleteModelGenes(iLP844_Max_salts, Off_genes_WT_1h)
solWT1h = optimizeCbModel(iLP844_WT_1h,'max')
Fluxes_WT_1h = solWT1h.x;

fileID = fopen('Fluxes_WT_1h.output.txt','w');
fprintf(fileID,'%d\n',Fluxes_WT_1h );
fclose(fileID);
     
save  iLP844_WT_1h


%delete genes that made set=0 in wild type after 1 hour colistin

Off_genes_Col_1h = Geni_spenti_Col_1h 
[iLP844_C_1h,hasEffect_c1,costrRxnNames_c1,deletedGenes_c1] = deleteModelGenes(iLP844_Max_salts, Off_genes_Col_1h)
solC1h= optimizeCbModel(iLP844_C_1h,'max')
Fluxes_C_1h =  solC1h.x;
     
fileID = fopen('Fluxes_C_1h.output.txt','w');
fprintf(fileID,'%d\n',Fluxes_C_1h  );
fclose(fileID);


save iLP844_C_1h


%search EGs for each condition

Gene_list_WT15 = setdiff( iLP844_Max_salts.genes, Off_genes_WT_15min,'stable');
[grRatio_m_WT15,grRateKOwt15,grRateWT15,delRxnswt15,hasEffectwt15] = singleGeneDeletion(iLP844_WT_15min,'MOMA',Gene_list_WT15, 'True')
[grRatio_f_WT15,grRateKO_f_wt15,grRateWT15,delRxns_f_wt15,hasEffectwt15_f] = singleGeneDeletion(iLP844_WT_15min,'FBA',Gene_list_WT15, 'true');

IndexC = strfind(iLP844_WT_15min.genes, 'deleted');
Index = find(cellfun('isempty', IndexC));

actual.genes =  iLP844_Max_salts.genes(Index)

EssentialGenes_WT15 = actual.genes(grRatio_f_WT15==0);
length(EssentialGenes_WT15)

EssentialGenes_WT15_moma = actual.genes(grRatio_m_WT15==0);
length(EssentialGenes_WT15_moma)


fileID = fopen('EssentialGenes_WT15.output.txt','w');
fprintf(fileID,'%s\n',EssentialGenes_WT15{:}  );
fclose(fileID);

fileID = fopen('EssentialGenes_WT15_moma.output.txt','w');
fprintf(fileID,'%s\n',EssentialGenes_WT15_moma{:}  );
fclose(fileID);


Gene_list_C_15 = setdiff( iLP844_Max_salts.genes, Off_genes_col_15min, 'stable');
[grRatio_m_C15,grRateKO_c15,grRateWT_c15,delRxns_c15,hasEffect_c15] = singleGeneDeletion(iLP844_C_15min,'MOMA',Gene_list_C_15, 'True')
[grRatio_f_C15,grRateKO_c15_F,grRateWT_c15_F,delRxns_c15_F,hasEffect_c15_f] = singleGeneDeletion(iLP844_C_15min,'FBA',Gene_list_C_15, 'True');

IndexC = strfind(iLP844_C_15min.genes, 'deleted');
Index = find(cellfun('isempty', IndexC));

actual.genes =  iLP844_Max_salts.genes(Index)


EssentialGenes_C_15 = actual.genes(grRatio_f_C15==0);
length(EssentialGenes_C_15)

EssentialGenes_C_15_moma = actual.genes(grRatio_m_C15==0);
length(EssentialGenes_C_15)

fileID = fopen('EssentialGenes_C_15.output.txt','w');
fprintf(fileID,'%s\n',EssentialGenes_C_15{:}  );
fclose(fileID);

fileID = fopen('EssentialGenes_C_15_moma.output.txt','w');
fprintf(fileID,'%s\n',EssentialGenes_C_15_moma{:}  );
fclose(fileID);


Gene_list_WT1h = setdiff( iLP844_Max_salts.genes, Off_genes_WT_1h, 'stable');
[grRatio_m_WT_1h,grRateKO_wt1h,grRateWT_wt1,delRxns_wt1h,hasEffect_wt1h] = singleGeneDeletion(iLP844_WT_1h,'MOMA',Gene_list_WT1h, 'True')
[grRatio_f_WT_1h,grRateKO_wt1h_F,grRateWT_wt1_f,delRxns_wt1h_F,hasEffect_wt1h_f] = singleGeneDeletion(iLP844_WT_1h,'FBA',Gene_list_WT1h, 'True')

IndexC = strfind(iLP844_WT_1h.genes, 'deleted');
Index = find(cellfun('isempty', IndexC));

actual.genes =  iLP844_Max_salts.genes(Index)

EssentialGenes_WT1h = actual.genes(grRatio_f_WT_1h==0);
length(EssentialGenes_WT1h )

EssentialGenes_WT1h_moma = actual.genes(grRatio_m_WT_1h==0);
length(EssentialGenes_WT1h_moma )

fileID = fopen('EssentialGenes_WT1h.output.txt','w');
fprintf(fileID,'%s\n',EssentialGenes_WT1h{:}  );
fclose(fileID);

fileID = fopen('EssentialGenes_WT1h_moma.output.txt','w');
fprintf(fileID,'%s\n',EssentialGenes_WT1h_moma{:}  );
fclose(fileID);


Gene_list_C_1h = setdiff(iLP844_Max_salts.genes, Off_genes_Col_1h, 'stable');
[grRatio_m_C1h,grRateKO_c1h,grRateWT_c1h,delRxns_c1h,hasEffect_c1h] = singleGeneDeletion(iLP844_C_1h,'MOMA',Gene_list_C_1h, 'True')
[grRatio_f_C1h,grRateKO_c1h_f,grRateWT_c1h_f,delRxns_c1h_F,hasEffect_c1h_f] = singleGeneDeletion(iLP844_C_1h,'FBA',Gene_list_C_1h, 'True')

IndexC = strfind(iLP844_C_1h.genes, 'deleted');
Index = find(cellfun('isempty', IndexC));

actual.genes =  iLP844_Max_salts.genes(Index)


EssentialGenes_C_1h = actual.genes(grRatio_f_C1h==0);
length(EssentialGenes_C_1h)

EssentialGenes_C_1h_moma = actual.genes(grRatio_m_C1h==0);
length(EssentialGenes_C_1h_moma)


fileID = fopen('EssentialGenes_C_1h.output.txt','w');
fprintf(fileID,'%s\n',EssentialGenes_C_1h{:}  );
fclose(fileID);

fileID = fopen('EssentialGenes_C_1h_moma.output.txt','w');
fprintf(fileID,'%s\n',EssentialGenes_C_1h_moma{:}  );
fclose(fileID);


%print reactions array
fileID = fopen('ReactionsInModel.output.txt','w');
fprintf(fileID,'%s\n',iLP844_C_1h.rxns{:});
fclose(fileID);


% run FVA for each condition

[minFlux_wt15,maxFlux_wt15] = fluxVariability(iLP844_WT_15min);
save minFlux_wt15
save maxFlux_wt15

fileID = fopen('minFlux_wt15.output.txt','w');
fprintf(fileID,'%d\n',minFlux_wt15);
fclose(fileID);

fileID = fopen('maxFlux_wt15.output.txt','w');
fprintf(fileID,'%d\n',maxFlux_wt15);
fclose(fileID);

[minFlux_wt1,maxFlux_wt1] = fluxVariability(iLP844_WT_1h);
save minFlux_wt1
save maxFlux_wt1

fileID = fopen('minFlux_wt1.output.txt','w');
fprintf(fileID,'%d\n',minFlux_wt1);
fclose(fileID);

fileID = fopen('maxFlux_wt1.output.txt','w');
fprintf(fileID,'%d\n',maxFlux_wt1);
fclose(fileID);

[minFlux_c15,maxFlux_c15] = fluxVariability(iLP844_C_15min);
save minFlux_c15
save maxFlux_c15

fileID = fopen('minFlux_c15.output.txt','w');
fprintf(fileID,'%d\n',minFlux_c15);
fclose(fileID);

fileID = fopen('maxFlux_c15.output.txt','w');
fprintf(fileID,'%save d\n',maxFlux_c15);
fclose(fileID);


[minFlux_c1,maxFlux_c1] = fluxVariability(iLP844_C_1h);
save minFlux_c1
save maxFlux_c1

fileID = fopen('minFlux_c1.output.txt','w');
fprintf(fileID,'%save d\n',minFlux_c1);
fclose(fileID);

fileID = fopen('maxFlux_c1.output.txt','w');
fprintf(fileID,'%save d\n',maxFlux_c1);
fclose(fileID);
