# Supplementary material for: Constraint-based modeling identifies new putative targets to fight colistin-resistant A. baumannii infections
Source: Sci Rep. 2017 Jun 16;7:3706. doi: 10.1038/s41598-017-03416-2 (PMC5473915; doi:10.1038/s41598-017-03416-2)
Supplement: Supplementary file 8 — SM8 [file 41598_2017_3416_MOESM8_ESM.zip › SM8.xlxs.xls]

## Sheet: Foglio1
MADE arrays
Genes_deleted_WT_1h	Genes_deleted_Col_1h	Geni_spenti_WT_15min	Genes_deleted_col_15min
HMPREF0010_02882	HMPREF0010_01319	HMPREF0010_02882	HMPREF0010_00357
HMPREF0010_02881	HMPREF0010_02951	HMPREF0010_02881	HMPREF0010_01319
HMPREF0010_02347	HMPREF0010_00116	HMPREF0010_02347	HMPREF0010_03687
HMPREF0010_01929	HMPREF0010_00310	HMPREF0010_01929	HMPREF0010_02787
HMPREF0010_01464	HMPREF0010_02775	HMPREF0010_00288	HMPREF0010_00310
HMPREF0010_00288	HMPREF0010_03007	HMPREF0010_03441	HMPREF0010_00567
HMPREF0010_03441	HMPREF0010_00851	HMPREF0010_01680	HMPREF0010_00851
HMPREF0010_02157	HMPREF0010_01309	HMPREF0010_02157	HMPREF0010_01309
HMPREF0010_01476	HMPREF0010_01457	HMPREF0010_01476	HMPREF0010_01325
HMPREF0010_01217	HMPREF0010_01308	HMPREF0010_00047	HMPREF0010_00372
HMPREF0010_02564	HMPREF0010_00308	HMPREF0010_01217	HMPREF0010_01457
HMPREF0010_01930	HMPREF0010_00309	HMPREF0010_02564	HMPREF0010_01456
HMPREF0010_00287		HMPREF0010_02336	HMPREF0010_01308
HMPREF0010_01381		HMPREF0010_01930	HMPREF0010_00308
HMPREF0010_00302		HMPREF0010_00287	HMPREF0010_00309
HMPREF0010_00284		HMPREF0010_01381	HMPREF0010_02665
HMPREF0010_01696		HMPREF0010_00778	HMPREF0010_02501
HMPREF0010_01744		HMPREF0010_00302	HMPREF0010_02341
HMPREF0010_00333		HMPREF0010_00284
HMPREF0010_00617		HMPREF0010_01696
HMPREF0010_00071		HMPREF0010_01744
HMPREF0010_00543		HMPREF0010_00333
HMPREF0010_01353		HMPREF0010_00071
HMPREF0010_01743		HMPREF0010_00486
HMPREF0010_00486		HMPREF0010_02090
HMPREF0010_02914		HMPREF0010_00739
HMPREF0010_02221		HMPREF0010_02221
HMPREF0010_02086		HMPREF0010_02086
HMPREF0010_00230		HMPREF0010_03181
HMPREF0010_03181		HMPREF0010_00992
HMPREF0010_00992		HMPREF0010_02436
HMPREF0010_02436		HMPREF0010_00334
HMPREF0010_00334		HMPREF0010_00790
HMPREF0010_00790		HMPREF0010_03357
HMPREF0010_02916		HMPREF0010_03198
HMPREF0010_02915		HMPREF0010_03295
HMPREF0010_03357		HMPREF0010_03271
HMPREF0010_00368		HMPREF0010_01382
HMPREF0010_03295		HMPREF0010_01682
HMPREF0010_03271		HMPREF0010_02674
HMPREF0010_01382		HMPREF0010_02913
HMPREF0010_02674		HMPREF0010_00910
HMPREF0010_02913		HMPREF0010_01544
HMPREF0010_01544		HMPREF0010_03351
HMPREF0010_03351		HMPREF0010_02820
HMPREF0010_01987		HMPREF0010_03408
HMPREF0010_03408		HMPREF0010_01521
HMPREF0010_01521		HMPREF0010_02681
HMPREF0010_02681		HMPREF0010_02077
HMPREF0010_02077		HMPREF0010_00297
HMPREF0010_00297		HMPREF0010_02883
HMPREF0010_03668
HMPREF0010_02329
HMPREF0010_02883
